# Supplementary material for: Genome-Wide Identification of Rapid Alkalinization Factor Family in Brassica napus and Functional Analysis of BnRALF10 in Immunity to Sclerotinia sclerotiorum
Source: Front Plant Sci. 2022 May 3;13:877404. doi: 10.3389/fpls.2022.877404 (PMC9113046; doi:10.3389/fpls.2022.877404)
Supplement: Supplementary file 1 [file Table_1.xlsx]

## Sheet: Sheet1
Supplementary Table S1. Primers used in this study.
Primer name	Primer sequence (5'-3')	Application
BnActin7-qRT-F	ggaagctcctggaatccatgaga	qRT-PCR
BnActin7-qRT-R	tctttgctcatacggtcagcaattcc
BnRALF1-qRT-F	gcttaaagagaggcacaga
BnRALF1-qRT-R	cgacagactgggagtaa
BnRALF2-qRT-F	gcttaaagagaggcacaga
BnRALF2-qRT-R	cgaaatcgacagactgggagta
BnRALF3-qRT-F	gctaaagagagacacaga
BnRALF3-qRT-R	cggtgagaatcgcgatgat
BnRALF4-qRT-F	gcatttcactaagaaactt
BnRALF4-qRT-R	cggcgaggattacaaagat
BnRALF5-qRT-F	cgagacagagtgccgcggta
BnRALF5-qRT-R	atgcgccggttgatctccg
BnRALF6-qRT-F	cgtctctgtttctctttcat
BnRALF6-qRT-R	attcgaagatcgcgagaatcg
BnRALF7-qRT-F	cgaaagacgactaaagaaat
BnRALF7-qRT-R	attacgagcgccaggagcg
BnRALF8-qRT-F	ctcacccatccagaaggtttggt
BnRALF8-qRT-R	acgaaatcaagcgagtctccg
BnRALF9-qRT-F	cgaatccttaccgccgtggat
BnRALF9-qRT-R	cagactcatattatatatatatc
BnRALF10-qRT-F	cgccgtggatgcagcaccat
BnRALF10-qRT-R	atcaaacccgtatatcccg
BnRALF11-qRT-F	caagagactaaatagaccaaccct
BnRALF11-qRT-R	gtcttcgtaaccgttggcatcga
BnRALF12-qRT-F	gcaacaataataacacaaaat
BnRALF12-qRT-R	gcgaagagattatgaagaagcta
BnRALF13-qRT-F	caaaaacttagtccacact
BnRALF13-qRT-R	agccgagtatcataagggttgg
BnRALF14-qRT-F	cgtcttattacaattgccaga
BnRALF14-qRT-R	cgtacaaattataaagaaaccat
BnRALF15-qRT-F	cacaagggaagggtgtaa
BnRALF15-qRT-R	agatcaatagaccaaagatg
BnRALF16-qRT-F	ctcaagcacaagagtaataat
BnRALF16-qRT-R	attgacagatttggctaccatg
BnRALF17-qRT-F	cgtagaagaaaccaaaaact
BnRALF17-qRT-R	atgtagctaccatagctaag
BnRALF18-qRT-F	caaaaacttagtccacact
BnRALF18-qRT-R	ataagggttggaaacagag
BnRALF19-qRT-F	cgtagaagaatccaacat
BnRALF19-qRT-R	atttagcgactacagccagg
BnRALF20-qRT-F	agtcatgcctcctccgtcgaaca
BnRALF20-qRT-R	gagaacagattaatctccggaga
BnRALF21-qRT-F	cgtatataagaattctat
BnRALF21-qRT-R	gcacaagatttggtcaaaagacat
BnRALF22-qRT-F	cgttacagttcagagtt
BnRALF22-qRT-R	cgttacaactcccaagta
BnRALF23-qRT-F	ggaccacaataaatcagagaat
BnRALF23-qRT-R	atttaactctgaactgtaacg
BnRALF24-qRT-F	gcttctgccagattacaat
BnRALF24-qRT-R	gcatcggagattgggaagt
BnRALF25-qRT-F	cttctattattattaactttcct
BnRALF25-qRT-R	agagattcagatctctggagtg
BnRALF26-qRT-F	cgtagctcgaggtccata
BnRALF26-qRT-R	atgctggatggggaagcg
BnRALF27-qRT-F	cgctttcttctccagcat
BnRALF27-qRT-R	cggggagaggttcagat
BnRALF28-qRT-F	cgaaggtcgaaaggtccat
BnRALF28-qRT-R	atggaagagagtagagcaactag
BnRALF29-qRT-F	cgaaggtcgaaaggtccat
BnRALF29-qRT-R	atggtgatatgcttgagacg
BnRALF30-qRT-F	cggggttacttttataaaat
BnRALF30-qRT-R	ataacaccacaagaaagagag
BnRALF31-qRT-F	cggggtttctcttataaactat
BnRALF31-qRT-R	ataacaccacaagaaagagag
BnRALF32-qRT-F	gctcctagtcggggtttctcttat
BnRALF32-qRT-R	gcaagagccaataacaccacaa
BnRALF33-qRT-F	aacccaagcacctgcaagaa
BnRALF33-qRT-R	agagcggttgctcccttaat
BnRALF34-qRT-F	cgatcttcgtagtggagat
BnRALF34-qRT-R	atcatctgtataaattaacg
BnRALF35-qRT-F	tgaactcctatctggggtttc
BnRALF35-qRT-R	ataacactacaagaactagag
BnRALF36-qRT-F	cctacctggggtttcttttat
BnRALF36-qRT-R	attggttgctgcaagagccaag
BnRALF37-qRT-F	cggttgtagtaaattacaccctat
BnRALF37-qRT-R	aaccaagagtagtttaggg
BnRALF38-qRT-F	ctcctagtcggggtttctctt
BnRALF38-qRT-R	gaacactataagagcaagaga
BnRALF39-qRT-F	cgtgcatgggtcctaat
BnRALF39-qRT-R	cgatggatggtggtacat
BnRALF40-qRT-F	cgagatttctccaggcaaagat
BnRALF40-qRT-R	atgccttcattttctcttcg
BnRALF41-qRT-F	gcaaattaaagtgtgcat
BnRALF41-qRT-R	gcaagaagaagcagaagt
BnRALF42-qRT-F	cgaatgtcatattcccgat
BnRALF42-qRT-R	ttagtttggacggcagtgttg
BnRALF43-qRT-F	gcaataagaaagaaacaaat
BnRALF43-qRT-R	gccagaccctattgctggat
BnRALF44-qRT-F	cgggagcatgtgaaggtca
BnRALF44-qRT-R	acaagaaattaatgtcgta
BnRALF45-qRT-F	cctaaataaatattaaacagat
BnRALF45-qRT-R	cataacaatacatataatggct
BnRALF46-qRT-F	caaaaaaaacattataggat
BnRALF46-qRT-R	agcactggagagggaccg
BnRALF47-qRT-F	gcggtccctcaccagtgctact
BnRALF47-qRT-R	gccacattgggactat
BnRALF48-qRT-F	cactcttgacatcagtg
BnRALF48-qRT-R	cgagattggacaaacacc
BnRALF49-qRT-F	cgatatataaactacgat
BnRALF49-qRT-R	cgtaagccggtaacattttgta
BnRALF50-qRT-F	ccctcttgatattcaatt
BnRALF50-qRT-R	atggtctcttvtccatcctcg
BnRALF51-qRT-F	cgccatttcaaaaccctct
BnRALF51-qRT-R	atgcaattctcacccaaccg
BnRALF52-qRT-F	caaatattccaagaaccat
BnRALF52-qRT-R	gccttcttattgtaacta
BnRALF53-qRT-F	cgatgcactgaagcacaat
BnRALF53-qRT-R	cgtaagccggtaacatcct
BnRALF54-qRT-F	cgatgcacttactacaacagat
BnRALF54-qRT-R	atctgttgtagtaagtgcatcg
BnRALF55-qRT-F	cggctgcttcagcaacggcat
BnRALF55-qRT-R	gcaccaccgcctcaactccct
BnRALF56-qRT-F	gcacataacaatataaga
BnRALF56-qRT-R	gccaaatccgccgcaagaa
BnRALF57-qRT-F	gcaaattaaagtgtgcata
BnRALF57-qRT-R	gcagaagtgagacgggta
BnRALF58-qRT-F	gcaaattaaagtgtgcat
BnRALF58-qRT-R	agaaaagctatgagatgtcg
BnRALF59-qRT-F	catacaataattccacatctcct
BnRALF59-qRT-R	cattccctgcagatgcagccgcga
BnRALF60-qRT-F	tgcagaagatgtgataagctacga
BnRALF60-qRT-R	tggccttttgtttcacacaagtt
BnRALF61-qRT-F	ggtatgtctaagaaattaattaaggt
BnRALF61-qRT-R	agcttattatcacctcttctgc
Ss ITS-qRT-F	ggatctcttggttctggcat
Ss ITS-qRT-R	gcaatgtgcgttcaaagatt
BnPAL-qRT-F	gctcacaaccaagcacgaca
BnPAL-qRT-R	ttgccacatccaattctcacag
BnWRKY70-qRT-F	catacataggaaaccacac
BnWRKY70-qRT-R	cttggactatcttcagaatg
BnACS6-qRT-F	gctgtggcgtgtgatcgtcc
BnACS6-qRT-R	ttatatctgtgcacgaacaagcggag
BnVSP1-qRT-F	acctcttggaactcgggattg
BnVSP1-qRT-R	ggctattcctaacctttgacttgta
BnPR1-qRT-F	atgccaacgctcacaacca
BnPR1-qRT-R	cacgggacctacgcctact
BnPDF1.2-qRT-F	catcacccttctcttcgctgc
BnPDF1.2-qRT-R	atgtcccacttgacctctcgc
BnWRKY33-qRT-F	catgagtggttctgctaact
BnWRKY33-qRT-R	aggaaaacagagggactgaaac
virusCP-F	tccaccctcaccaccttc	VIGS
virusCP-R	gggacagacctcgctaact
BnPDS-pTY	ttgaggaacaacgagatgctgacatggccagagaaaataattattttctctggccatgtcagcatctcgttgttcctcaa
BnRALF10-pTY	ttagctacggtgcgatgaggaagaacagtgtgccttgctcgagcaaggcacactgttcttcctcatcgcaccgtagctaa
BnRALF10-AD-F	gtaccagattacgctcatatgatgaactctcgcgccatcta	Y2H
BnRALF10-AD-R	cagctcgagctcgatggatccacgcctgcatctcgtgatggt
BnFER-BD-F	tcagaggaggacctgcatatgatggctgattactctcccaccgaca
BnFER-BD-R	ccgctgcaggtcgacggatccctacgtgtggttcttggattgact
BnRALF10-cYFP-F	atttacgaacgatagttaattaacatgaactctcgcgccatcta	BiFC
BnRALF10-cYFP-R	actgccacctcctccactagtacgcctgcatctcgtgatggt
BnFER-nYFP-F	atttacgaacgatagttaattaacatggctgattactctcccaccgaca
BnFER-nYFP-R	actgccacctcctccactagtacgtcccttaggattcatga
BnRALF10-CLuc-F	acgcgtccacggggcggtaccatgaactctcgcgccatcta	LCA
BnRALF10-CLuc-R	tgtagtccatttgttggatcctcaacgcctgcatctcgtgatggt
BnFER-NLuc-F	agtggatccatggctgattactctcccaccgaca
BnFER-NLuc-R	agtgtcgacacgtcccttaggattcatga
