# Supplementary material for: Genome-Wide Identification of Rapid Alkalinization Factor Family in Brassica napus and Functional Analysis of BnRALF10 in Immunity to Sclerotinia sclerotiorum
Source: Front Plant Sci. 2022 May 3;13:877404. doi: 10.3389/fpls.2022.877404 (PMC9113046; doi:10.3389/fpls.2022.877404)
Supplement: Supplementary file 2 [file Table_2.xlsx]

## Sheet: DEPs
Supplementary Table S2. Proteins differentially expressed between oilseed rape leaves infiltrated with BnRALF10 and ddH2O
Gene ID	Protein ID	Log2 Fold Change (BnRALF10/ddH2O)	Annotation
BnaA01g06740D	A0A078GNR7	2.31	probable xyloglucan endotransglucosylase/hydrolase protein 18
BnaA01g12900D	A0A078HV68	─	glutamate--cysteine ligase, chloroplastic
BnaA01g19400D	A0A078H8U3	─	uncharacterized protein BNAA01G19400D
BnaA01g23420D	A0A078FYN9	─	uncharacterized protein LOC111215922
BnaA01g24650D	A0A078HBT3	─	uncharacterized protein LOC106453972
BnaA01g33400D	A0A078G6S8	─	40S ribosomal protein S3a
BnaA01g34250D	A0A078G714	─	ndhH gene product (chloroplast)
BnaA01g34490D	A0A078JD87	─	pheophytinase, chloroplastic-like
BnaA01g34650D	A0A078JEY2	+	uncharacterized protein LOC106353435, partial
BnaA01g34670D	A0A078J9I0	+	uncharacterized protein BNAA01G34670D
BnaA02g07110D	A0A078EQE4	1.65	non-specific lipid-transfer protein 4-like
BnaA02g11850D	A0A078FTK4	+	protein CDI(Protein CADMIUM INDUCED)
BnaA02g13620D	A0A078FI74	+	helicase sen1-like
BnaA02g16870D	A0A078IIC0	2.17	60S ribosomal protein L35a-1 isoform X3
BnaA02g19890D	A0A078HIT6	+	cytochrome c oxidase subunit 5b-1, mitochondrial isoform X1
BnaA02g24900D	A0A078HHI2	+	ATP synthase subunit delta', mitochondrial
BnaA02g28670D	A0A078HBJ7	+	chloride channel protein CLC-b-like isoform X1
BnaA02g33190D	A0A078GZN7	─	uncharacterized protein BNAA02G33190D
BnaA02g34430D	A0A078H366	+	uncharacterized protein BNAA02G34430D
BnaA03g01450D	A0A078FED6	+	40S ribosomal protein S17-2
BnaA03g10790D	A0A078HG60	+	heat shock protein 90-2-like
BnaA03g18360D	A0A078EZY4	+	uncharacterized protein LOC106410635
BnaA03g18750D	A0A078F2P1	-1.45	mannose-1-phosphate guanylyltransferase 1
BnaA03g48080D	A0A078HYG8	+	KH domain-containing protein At4g26480-like
BnaA03g48610D	A0A078GTL5	+	protochlorophyllide reductase B, chloroplastic-like
BnaA03g50050D	A0A078HQZ7	-2.14	xyloglucan endotransglucosylase/hydrolase protein 24-like
BnaA03g50060D	A0A078HP66	+	probable xyloglucan endotransglucosylase/hydrolase protein 18
BnaA03g50490D	A0A078HMY9	+	translation initiation factor IF3-4, chloroplastic
BnaA03g52970D	A0A078C6N9	1.18	40S ribosomal protein S3a-2-like
BnaA03g54320D	A0A078GYU1	─	probable xyloglucan endotransglucosylase/hydrolase protein 7
BnaA03g58610D	A0A078JG98	+	cytochrome P450 71A1-like
BnaA04g07230D	A0A078HPD3	+	uncharacterized protein LOC106423389
BnaA04g11570D	A0A078FSQ7	─	protein CHLORORESPIRATORY REDUCTION 7, chloroplastic
BnaA04g12800D	A0A078GLW8	─	chaperone protein dnaJ A6, chloroplastic-like
BnaA04g13600D	A0A078HNI8	─	polyadenylate-binding protein 4-like/poly A-binding protein
BnaA04g18850D	A0A078FXN1	─	uncharacterized protein LOC106447086
BnaA04g20160D	A0A078HYP2	-1.05	uncharacterized protein At2g34460, chloroplastic
BnaA04g21650D	A0A078G0A0	1.71	non-specific lipid-transfer protein 1
BnaA04g25470D	A0A078GY66	─	probable thiocyanate methyltransferase 2 isoform X2
BnaA04g25570D	A0A078GY79	1.06	60S ribosomal protein L7-3-like
BnaA04g29360D	A0A078ITZ9	+	amino acid transporter AVT6D
BnaA05g09520D	A0A078FWC1	─	uncharacterized protein LOC106447505 isoform X2
BnaA05g10000D	A0A078FXV3	+	protein OS-9 homolog
BnaA05g10780D	A0A078IE50	+	beta-amylase 6
BnaA05g11470D	A0A078FCY8	+	cysteine--tRNA ligase, chloroplastic/mitochondrial isoform X1
BnaA05g14900D	A0A078ILG4	+	nuclear pore complex protein NUP50A-like
BnaA05g15240D	A0A078I2V1	─	RNA-binding protein Y14-like
BnaA05g16330D	A0A078HFH1	-1.18	glycerol-3-phosphate acyltransferase, chloroplastic-like
BnaA05g19160D	A0A078GL74	+	mitochondrial import receptor subunit TOM40-1
BnaA05g19350D	A0A078GJA7	+	delta(24)-sterol reductase
BnaA05g26730D	A0A078F5Q5	+	uncharacterized protein LOC106452391
BnaA05g26820D	A0A078F4V1	─	chaperone protein dnaJ 6-like
BnaA05g28080D	A0A078F657	+	hydroxyacylglutathione hydrolase cytoplasmic
BnaA05g29420D	A0A078HGN6	─	BRISC complex subunit Abraxas 2-like
BnaA05g29880D	A0A078HDS6	─	heat shock protein 90-6, mitochondrial
BnaA05g30940D	A0A078GDT7	─	ISWI chromatin-remodeling complex ATPase CHR11-like/CHR11 (CHROMATIN-REMODELING PROTEIN 11)
BnaA05g32320D	A0A078I0S7	+	NADH dehydrogenase [ubiquinone] iron-sulfur protein 6, mitochondrial
BnaA05g32330D	A0A078I231	+	NADPH-dependent oxidoreductase 2-alkenal reductase
BnaA05g33830D	A0A078HL04	-1.05	peptidyl-prolyl cis-trans isomerase CYP38, chloroplastic-like
BnaA05g35180D	A0A078J836	+	splicing factor 3A subunit 2
BnaA05g35770D	A0A078JWT9	+	protein PIN-LIKES 6-like PILS/Auxin efflux carrier-like protein 6
BnaA06g00560D	A0A078GHH0	─	dihydrolipoyllysine-residue acetyltransferase component 3 of pyruvate dehydrogenase complex, mitochondrial-like
BnaA06g02930D	A0A078GBR0	─	alanine--tRNA ligase-like isoform X2
BnaA06g09110D	A0A078IE34	+	60S ribosomal protein L10-1
BnaA06g09830D	A0A078HDX6	+	fruit protein pKIWI502-like
BnaA06g12790D	A0A078GQ11	+	glycine-rich RNA-binding protein 6, mitochondrial-like
BnaA06g15210D	A0A078ILM3	+	uncharacterized protein LOC106347364
BnaA06g16950D	A0A078HET1	─	aldehyde dehydrogenase family 2 member B4, mitochondrial
BnaA06g20630D	A0A078G8S4	─	uncharacterized protein LOC106451844
BnaA06g22590D	A0A078HUW6	─	probable pectate lyase 22
BnaA06g33230D	A0A078FGQ0	+	50S ribosomal protein L15, chloroplastic-like
BnaA06g34040D	A0A078I2V9	─	single-stranded DNA-binding protein WHY3, chloroplastic isoform X1/Whirly protein3
BnaA06g35090D	A0A078FT27	+	chromatin modification-related protein eaf-1-like isoform X2
BnaA06g35160D	A0A078FY38	─	sarcoplasmic reticulum histidine-rich calcium-binding protein-like
BnaA06g35970D	A0A078H6H8	+	60S ribosomal protein L32-1-like
BnaA06g37370D	A0A078G7D8	─	26S proteasome non-ATPase regulatory subunit 4 homolog
BnaA06g38880D	A0A078J0P5	+	putative phosphatidylglycerol/phosphatidylinositol transfer protein DDB_G0282179
BnaA06g39060D	A0A078J9U5	─	puromycin-sensitive aminopeptidase-like isoform X1/PSA
BnaA06g39370D	A0A078J9W8	-1.2	28 kDa ribonucleoprotein, chloroplastic-like
BnaA07g02490D	A0A078GG56	+	protein EXORDIUM-like 5
BnaA07g07610D	A0A078I259	+	DNA-binding protein DDB_G0278111-like
BnaA07g24500D	A0A078F1T9	─	uncharacterized protein BNAA07G24500D
BnaA07g24570D	A0A078F6U7	+	alpha-xylosidase 1-like
BnaA07g25510D	A0A078F345	─	cytosolic isocitrate dehydrogenase [NADP]-like
BnaA07g28350D	A0A078HPN4	─	alpha-amylase 3, chloroplastic-like
BnaA07g32030D	A0A078I8C4	─	isoflavone reductase homolog P3
BnaA07g36430D	A0A078JM73	─	probable methyltransferase PMT1
BnaA07g38690D	A0A078J0F6	─	uncharacterized protein LOC106378797
BnaA08g02530D	A0A078FU72	+	uncharacterized protein At4g06744-like
BnaA08g02930D	A0A078FU32	+	nucleolin 1-like/AtPARL1
BnaA08g05460D	A0A078IAF3	+	ADP-ribosylation factor 2-B/AtARF2
BnaA08g12780D	A0A078GF68	+	omega-6 fatty acid desaturase, chloroplastic-like
BnaA08g13250D	A0A078EVH0	+	uncharacterized protein LOC106390068
BnaA08g14100D	A0A078FN13	─	stem-specific protein TSJT1
BnaA08g15140D	A0A078GHE0	+	60S ribosomal protein L8-3
BnaA08g24350D	A0A078G3P4	+	allene oxide cyclase 4, chloroplastic-like
BnaA08g27170D	A0A078FT02	─	ATP-dependent Clp protease proteolytic subunit 5, chloroplastic-like isoform X1
BnaA08g29200D	A0A078IW16	─	inactive GDSL esterase/lipase-like protein 25
BnaA08g30620D	A0A078JBG2	─	pantothenate kinase 2-like
BnaA08g31610D	A0A078JHE3	+	uncharacterized protein LOC106362157
BnaA09g00410D	A0A078GAI6	─	uncharacterized protein LOC106430108
BnaA09g02560D	A0A078G0B5	+	vesicle transport v-SNARE 13
BnaA09g02880D	A0A078G5J5	─	acetyl-CoA acetyltransferase, cytosolic 1
BnaA09g03750D	A0A078G3Z4	+	mitochondrial Rho GTPase 1
BnaA09g04240D	A0A078G355	─	phosphoglucan, water dikinase, chloroplastic
BnaA09g04540D	A0A078G380	-1.01	uncharacterized protein LOC106364030
BnaA09g06530D	A0A078FUM0	-2.21	transcription factor GTE10-like isoform X1/nuclear protein
BnaA09g09560D	A0A078GXT9	+	soluble inorganic pyrophosphatase 2-like
BnaA09g09960D	A0A078IFB9	+	60S ribosomal protein L31-1-like
BnaA09g10250D	A0A078HSP7	+	uncharacterized protein LOC106368840
BnaA09g10290D	A0A078HPJ5	+	H/ACA ribonucleoprotein complex subunit 3-like protein
BnaA09g13970D	A0A078FIS2	+	ferredoxin, leaf L-A
BnaA09g16080D	A0A078IQX2	─	stromal processing peptidase, chloroplastic-like
BnaA09g17540D	A0A078FLI3	─	uncharacterized protein LOC106418635
BnaA09g18600D	A0A078HTS4	1.25	30S ribosomal protein S17, chloroplastic-like
BnaA09g20320D	A0A078FUG8	-1.02	ATP synthase gamma chain 1, chloroplastic
BnaA09g20810D	A0A078FW93	+	transcription initiation factor IIF subunit alpha-like
BnaA09g26480D	A0A078GM74	+	calcyclin-binding protein
BnaA09g26990D	A0A078IE57	─	precursor of CEP14
BnaA09g31220D	A0A078HZT2	-1.06	glutamate--glyoxylate aminotransferase 1
BnaA09g35020D	A0A078HNT9	1.85	triosephosphate isomerase, cytosolic/cTPI
BnaA09g36160D	A0A078GPC8	─	UBP1-associated protein 2A
BnaA09g40260D	A0A078FAP9	─	peptide chain release factor APG3, chloroplastic-like
BnaA09g44520D	A0A078G8J0	+	60S ribosomal protein L6-1-like
BnaA09g46600D	A0A078GN51	+	F-box/FBD/LRR-repeat protein At1g13780-like isoform X1
BnaA09g55140D	A0A078IEF0	-1.05	ketol-acid reductoisomerase, chloroplastic-like
BnaA10g05530D	A0A078HLM8	1.45	endoglucanase 25
BnaA10g09450D	A0A078FWI4	+	uncharacterized protein BNAA10G09450D
BnaA10g30470D	A0A078J765	+	sorting nexin 1-like
BnaAnng03000D	A0A078FWM7	1.19	T-complex protein 1 subunit gamma-like
BnaAnng03600D	A0A078GYS4	─	uncharacterized protein BNAANNG03600D isoform X1
BnaAnng03650D	A0A078GVU5	─	uncharacterized protein LOC111208072
BnaAnng05210D	A0A078HLQ3	─	mitochondrial amidoxime reducing component 2
BnaAnng07090D	A0A078HZZ6	+	50S ribosomal protein L19-2, chloroplastic
BnaAnng11960D	A0A078ISZ4	─	probable eukaryotic translation initiation factor 5-1
BnaAnng12520D	A0A078IV01	+	carotenoid 9,10(9',10')-cleavage dioxygenase 1-like
BnaAnng19920D	A0A078JH01	─	profilin-5/PRF5
BnaAnng22990D	A0A078JGU8	1.25	60S ribosomal protein L18-2-like
BnaAnng25990D	A0A078JNH3	+	serine carboxypeptidase-like 15
BnaAnng27200D	A0A078JS01	+	cytosolic sulfotransferase 16
BnaAnng34180D	A0A078JVU0	+	la protein 1-like/AtLa1
BnaAnng34370D	A0A078JUW2	─	probable aldo-keto reductase 6
BnaAnng39280D	A0A078K1W7	+	plastocyanin-like
BnaAnng40320D	A0A078K0J7	─	GDSL esterase/lipase At1g29670-like
BnaC01g26800D	A0A078FX41	-1.49	UPF0603 protein At1g54780, chloroplastic
BnaC01g33070D	A0A078H984	─	delta(24)-sterol reductase-like isoform X1/Cell elongation protein Dwarf1
BnaC01g35800D	A0A078GAX3	2.18	methyl-CpG-binding domain-containing protein 11-like isoform X1/AtMBD11/methylated DNA-binding domain proteins
BnaC01g38010D	A0A078GFS6	─	ABC transporter C family member 3
BnaC01g38270D	A0A078GGF9	-1.1	phosphoglycerate kinase 1, chloroplastic-like
BnaC01g38490D	A0A078ILV0	+	--
BnaC01g39090D	A0A078GAV9	+	60S ribosomal protein L4-1
BnaC02g02230D	A0A078FM14	─	N-(5'-phosphoribosyl)anthranilate isomerase 1, chloroplastic
BnaC02g03410D	A0A078J186	+	protein IQ-DOMAIN 1-like/AtIQD2
BnaC02g17620D	A0A078H579	─	alpha-L-fucosidase 3-like isoform X2
BnaC02g22620D	A0A078I9N5	-1.13	peptidyl-prolyl cis-trans isomerase CYP26-2, chloroplastic-like
BnaC02g25700D	A0A078GA45	─	UPF0678 fatty acid-binding protein-like protein At1g79260
BnaC02g33940D	A0A078HI06	+	nicotinate-nucleotide pyrophosphorylase [carboxylating], chloroplastic-like
BnaC02g42350D	A0A078I6J6	+	nucleobase-ascorbate transporter 6-like
BnaC02g45400D	A0A078IH75	─	alanine--tRNA ligase, chloroplastic/mitochondrial isoform X1
BnaC03g16190D	A0A078I7E0	+	uncharacterized protein LOC106387531
BnaC03g23440D	A0A078GB20	─	NADPH-dependent thioredoxin reductase 3
BnaC03g29790D	A0A078G495	-1.26	plant UBX domain-containing protein 4/PUX4
BnaC03g30060D	A0A078G8H6	─	monothiol glutaredoxin-S17-like/GRXS17
BnaC03g33820D	A0A078HSH2	─	uncharacterized protein LOC106452814
BnaC03g34940D	A0A078F4U7	─	lipoamide acyltransferase component of branched-chain alpha-keto acid dehydrogenase complex, mitochondrial
BnaC03g35370D	A0A078F3N6	+	small nuclear ribonucleoprotein SmD1a-like/AtSMD1
BnaC03g44930D	A0A078ILZ7	+	threonine--tRNA ligase, chloroplastic/mitochondrial 2-like
BnaC03g47010D	A0A078GXL0	─	ruBisCO large subunit-binding protein subunit alpha, chloroplastic-like isoform X1
BnaC03g48660D	A0A078HFC6	─	uncharacterized protein BNAC03G48660D
BnaC03g54910D	A0A078F5L1	-1.17	nitrilase 2-like
BnaC03g58350D	A0A078FI31	─	GEM-like protein 1
BnaC03g60090D	A0A078FIZ8	-18	26S proteasome non-ATPase regulatory subunit 4 homolog isoform X1/AtMCB1
BnaC03g60490D	A0A078FJ41	-1.02	glycine-rich RNA-binding protein 10-like
BnaC03g62400D	A0A078HW72	─	phosphoserine aminotransferase 1, chloroplastic
BnaC03g64040D	A0A078GY35	+	splicing factor 3B subunit 2 isoform X1
BnaC03g64850D	A0A078GLH5	─	chromatin remodeling protein EBS-like
BnaC03g65880D	A0A078FSH3	+	NADH dehydrogenase [ubiquinone] 1 beta subcomplex subunit 9
BnaC03g69760D	A0A078GKA9	─	persulfide dioxygenase ETHE1 homolog, mitochondrial-like
BnaC03g75090D	A0A078HI18	+	protein DCL homolog, chloroplastic-like isoform X1
BnaC03g76520D	A0A078J803	+	uncharacterized protein BNAC03G76520D isoform X2
BnaC03g78200D	A0A078J598	+	malate dehydrogenase 1, mitochondrial-like isoform X1
BnaC03g78250D	A0A078J949	─	oligouridylate-binding protein 1A isoform X1/AtUBP1a
BnaC04g01600D	A0A078GFG5	2.63	4-alpha-glucanotransferase DPE2 isoform X1
BnaC04g03070D	A0A078FYL8	─	U5 small nuclear ribonucleoprotein 40 kDa protein-like
BnaC04g25190D	A0A078HZM2	─	heat shock 70 kDa protein 15
BnaC04g27080D	A0A078H1Z4	─	soluble inorganic pyrophosphatase 4-like
BnaC04g36750D	A0A078G4D9	-1.36	50S ribosomal protein L35, chloroplastic
BnaC04g44940D	A0A078H3N0	+	elongation factor 2-like
BnaC04g48480D	A0A078FNW6	─	phospholipase A1-IIdelta
BnaC04g51970D	A0A078J0K8	2.88	calvin cycle protein CP12-1, chloroplastic-like
BnaC04g52530D	A0A078ILD9	+	multiprotein-bridging factor 1a-like/Multiprotein bridging factor 1a (MBF1a) transcriptional coactivator gene
BnaC04g53310D	A0A078JH45	+	eukaryotic translation initiation factor 3 subunit F
BnaC05g00640D	A0A078FL63	─	protein TSS isoform X2/Protein REDUCED CHLOROPLAST COVERAGE 1
BnaC05g01450D	A0A078FQ44	+	late embryogenis abundant protein 2
BnaC05g02380D	A0A078FUU2	1.89	40S ribosomal protein S15-1
BnaC05g03920D	A0A078FAU6	─	transcription factor bHLH128-like isoform X2
BnaC05g09740D	A0A078GX24	+	pyrophosphate--fructose 6-phosphate 1-phosphotransferase subunit beta 1
BnaC05g14520D	A0A078G1R0	─	protein IQ-DOMAIN 31-like
BnaC05g26410D	A0A078G5V4	+	U-box domain-containing protein 4-like
BnaC05g29810D	A0A078FDY1	+	--
BnaC05g34660D	A0A078GIN9	─	cytochrome P450 90B1-like isoform X2
BnaC05g36950D	A0A078GY56	─	GDSL esterase/lipase APG-like
BnaC05g37050D	A0A078GY49	+	nuclear pore complex protein NUP35-like
BnaC05g44040D	A0A078GS81	─	——
BnaC05g48510D	A0A078I2A4	─	serine carboxypeptidase-like 25
BnaC05g48970D	A0A078J7N4	─	probable pectate lyase 1
BnaC05g52030D	A0A078IS25	─	subtilisin-like protease SBT1.4
BnaC06g07040D	A0A078H395	+	dihydrolipoyllysine-residue acetyltransferase component 3 of pyruvate dehydrogenase complex, mitochondrial
BnaC06g14430D	A0A078FK25	─	carotene epsilon-monooxygenase, chloroplastic
BnaC06g14970D	A0A078F3E0	─	probable proteasome inhibitor
BnaC06g15570D	A0A078F385	+	phosphoribosylformylglycinamidine cyclo-ligase, chloroplastic-like
BnaC06g30420D	A0A078HU64	─	ras GTPase-activating protein-binding protein 2-like
BnaC06g42920D	A0A078IQ61	+	reticulon-like protein B6/AtRTNLB6
BnaC06g43320D	A0A078JA40	+	60S ribosomal protein L10-3
BnaC06g43710D	A0A078JAK7	─	glutamate--glyoxylate aminotransferase 2 isoform X2
BnaC07g24750D	A0A078I331	─	monodehydroascorbate reductase 4, peroxisomal
BnaC07g33060D	A0A078F5N0	─	pyruvate, phosphate dikinase 1, chloroplastic-like
BnaC08g08410D	A0A078FH71	─	DUF724 domain-containing protein 2
BnaC08g12150D	A0A078ILS7	+	60S ribosomal protein L31-3-like isoform X1
BnaC08g15060D	A0A078H0D5	─	ATP-dependent Clp protease proteolytic subunit 6, chloroplastic
BnaC08g26260D	A0A078HTP7	+	glucan endo-1,3-beta-glucosidase-like
BnaC08g42550D	A0A078GB88	1.05	U2 small nuclear ribonucleoprotein A/U2A
BnaC08g44860D	A0A078F654	─	1-aminocyclopropane-1-carboxylate oxidase homolog 3-like/AtACS3
BnaC08g47960D	A0A078III7	+	putative 57 kDa heat shock protein
BnaC09g14200D	A0A078ICB0	+	cytochrome B5-like protein
BnaC09g17760D	A0A078HEX8	─	alcohol dehydrogenase class-3-like
BnaC09g20060D	A0A078GKU2	+	50S ribosomal protein L19-2, chloroplastic
BnaC09g20460D	A0A078GKM7	+	60S ribosomal protein L7-2
A0A078GL07	A0A078GL07	+	30S ribosomal protein S17, chloroplastic
BnaC09g21470D	A0A078I8W0	-1.11	dihydroxy-acid dehydratase, chloroplastic
BnaC09g29280D	A0A078G3U0	+	rps12 gene product (chloroplast)
BnaC09g32750D	A0A078GMR7	1.11	xyloglucan endotransglucosylase/hydrolase protein 22-like
BnaC09g33170D	A0A078H2M7	-1.35	profilin-5 isoform X2
BnaC09g37000D	A0A078FVX7	+	T-complex protein 1 subunit beta
BnaC09g40400D	A0A078FWX3	+	putative uncharacterized protein DDB_G0271606
BnaC09g41260D	A0A078IKQ8	+	protein TIC 40, chloroplastic
BnaC09g46970D	A0A078G561	─	beta-D-xylosidase 3-like
BnaC09g47890D	A0A078JHR9	+	peptide methionine sulfoxide reductase A3
BnaC09g50970D	A0A078J7F6	+	cysteine desulfurase, mitochondrial/NIFS1
BnaCnng08920D	A0A078HK88	+	ribosomal RNA small subunit methyltransferase, chloroplastic-like
BnaCnng09500D	A0A078HPS2	-1.37	CBBY-like protein
BnaCnng10600D	A0A078HVP0	-2.26	signal recognition particle 54 kDa protein, chloroplastic
BnaCnng10640D	A0A078HXF1	─	uncharacterized protein BNACNNG10640D
BnaCnng19080D	A0A078IK53	-1.39	translocase of chloroplast 159, chloroplastic
BnaCnng21130D	A0A078INU3	-1.13	phosphatase IMPL1, chloroplastic
BnaCnng24260D	A0A078ITI2	─	uncharacterized protein LOC111215798
BnaCnng27800D	A0A078IUC6	─	psbP domain-containing protein 1, chloroplastic
BnaCnng31130D	A0A078J317	+	40S ribosomal protein S13-2
BnaCnng34010D	A0A078J769	+	DNA repair helicase XPB1
BnaCnng38620D	A0A078J8V5	+	lipoxygenase 2, chloroplastic-like
BnaCnng41810D	A0A078JEQ2	─	subtilisin-like protease SBT1.7
BnaCnng42570D	A0A078JEP9	─	DNA repair RAD52-like protein 2, chloroplastic
BnaCnng46020D	A0A078JEU9	+	fe(2+) transport protein 1-like isoform X2
BnaCnng47770D	A0A078JJP2	+	myosin-14
BnaCnng52020D	A0A078JLN0	+	uncharacterized protein LOC106377100
BnaCnng53590D	A0A078JHM9	+	fructose-1,6-bisphosphatase, cytosolic-like
BnaCnng55020D	A0A078JPY4	─	subtilisin-like protease SBT1.7
BnaCnng56680D	A0A078JM17	+	filament-like plant protein 7 isoform X2
BnaUnng04950D	A0A078JX59	+	--
BnaA01g12930D	A0A078HU80	+	cysteine-rich receptor-like protein kinase 10/RLK4
BnaA01g19210D	A0A078GTF2	─	CBL-interacting serine/threonine-protein kinase 4
BnaA01g31350D	A0A078HHJ9	-1.42	superoxide dismutase [Mn] 1, mitochondrial/AtMDS1
BnaA02g21820D	A0A078GJ25	+	V-type proton ATPase subunit E1-like
BnaA02g29270D	A0A078IBM4	+	ABC transporter B family member 15-like
BnaA03g46340D	A0A078F911	+	NAD(P)H-quinone oxidoreductase subunit S, chloroplastic
BnaA03g54060D	A0A078GVN4	+	peroxidase 50 isoform X1
BnaA04g17710D	A0A078GVX6	─	histone H1.2
BnaA04g26460D	A0A078HJQ0	+	remorin
BnaA05g13330D	A0A078F4G2	─	membrane-associated progesterone-binding protein 4/MAPR4
BnaA05g18490D	A0A078GS84	+	probable LRR receptor-like serine/threonine-protein kinase At1g34110/RGI5
BnaA05g26870D	A0A078F4V9	─	leucine-rich repeat protein FLOR 1-like
BnaA06g11860D	A0A078GLL1	+	NDR1/HIN1-like protein 13
BnaA06g16340D	A0A078F4U2	─	fatty alcohol:caffeoyl-CoA acyltransferase-like
BnaA06g25580D	A0A078GVL8	─	aspartyl protease family protein 1-like
BnaA07g25320D	A0A078F742	─	mitochondrial proton/calcium exchanger protein
BnaA08g06260D	A0A078HYS1	─	annexin D1
BnaA09g07840D	A0A078G019	1.42	oxygen-evolving enhancer protein 1-1, chloroplastic-like
BnaA09g42650D	A0A078FN21	─	peroxidase 17-like
BnaA09g43480D	A0A078FL33	+	synaptotagmin-1
BnaA09g47860D	A0A078H8N9	+	serine/threonine-protein kinase SRK2A
BnaA09g55190D	A0A078IEF3	─	probable serine/threonine-protein kinase SIS8
BnaA10g05520D	A0A078HKD0	─	receptor protein-tyrosine kinase CEPR1-like
BnaAnng37230D	A0A078JYB3	1.99	thioredoxin O1, mitochondrial-like
BnaC01g21920D	A0A078H9L4	-1.28	probable cysteine protease RD19C
BnaC01g36130D	A0A078G5U7	─	lectin-like protein LEC
BnaC01g37020D	A0A078H6T3	─	pectinesterase/pectinesterase inhibitor 3-like
BnaC02g22640D	A0A078I7J9	+	cytosolic sulfotransferase 16-like/ST5a
BnaC02g24950D	A0A078FQL8	─	14-3-3-like protein GF14 omega
BnaC02g32860D	A0A078HYK6	+	syntaxin-22-like
BnaC02g35030D	A0A078HFL8	1.33	nodulin-related protein 1
BnaC02g48890D	A0A078ILU2	2.07	oxygen-evolving enhancer protein 1-1, chloroplastic
BnaC03g30820D	A0A078FU19	+	V-type proton ATPase subunit F
BnaC03g30870D	A0A078FU46	+	glutathione S-transferase F3-like
BnaC03g41180D	A0A078GC51	+	glutathione S-transferase DHAR1, mitochondrial
BnaC03g58730D	A0A078HD44	+	syntaxin-61-like
BnaC03g65520D	A0A078FX10	-1.42	aquaporin PIP2-7
BnaC03g72620D	A0A078J8N4	─	E3 ubiquitin-protein ligase HOS1-like
BnaC03g73490D	A0A078JTQ4	+	syntaxin-121-like isoform X1
BnaC04g00740D	A0A078HXV0	-1.67	auxin-responsive protein SAUR32
BnaC04g15370D	A0A078FSG2	1.32	osmotin-like protein
BnaC04g47680D	A0A078FNP7	+	protein EARLY RESPONSIVE TO DEHYDRATION 15-like isoform X1/ERD15
BnaC05g21880D	A0A078GZZ5	+	cysteine protease inhibitor WSCP-like
BnaC05g23490D	A0A078F572	+	ferredoxin--NADP reductase, root isozyme 2, chloroplastic-like
BnaC06g29630D	A0A078H7Y4	─	serine/threonine-protein kinase STN7, chloroplastic
BnaC08g13830D	A0A078G2D0	─	aspartyl protease AED3/EDS1-DEPENDENT
BnaC09g09230D	A0A078GN74	─	ubiquitin domain-containing protein DSK2b-like
BnaC09g39400D	A0A078CXF9	+	peroxisomal (S)-2-hydroxy-acid oxidase GLO2 isoform X1
BnaC09g41030D	A0A078FVJ3	+	syntaxin-21
BnaC09g50920D	A0A078J102	─	peroxisomal membrane protein PEX14-like isoform X1
BnaCnng17850D	A0A078IKP3	+	ethylene receptor 1
BnaCnng40100D	A0A078JD97	+	putative cysteine-rich receptor-like protein kinase 39 isoform X1
BnaCnng51720D	A0A078JLF9	+	stress-response A/B barrel domain-containing protein UP3 isoform X3
BnaC02g43360D	A0A078IC67	+	——
BnaA05g29710D	A0A078HEZ5	-1.3	——
“+”: Proteins detected in BnRALF10- but not ddH2O-infiltrated leaves; “–”: Proteins detected in ddH2O- but not BnRALF10-infiltrated leaves
