# Supplementary material for: Genome-Wide Identification of Rapid Alkalinization Factor Family in Brassica napus and Functional Analysis of BnRALF10 in Immunity to Sclerotinia sclerotiorum
Source: Front Plant Sci. 2022 May 3;13:877404. doi: 10.3389/fpls.2022.877404 (PMC9113046; doi:10.3389/fpls.2022.877404)
Supplement: Supplementary file 3 [file Table_3.xlsx]

## Sheet: Table S3A
Supplementary Table S3A. GO terms of biological process enriched for DEPs identified in proteomic analysis.
GO.ID	Term	Category	List Hits	List Total	Pop Hits	Pop Total	p-value
GO:0006412	translation	biological_process	28	314	1941	37767	1.5e-08
GO:0044267	cellular protein metabolic process	biological_process	43	314	5760	37767	0.00012
GO:0019538	protein metabolic process	biological_process	43	314	6052	37767	0.00038
GO:0044281	small molecule metabolic process	biological_process	29	314	3598	37767	0.00064
GO:0006950	response to stress	biological_process	22	314	3442	37767	0.0007839
GO:0008152	metabolic process	biological_process	115	314	23043	37767	0.00179
GO:0019752	carboxylic acid metabolic process	biological_process	19	314	2176	37767	0.00256
GO:0043436	oxoacid metabolic process	biological_process	19	314	2227	37767	0.0033
GO:0006082	organic acid metabolic process	biological_process	19	314	2233	37767	0.0034
GO:0009266	response to temperature stimulus	biological_process	7	314	451	37767	0.00349
GO:0044085	cellular component biogenesis	biological_process	19	314	2283	37767	0.00432
GO:0009628	response to abiotic stimulus	biological_process	12	314	1629	37767	0.004896
GO:0033554	cellular response to stress	biological_process	12	314	1657	37767	0.005436
GO:0005976	polysaccharide metabolic process	biological_process	10	314	894	37767	0.00545
GO:0044237	cellular metabolic process	biological_process	97	314	19145	37767	0.00752
GO:0050896	response to stimulus	biological_process	25	314	7198	37767	0.009093
GO:0044042	glucan metabolic process	biological_process	6	314	414	37767	0.00924
GO:0006163	purine nucleotide metabolic process	biological_process	7	314	554	37767	0.01034
GO:0009259	ribonucleotide metabolic process	biological_process	7	314	584	37767	0.0135
GO:0009165	nucleotide biosynthetic process	biological_process	6	314	453	37767	0.01391
GO:1901293	nucleoside phosphate biosynthetic process	biological_process	6	314	453	37767	0.01391
GO:0015979	photosynthesis	biological_process	6	314	454	37767	0.01405
GO:0019693	ribose phosphate metabolic process	biological_process	7	314	590	37767	0.0142
GO:0009123	nucleoside monophosphate metabolic process	biological_process	5	314	332	37767	0.01467
GO:0044264	cellular polysaccharide metabolic process	biological_process	6	314	462	37767	0.01519
GO:0006457	protein folding	biological_process	6	314	470	37767	0.01639
GO:0090407	organophosphate biosynthetic process	biological_process	8	314	764	37767	0.01787
GO:0009205	purine ribonucleoside triphosphate metabolic process	biological_process	5	314	358	37767	0.01964
GO:0009144	purine nucleoside triphosphate metabolic process	biological_process	5	314	359	37767	0.01985
GO:0034599	cellular response to oxidative stress	biological_process	5	314	364	37767	0.02092
GO:0072521	purine-containing compound metabolic process	biological_process	7	314	650	37767	0.02277
GO:0046128	purine ribonucleoside metabolic process	biological_process	6	314	515	37767	0.02437
GO:0019637	organophosphate metabolic process	biological_process	12	314	1464	37767	0.02453
GO:0006970	response to osmotic stress	biological_process	5	314	380	37767	0.02462
GO:0042278	purine nucleoside metabolic process	biological_process	6	314	523	37767	0.02602
GO:0009199	ribonucleoside triphosphate metabolic process	biological_process	5	314	393	37767	0.02791
GO:0032787	monocarboxylic acid metabolic process	biological_process	7	314	685	37767	0.02915
GO:0009141	nucleoside triphosphate metabolic process	biological_process	5	314	402	37767	0.03035
GO:1901566	organonitrogen compound biosynthetic process	biological_process	12	314	1545	37767	0.03503
GO:0055085	transmembrane transport	biological_process	7	314	715	37767	0.03551
GO:0009117	nucleotide metabolic process	biological_process	8	314	888	37767	0.03868
GO:0006753	nucleoside phosphate metabolic process	biological_process	8	314	890	37767	0.03911
GO:0000272	polysaccharide catabolic process	biological_process	5	314	434	37767	0.04007
GO:0009119	ribonucleoside metabolic process	biological_process	6	314	588	37767	0.04223
GO:0044262	cellular carbohydrate metabolic process	biological_process	7	314	751	37767	0.04428
GO:0043623	cellular protein complex assembly	biological_process	5	314	455	37767	0.04738
GO:0010035	response to inorganic substance	biological_process	8	314	936	37767	0.0499
GO:0044710	single-organism metabolic process	biological_process	45	314	8356	37767	0.05192
GO:0046907	intracellular transport	biological_process	12	314	1663	37767	0.05556
GO:1901564	organonitrogen compound metabolic process	biological_process	26	314	4405	37767	0.05744
GO:0005975	carbohydrate metabolic process	biological_process	20	314	3224	37767	0.06107
GO:0016052	carbohydrate catabolic process	biological_process	6	314	661	37767	0.06673
GO:0009116	nucleoside metabolic process	biological_process	6	314	663	37767	0.0675
GO:0071704	organic substance metabolic process	biological_process	100	314	21172	37767	0.06959
GO:0006886	intracellular protein transport	biological_process	9	314	1190	37767	0.07223
GO:0055114	oxidation-reduction process	biological_process	7	314	842	37767	0.07229
GO:0006796	phosphate-containing compound metabolic process	biological_process	15	314	2311	37767	0.07285
GO:0034622	cellular macromolecular complex assembly	biological_process	8	314	1019	37767	0.07391
GO:0043161	proteasome-mediated ubiquitin-dependent protein catabolic process	biological_process	5	314	523	37767	0.07614
GO:0006520	cellular amino acid metabolic process	biological_process	10	314	1388	37767	0.07732
GO:0009058	biosynthetic process	biological_process	55	314	10810	37767	0.07797
GO:0022607	cellular component assembly	biological_process	11	314	1578	37767	0.07891
GO:0055086	nucleobase-containing small molecule metabolic process	biological_process	8	314	1037	37767	0.07991
GO:0006793	phosphorus metabolic process	biological_process	15	314	2352	37767	0.0818
GO:0010498	proteasomal protein catabolic process	biological_process	5	314	538	37767	0.08353
GO:0006461	protein complex assembly	biological_process	6	314	720	37767	0.09154
GO:1901657	glycosyl compound metabolic process	biological_process	6	314	723	37767	0.09292
GO:0070271	protein complex biogenesis	biological_process	6	314	725	37767	0.09384
GO:0033036	macromolecule localization	biological_process	14	314	2209	37767	0.09441
GO:0071702	organic substance transport	biological_process	14	314	2238	37767	0.10213
GO:0043933	macromolecular complex subunit organization	biological_process	10	314	1503	37767	0.11451
GO:1901137	carbohydrate derivative biosynthetic process	biological_process	7	314	955	37767	0.119
GO:0065003	macromolecular complex assembly	biological_process	8	314	1150	37767	0.124
GO:0044249	cellular biosynthetic process	biological_process	50	314	10055	37767	0.12851
GO:0051649	establishment of localization in cell	biological_process	12	314	1937	37767	0.13074
GO:1901576	organic substance biosynthetic process	biological_process	51	314	10296	37767	0.13142
GO:0034613	cellular protein localization	biological_process	9	314	1383	37767	0.14298
GO:0044711	single-organism biosynthetic process	biological_process	18	314	3197	37767	0.14441
GO:1901135	carbohydrate derivative metabolic process	biological_process	10	314	1582	37767	0.14506
GO:0070727	cellular macromolecule localization	biological_process	9	314	1397	37767	0.14917
GO:0071822	protein complex subunit organization	biological_process	7	314	1056	37767	0.17128
GO:0044238	primary metabolic process	biological_process	92	314	19977	37767	0.17159
GO:0071840	cellular component organization or biogenesis	biological_process	28	314	5450	37767	0.17882
GO:0034660	ncRNA metabolic process	biological_process	6	314	882	37767	0.18109
GO:1902582	single-organism intracellular transport	biological_process	7	314	1077	37767	0.18326
GO:0016043	cellular component organization	biological_process	25	314	4926	37767	0.21506
GO:0051641	cellular localization	biological_process	12	314	2153	37767	0.21714
GO:0006810	transport	biological_process	20	314	3927	37767	0.24437
GO:0071555	cell wall organization	biological_process	6	314	980	37767	0.24759
GO:0016053	organic acid biosynthetic process	biological_process	6	314	981	37767	0.24831
GO:0046394	carboxylic acid biosynthetic process	biological_process	6	314	981	37767	0.24831
GO:0016482	cytoplasmic transport	biological_process	5	314	793	37767	0.2567
GO:0045229	external encapsulating structure organization	biological_process	6	314	997	37767	0.25981
GO:0022613	ribonucleoprotein complex biogenesis	biological_process	5	314	815	37767	0.27468
GO:0015031	protein transport	biological_process	9	314	1640	37767	0.27514
GO:0051234	establishment of localization	biological_process	20	314	4019	37767	0.2784
GO:0010467	gene expression	biological_process	40	314	8506	37767	0.28585
GO:0045184	establishment of protein localization	biological_process	9	314	1663	37767	0.28851
GO:0044283	small molecule biosynthetic process	biological_process	7	314	1257	37767	0.29793
GO:0009057	macromolecule catabolic process	biological_process	10	314	1913	37767	0.3096
GO:1901700	response to oxygen-containing compound	biological_process	9	314	1705	37767	0.31338
GO:0034645	cellular macromolecule biosynthetic process	biological_process	35	314	7530	37767	0.33247
GO:0051179	localization	biological_process	20	314	4272	37767	0.37956
GO:0009059	macromolecule biosynthetic process	biological_process	35	314	7677	37767	0.37993
GO:0006511	ubiquitin-dependent protein catabolic process	biological_process	5	314	941	37767	0.018114
GO:1901565	organonitrogen compound catabolic process	biological_process	5	314	950	37767	0.38884
GO:0044765	single-organism transport	biological_process	14	314	2958	37767	0.39596
GO:0019941	modification-dependent protein catabolic process	biological_process	5	314	963	37767	0.39994
GO:0008104	protein localization	biological_process	9	314	1848	37767	0.40083
GO:0044712	single-organism catabolic process	biological_process	7	314	1406	37767	0.40219
GO:0043632	modification-dependent macromolecule catabolic process	biological_process	5	314	971	37767	0.40676
GO:0071554	cell wall organization or biogenesis	biological_process	6	314	1223	37767	0.43124
GO:0042221	response to chemical	biological_process	14	314	3054	37767	0.44366
GO:0044260	cellular macromolecule metabolic process	biological_process	61	314	13883	37767	0.44794
GO:1901575	organic substance catabolic process	biological_process	13	314	2862	37767	0.46214
GO:0051603	proteolysis involved in cellular protein catabolic process	biological_process	5	314	1058	37767	0.48003
GO:0001101	response to acid chemical	biological_process	5	314	1059	37767	0.48086
GO:0043170	macromolecule metabolic process	biological_process	65	314	14927	37767	0.48216
GO:0044257	cellular protein catabolic process	biological_process	5	314	1069	37767	0.48911
GO:0009056	catabolic process	biological_process	15	314	3379	37767	0.49023
GO:0009605	response to external stimulus	biological_process	6	314	1344	37767	0.52219
GO:0030163	protein catabolic process	biological_process	5	314	1176	37767	0.57404
GO:0016192	vesicle-mediated transport	biological_process	5	314	1205	37767	0.59579
GO:0006508	proteolysis	biological_process	5	314	1287	37767	0.65387
GO:0009987	cellular process	biological_process	108	314	25436	37767	0.65991
GO:0044265	cellular macromolecule catabolic process	biological_process	5	314	1312	37767	0.6705
GO:0006396	RNA processing	biological_process	6	314	1610	37767	0.6971
GO:0006629	lipid metabolic process	biological_process	6	314	1765	37767	0.77714
GO:0010033	response to organic substance	biological_process	7	314	2178	37767	0.83498
GO:0044248	cellular catabolic process	biological_process	8	314	2451	37767	0.83613
GO:0009719	response to endogenous stimulus	biological_process	6	314	1977	37767	0.85972
GO:0070887	cellular response to chemical stimulus	biological_process	5	314	1699	37767	0.86115
GO:0044763	single-organism cellular process	biological_process	51	314	13303	37767	0.87722
GO:0006996	organelle organization	biological_process	9	314	2882	37767	0.88155
GO:0051716	cellular response to stimulus	biological_process	14	314	4406	37767	0.91644
GO:0006464	cellular protein modification process	biological_process	6	314	2632	37767	0.9741
GO:0036211	protein modification process	biological_process	6	314	2632	37767	0.9741
GO:0044699	single-organism process	biological_process	62	314	17140	37767	0.98062
GO:0007154	cell communication	biological_process	8	314	3405	37767	0.98301
GO:0007165	signal transduction	biological_process	6	314	2789	37767	0.98354
GO:0044700	single organism signaling	biological_process	6	314	2848	37767	0.98617
GO:0023052	signaling	biological_process	6	314	2850	37767	0.98626
GO:0006807	nitrogen compound metabolic process	biological_process	39	314	12533	37767	0.99685
GO:0044271	cellular nitrogen compound biosynthetic process	biological_process	13	314	5590	37767	0.99727
GO:0043412	macromolecule modification	biological_process	7	314	3747	37767	0.9976
GO:0034654	nucleobase-containing compound biosynthetic process	biological_process	11	314	5064	37767	0.99783
GO:0019438	aromatic compound biosynthetic process	biological_process	12	314	5464	37767	0.99834
GO:0018130	heterocycle biosynthetic process	biological_process	12	314	5470	37767	0.99837
GO:0034641	cellular nitrogen compound metabolic process	biological_process	29	314	10323	37767	0.99863
GO:0031323	regulation of cellular metabolic process	biological_process	10	314	4984	37767	0.99892
GO:1901362	organic cyclic compound biosynthetic process	biological_process	12	314	5659	37767	0.99906
GO:0006139	nucleobase-containing compound metabolic process	biological_process	25	314	9427	37767	0.99912
GO:0046483	heterocycle metabolic process	biological_process	27	314	9984	37767	0.99916
GO:0006725	cellular aromatic compound metabolic process	biological_process	27	314	10119	37767	0.99941
GO:1901360	organic cyclic compound metabolic process	biological_process	27	314	10232	37767	0.99956
GO:0016070	RNA metabolic process	biological_process	16	314	7227	37767	0.99967
GO:0080090	regulation of primary metabolic process	biological_process	8	314	4931	37767	0.99986
GO:0009889	regulation of biosynthetic process	biological_process	6	314	4247	37767	0.99987
GO:0019222	regulation of metabolic process	biological_process	10	314	5673	37767	0.99988
GO:0031326	regulation of cellular biosynthetic process	biological_process	5	314	4220	37767	0.99997
GO:0051171	regulation of nitrogen compound metabolic process	biological_process	6	314	4670	37767	0.99997
GO:0090304	nucleic acid metabolic process	biological_process	17	314	8426	37767	0.99998
GO:0006351	transcription, DNA-templated	biological_process	5	314	4436	37767	0.99999
GO:0050794	regulation of cellular process	biological_process	15	314	7937	37767	0.99999
GO:0032774	RNA biosynthetic process	biological_process	5	314	4488	37767	0.99999
GO:0010468	regulation of gene expression	biological_process	5	314	4616	37767	0.99999
GO:0060255	regulation of macromolecule metabolic process	biological_process	6	314	5218	37767	1
GO:0050789	regulation of biological process	biological_process	15	314	8943	37767	1
GO:0065007	biological regulation	biological_process	15	314	9571	37767	1
GO:0008150	biological_process	biological_process	142	314	32990	37767	1

## Sheet: Table S3B
Supplementary Table S3B. GO terms of molecular function enriched for DEPs identified in proteomic analysis.
GO.ID	Term	Category	List Hits	List Total	Pop Hits	Pop Total	p-value
GO:0003735	structural constituent of ribosome	molecular_function	25	314	1465	37767	1.2e-08
GO:0005198	structural molecule activity	molecular_function	26	314	1795	37767	1.6e-07
GO:0016762	xyloglucan:xyloglucosyl transferase activity	molecular_function	5	314	96	37767	7.4e-05
GO:0044769	ATPase activity, coupled to transmembrane movement of ions, rotational mechanism	molecular_function	4	314	108	37767	0.00143
GO:0005484	SNAP receptor activity	molecular_function	4	314	115	37767	0.0018
GO:0043130	ubiquitin binding	molecular_function	4	314	120	37767	0.00021
GO:0032182	small conjugating protein binding	molecular_function	4	314	123	37767	0.0023
GO:0016491	oxidoreductase activity	molecular_function	32	314	4511	37767	0.00602
GO:0051082	unfolded protein binding	molecular_function	5	314	270	37767	0.00347
GO:0008236	serine-type peptidase activity	molecular_function	7	314	555	37767	0.01272
GO:0017171	serine hydrolase activity	molecular_function	7	314	555	37767	0.01272
GO:0004252	serine-type endopeptidase activity	molecular_function	5	314	332	37767	0.01698
GO:0019829	cation-transporting ATPase activity	molecular_function	4	314	227	37767	0.01913
GO:0042625	ATPase activity, coupled to transmembrane movement of ions	molecular_function	4	314	228	37767	0.001941
GO:0016820	hydrolase activity, acting on acid anhydrides, catalyzing transmembrane movement of substances	molecular_function	6	314	475	37767	0.02029
GO:0042626	ATPase activity, coupled to transmembrane movement of substances	molecular_function	6	314	475	37767	0.02029
GO:0043492	ATPase activity, coupled to movement of substances	molecular_function	6	314	475	37767	0.002029
GO:0004812	aminoacyl-tRNA ligase activity	molecular_function	4	314	242	37767	0.02352
GO:0016875	ligase activity, forming carbon-oxygen bonds	molecular_function	4	314	242	37767	0.02352
GO:0016876	ligase activity, forming aminoacyl-tRNA and related compounds	molecular_function	4	314	242	37767	0.02352
GO:0004872	receptor activity	molecular_function	4	314	254	37767	0.002744
GO:0038023	signaling receptor activity	molecular_function	4	314	254	37767	0.02744
GO:0016758	transferase activity, transferring hexosyl groups	molecular_function	7	314	664	37767	0.03016
GO:0015399	primary active transmembrane transporter activity	molecular_function	6	314	528	37767	0.03175
GO:0015405	P-P-bond-hydrolysis-driven transmembrane transporter activity	molecular_function	6	314	528	37767	0.03175
GO:0004553	hydrolase activity, hydrolyzing O-glycosyl compounds	molecular_function	11	314	1341	37767	0.03907
GO:0016798	hydrolase activity, acting on glycosyl bonds	molecular_function	11	314	1404	37767	0.05116
GO:0048037	cofactor binding	molecular_function	10	314	1256	37767	0.05615
GO:0015078	hydrogen ion transmembrane transporter activity	molecular_function	5	314	466	37767	0.05849
GO:0004175	endopeptidase activity	molecular_function	8	314	942	37767	0.0615
GO:0004871	signal transducer activity	molecular_function	4	314	343	37767	0.06813
GO:0060089	molecular transducer activity	molecular_function	4	314	343	37767	0.06813
GO:0008289	lipid binding	molecular_function	6	314	643	37767	0.06919
GO:0008135	translation factor activity, nucleic acid binding	molecular_function	4	314	346	37767	0.06985
GO:0030170	pyridoxal phosphate binding	molecular_function	4	314	346	37767	0.06985
GO:0016667	oxidoreductase activity, acting on a sulfur group of donors	molecular_function	4	314	356	37767	0.07576
GO:0016209	antioxidant activity	molecular_function	5	314	512	37767	0.08007
GO:0003723	RNA binding	molecular_function	23	314	3811	37767	0.08565
GO:0016616	oxidoreductase activity, acting on the CH-OH group of donors, NAD or NADP as acceptor	molecular_function	4	314	373	37767	0.08637
GO:0042623	ATPase activity, coupled	molecular_function	6	314	687	37767	0.08829
GO:0046872	metal ion binding	molecular_function	41	314	7460	37767	0.08881
GO:0043169	cation binding	molecular_function	41	314	7527	37767	0.09843
GO:0003824	catalytic activity	molecular_function	133	314	27780	37767	0.1254
GO:0015077	monovalent inorganic cation transmembrane transporter activity	molecular_function	5	314	604	37767	0.13409
GO:0016614	oxidoreductase activity, acting on CH-OH group of donors	molecular_function	4	314	450	37767	0.14248
GO:0070011	peptidase activity, acting on L-amino acid peptides	molecular_function	12	314	1968	37767	0.0077046
GO:0016874	ligase activity	molecular_function	7	314	1047	37767	0.18821
GO:0008233	peptidase activity	molecular_function	12	314	2049	37767	0.0020525
GO:0016853	isomerase activity	molecular_function	5	314	703	37767	0.20587
GO:0022890	inorganic cation transmembrane transporter activity	molecular_function	6	314	894	37767	0.21033
GO:0016746	transferase activity, transferring acyl groups	molecular_function	7	314	1093	37767	0.21675
GO:0009055	electron carrier activity	molecular_function	4	314	549	37767	0.22991
GO:0016747	transferase activity, transferring acyl groups other than amino-acyl groups	molecular_function	6	314	930	37767	0.23592
GO:0043167	ion binding	molecular_function	80	314	16745	37767	0.24353
GO:0016818	hydrolase activity, acting on acid anhydrides, in phosphorus-containing anhydrides	molecular_function	13	314	2360	37767	0.25529
GO:0043168	anion binding	molecular_function	49	314	10033	37767	0.25938
GO:0016817	hydrolase activity, acting on acid anhydrides	molecular_function	13	314	2378	37767	0.26377
GO:0032403	protein complex binding	molecular_function	4	314	610	37767	0.28914
GO:0050662	coenzyme binding	molecular_function	5	314	810	37767	0.29429
GO:0005509	calcium ion binding	molecular_function	5	314	819	37767	0.30204
GO:0016887	ATPase activity	molecular_function	6	314	1019	37767	0.30272
GO:0020037	heme binding	molecular_function	7	314	1221	37767	0.30307
GO:0008092	cytoskeletal protein binding	molecular_function	5	314	824	37767	0.30637
GO:0008324	cation transmembrane transporter activity	molecular_function	6	314	1024	37767	0.30659
GO:0016787	hydrolase activity	molecular_function	48	314	10019	37767	0.31128
GO:0016462	pyrophosphatase activity	molecular_function	12	314	2344	37767	0.035254
GO:0046906	tetrapyrrole binding	molecular_function	7	314	1315	37767	0.37039
GO:0005525	GTP binding	molecular_function	5	314	898	37767	0.3711
GO:0032561	guanyl ribonucleotide binding	molecular_function	5	314	898	37767	0.3711
GO:0019001	guanyl nucleotide binding	molecular_function	5	314	902	37767	0.37462
GO:0016757	transferase activity, transferring glycosyl groups	molecular_function	8	314	1544	37767	0.38264
GO:0022804	active transmembrane transporter activity	molecular_function	6	314	1147	37767	0.40336
GO:0035639	purine ribonucleoside triphosphate binding	molecular_function	37	314	8026	37767	0.43748
GO:0036094	small molecule binding	molecular_function	45	314	9805	37767	0.43792
GO:0030246	carbohydrate binding	molecular_function	4	314	797	37767	0.47524
GO:0005524	ATP binding	molecular_function	32	314	7146	37767	0.51584
GO:0000166	nucleotide binding	molecular_function	42	314	9466	37767	0.53778
GO:1901265	nucleoside phosphate binding	molecular_function	42	314	9466	37767	0.53778
GO:0022891	substrate-specific transmembrane transporter activity	molecular_function	8	314	1783	37767	0.54142
GO:0015075	ion transmembrane transporter activity	molecular_function	7	314	1562	37767	0.54637
GO:0017111	nucleoside-triphosphatase activity	molecular_function	10	314	2265	37767	0.55635
GO:0032553	ribonucleotide binding	molecular_function	38	314	8668	37767	0.57002
GO:0001883	purine nucleoside binding	molecular_function	37	314	8563	37767	0.60735
GO:0032550	purine ribonucleoside binding	molecular_function	37	314	8563	37767	0.60735
GO:0097367	carbohydrate derivative binding	molecular_function	38	314	8793	37767	0.60798
GO:0032555	purine ribonucleotide binding	molecular_function	37	314	8566	37767	0.60826
GO:0017076	purine nucleotide binding	molecular_function	37	314	8584	37767	0.61368
GO:0001882	nucleoside binding	molecular_function	37	314	8596	37767	0.61728
GO:0032549	ribonucleoside binding	molecular_function	37	314	8596	37767	0.61728
GO:0022892	substrate-specific transporter activity	molecular_function	8	314	1908	37767	0.6182
GO:0046914	transition metal ion binding	molecular_function	13	314	3188	37767	0.66794
GO:0032559	adenyl ribonucleotide binding	molecular_function	32	314	7687	37767	0.68829
GO:0030554	adenyl nucleotide binding	molecular_function	32	314	7701	37767	0.69233
GO:0005506	iron ion binding	molecular_function	4	314	1067	37767	0.70186
GO:0005515	protein binding	molecular_function	31	314	7757	37767	0.76979
GO:0022857	transmembrane transporter activity	molecular_function	12	314	3334	37767	0.81431
GO:0004674	protein serine/threonine kinase activity	molecular_function	5	314	1571	37767	0.83149
GO:0016740	transferase activity	molecular_function	42	314	10703	37767	0.84228
GO:0005215	transporter activity	molecular_function	12	314	3472	37767	0.8535
GO:0008270	zinc ion binding	molecular_function	5	314	1736	37767	0.88855
GO:0016301	kinase activity	molecular_function	16	314	4650	37767	0.88866
GO:0016772	transferase activity, transferring phosphorus-containing groups	molecular_function	18	314	5228	37767	0.90102
GO:0016773	phosphotransferase activity, alcohol group as acceptor	molecular_function	13	314	4395	37767	0.95971
GO:0097159	organic cyclic compound binding	molecular_function	83	314	21505	37767	0.96227
GO:0016788	hydrolase activity, acting on ester bonds	molecular_function	9	314	3321	37767	0.96316
GO:1901363	heterocyclic compound binding	molecular_function	82	314	21490	37767	0.97157
GO:0005488	binding	molecular_function	134	314	33538	37767	0.98376
GO:0004672	protein kinase activity	molecular_function	10	314	3944	37767	0.98398
GO:0003676	nucleic acid binding	molecular_function	34	314	11097	37767	0.99606
GO:0003677	DNA binding	molecular_function	9	314	6235	37767	1
GO:0003674	molecular_function	molecular_function	235	314	52761	37767	1

## Sheet: Table S3C
Supplementary Table S3C. GO terms of cellular component enriched for DEPs identified in proteomic analysis.
GO.ID	Term	Category	List Hits	List Total	Pop Hits	Pop Total	p-value
GO:0005737	cytoplasm	cellular_component	80	314	11662	37767	8.6e-10
GO:0005840	ribosome	cellular_component	25	314	1549	37767	9e-10
GO:0044444	cytoplasmic part	cellular_component	70	314	9487	37767	1.1e-09
GO:0030529	ribonucleoprotein complex	cellular_component	28	314	2223	37767	1.8e-08
GO:0032991	macromolecular complex	cellular_component	50	314	7040	37767	3.1e-06
GO:0043228	non-membrane-bounded organelle	cellular_component	31	314	3817	37767	3.4e-05
GO:0043232	intracellular non-membrane-bounded organelle	cellular_component	31	314	3817	37767	3.4e-05
GO:1990204	oxidoreductase complex	cellular_component	6	314	211	37767	0.00016
GO:0005829	cytosol	cellular_component	19	314	1987	37767	0.00019
GO:0044391	ribosomal subunit	cellular_component	8	314	436	37767	0.00027
GO:0045254	pyruvate dehydrogenase complex	cellular_component	2	314	7	37767	0.00029
GO:0033178	proton-transporting two-sector ATPase complex, catalytic domain	cellular_component	4	314	103	37767	0.00064
GO:0009570	chloroplast stroma	cellular_component	7	314	400	37767	0.00085
GO:0009532	plastid stroma	cellular_component	7	314	414	37767	0.00104
GO:0009507	chloroplast	cellular_component	16	314	1824	37767	0.00151
GO:0009536	plastid	cellular_component	16	314	1884	37767	0.0021
GO:0005623	cell	cellular_component	106	314	23394	37767	0.00215
GO:0044464	cell part	cellular_component	106	314	23394	37767	0.00215
GO:0009654	photosystem II oxygen evolving complex	cellular_component	3	314	69	37767	0.0023
GO:0044424	intracellular part	cellular_component	98	314	21594	37767	0.0045
GO:0005622	intracellular	cellular_component	98	314	21620	37767	0.00471
GO:0048046	apoplast	cellular_component	6	314	420	37767	0.00537
GO:0015935	small ribosomal subunit	cellular_component	4	314	193	37767	0.00629
GO:0005618	cell wall	cellular_component	7	314	579	37767	0.00662
GO:0030312	external encapsulating structure	cellular_component	7	314	580	37767	0.00668
GO:0044434	chloroplast part	cellular_component	9	314	922	37767	0.00855
GO:0016469	proton-transporting two-sector ATPase complex	cellular_component	4	314	214	37767	0.00898
GO:0044435	plastid part	cellular_component	9	314	939	37767	0.00956
GO:0044445	cytosolic part	cellular_component	5	314	343	37767	0.00994
GO:0044446	intracellular organelle part	cellular_component	37	314	6806	37767	0.01203
GO:0044422	organelle part	cellular_component	37	314	6844	37767	0.01309
GO:0015934	large ribosomal subunit	cellular_component	4	314	244	37767	0.01397
GO:0022626	cytosolic ribosome	cellular_component	4	314	257	37767	0.01659
GO:0045261	proton-transporting ATP synthase complex, catalytic core F(1)	cellular_component	2	314	58	37767	0.02036
GO:0005778	peroxisomal membrane	cellular_component	2	314	63	37767	0.02376
GO:0031903	microbody membrane	cellular_component	2	314	63	37767	0.02376
GO:0016235	aggresome	cellular_component	1	314	7	37767	0.02611
GO:0042651	thylakoid membrane	cellular_component	5	314	448	37767	0.02791
GO:0044438	microbody part	cellular_component	2	314	69	37767	0.02812
GO:0044439	peroxisomal part	cellular_component	2	314	69	37767	0.02812
GO:0009579	thylakoid	cellular_component	6	314	609	37767	0.02848
GO:0009523	photosystem II	cellular_component	3	314	177	37767	0.02971
GO:0000506	glycosylphosphatidylinositol-N-acetylglucosaminyltransferase (GPI-GnT) complex	cellular_component	1	314	8	37767	0.02978
GO:0022627	cytosolic small ribosomal subunit	cellular_component	2	314	76	37767	0.03359
GO:0005777	peroxisome	cellular_component	4	314	330	37767	0.03682
GO:0042579	microbody	cellular_component	4	314	330	37767	0.03682
GO:0016234	inclusion body	cellular_component	1	314	10	37767	0.03709
GO:0045259	proton-transporting ATP synthase complex	cellular_component	2	314	88	37767	0.04382
GO:0034357	photosynthetic membrane	cellular_component	5	314	523	37767	0.04876
GO:0044436	thylakoid part	cellular_component	5	314	533	37767	0.05208
GO:0005739	mitochondrion	cellular_component	10	314	1481	37767	0.05462
GO:0043229	intracellular organelle	cellular_component	80	314	18515	37767	0.05893
GO:0043226	organelle	cellular_component	80	314	18556	37767	0.06195
GO:0005776	autophagic vacuole	cellular_component	1	314	17	37767	0.06224
GO:0005832	chaperonin-containing T-complex	cellular_component	1	314	17	37767	0.06224
GO:0009521	photosystem	cellular_component	3	314	246	37767	0.06664
GO:0005643	nuclear pore	cellular_component	2	314	113	37767	0.0682
GO:0046930	pore complex	cellular_component	2	314	113	37767	0.0682
GO:0031967	organelle envelope	cellular_component	8	314	1157	37767	0.07258
GO:0031975	envelope	cellular_component	8	314	1157	37767	0.07258
GO:0015030	Cajal body	cellular_component	1	314	20	37767	0.07282
GO:1902494	catalytic complex	cellular_component	10	314	1574	37767	0.07529
GO:0022625	cytosolic large ribosomal subunit	cellular_component	2	314	125	37767	0.08116
GO:0005788	endoplasmic reticulum lumen	cellular_component	1	314	25	37767	0.09018
GO:0005682	U5 snRNP	cellular_component	1	314	31	37767	0.11059
GO:0033180	proton-transporting V-type ATPase, V1 domain	cellular_component	1	314	33	37767	0.1173
GO:0005779	integral component of peroxisomal membrane	cellular_component	1	314	34	37767	0.12063
GO:0031231	intrinsic component of peroxisomal membrane	cellular_component	1	314	34	37767	0.12063
GO:0031965	nuclear membrane	cellular_component	1	314	35	37767	0.12395
GO:0031968	organelle outer membrane	cellular_component	2	314	164	37767	0.12758
GO:0005759	mitochondrial matrix	cellular_component	2	314	173	37767	0.13903
GO:0005635	nuclear envelope	cellular_component	2	314	176	37767	0.14289
GO:0048500	signal recognition particle	cellular_component	1	314	41	37767	0.14361
GO:0019867	outer membrane	cellular_component	2	314	180	37767	0.14808
GO:0071011	precatalytic spliceosome	cellular_component	1	314	43	37767	0.15006
GO:0000502	proteasome complex	cellular_component	2	314	184	37767	0.15331
GO:0009941	chloroplast envelope	cellular_component	3	314	362	37767	0.15727
GO:0009526	plastid envelope	cellular_component	3	314	374	37767	0.16818
GO:0044429	mitochondrial part	cellular_component	5	314	780	37767	0.17311
GO:0005747	mitochondrial respiratory chain complex I	cellular_component	1	314	51	37767	0.17541
GO:0030964	NADH dehydrogenase complex	cellular_component	1	314	51	37767	0.17541
GO:0045271	respiratory chain complex I	cellular_component	1	314	51	37767	0.17541
GO:0048471	perinuclear region of cytoplasm	cellular_component	1	314	56	37767	0.19086
GO:0010287	plastoglobule	cellular_component	1	314	58	37767	0.19696
GO:0009707	chloroplast outer membrane	cellular_component	1	314	59	37767	0.2
GO:0005576	extracellular region	cellular_component	11	314	2189	37767	0.20495
GO:0044432	endoplasmic reticulum part	cellular_component	4	314	622	37767	0.20883
GO:0009527	plastid outer membrane	cellular_component	1	314	62	37767	0.20903
GO:0043234	protein complex	cellular_component	22	314	4884	37767	0.21809
GO:0071013	catalytic step 2 spliceosome	cellular_component	1	314	67	37767	0.22386
GO:0016459	myosin complex	cellular_component	1	314	70	37767	0.23262
GO:0016282	eukaryotic 43S preinitiation complex	cellular_component	1	314	76	37767	0.24986
GO:0033290	eukaryotic 48S preinitiation complex	cellular_component	1	314	77	37767	0.25269
GO:0070993	translation preinitiation complex	cellular_component	1	314	78	37767	0.25552
GO:0097525	spliceosomal snRNP complex	cellular_component	1	314	80	37767	0.26113
GO:0005852	eukaryotic translation initiation factor 3 complex	cellular_component	1	314	89	37767	0.28589
GO:0005741	mitochondrial outer membrane	cellular_component	1	314	99	37767	0.31244
GO:0005746	mitochondrial respiratory chain	cellular_component	1	314	99	37767	0.31244
GO:0005783	endoplasmic reticulum	cellular_component	5	314	1006	37767	0.33056
GO:0005887	integral component of plasma membrane	cellular_component	1	314	111	37767	0.343
GO:0033176	proton-transporting V-type ATPase complex	cellular_component	1	314	114	37767	0.35043
GO:0030532	small nuclear ribonucleoprotein complex	cellular_component	1	314	122	37767	0.36983
GO:0019898	extrinsic component of membrane	cellular_component	1	314	127	37767	0.38166
GO:0005789	endoplasmic reticulum membrane	cellular_component	3	314	591	37767	0.3857
GO:0031969	chloroplast membrane	cellular_component	1	314	130	37767	0.38865
GO:0042175	nuclear outer membrane-endoplasmic reticulum membrane network	cellular_component	3	314	595	37767	0.38977
GO:0009535	chloroplast thylakoid membrane	cellular_component	2	314	362	37767	0.39701
GO:0055035	plastid thylakoid membrane	cellular_component	2	314	364	37767	0.39966
GO:0031984	organelle subcompartment	cellular_component	3	314	607	37767	0.40195
GO:0042170	plastid membrane	cellular_component	1	314	139	37767	0.40917
GO:0005740	mitochondrial envelope	cellular_component	3	314	620	37767	0.41506
GO:0071944	cell periphery	cellular_component	12	314	2920	37767	0.4225
GO:0098588	bounding membrane of organelle	cellular_component	7	314	1666	37767	0.4403
GO:0009534	chloroplast thylakoid	cellular_component	2	314	398	37767	0.44376
GO:0005856	cytoskeleton	cellular_component	4	314	903	37767	0.44417
GO:0098589	membrane region	cellular_component	3	314	651	37767	0.44594
GO:0031976	plastid thylakoid	cellular_component	2	314	400	37767	0.44629
GO:0070469	respiratory chain	cellular_component	1	314	157	37767	0.44816
GO:0005875	microtubule associated complex	cellular_component	1	314	159	37767	0.45233
GO:0016604	nuclear body	cellular_component	1	314	159	37767	0.45233
GO:0031090	organelle membrane	cellular_component	9	314	2259	37767	0.48199
GO:0015629	actin cytoskeleton	cellular_component	1	314	198	37767	0.52769
GO:0044430	cytoskeletal part	cellular_component	3	314	741	37767	0.53149
GO:0000786	nucleosome	cellular_component	1	314	203	37767	0.53658
GO:1990104	DNA bending complex	cellular_component	1	314	203	37767	0.53658
GO:0031301	integral component of organelle membrane	cellular_component	1	314	209	37767	0.54702
GO:0044815	DNA packaging complex	cellular_component	1	314	212	37767	0.55215
GO:0031300	intrinsic component of organelle membrane	cellular_component	1	314	214	37767	0.55554
GO:0031226	intrinsic component of plasma membrane	cellular_component	1	314	235	37767	0.58963
GO:0005773	vacuole	cellular_component	2	314	539	37767	0.60525
GO:0005681	spliceosomal complex	cellular_component	1	314	246	37767	0.60644
GO:0031966	mitochondrial membrane	cellular_component	2	314	588	37767	0.65249
GO:0015630	microtubule cytoskeleton	cellular_component	2	314	591	37767	0.65524
GO:0018995	host	cellular_component	2	314	633	37767	0.69184
GO:0033643	host cell part	cellular_component	2	314	633	37767	0.69184
GO:0033646	host intracellular part	cellular_component	2	314	633	37767	0.69184
GO:0033647	host intracellular organelle	cellular_component	2	314	633	37767	0.69184
GO:0033648	host intracellular membrane-bounded organelle	cellular_component	2	314	633	37767	0.69184
GO:0042025	host cell nucleus	cellular_component	2	314	633	37767	0.69184
GO:0043245	extraorganismal space	cellular_component	2	314	633	37767	0.69184
GO:0043656	intracellular region of host	cellular_component	2	314	633	37767	0.69184
GO:0043657	host cell	cellular_component	2	314	633	37767	0.69184
GO:0044215	other organism	cellular_component	2	314	633	37767	0.69184
GO:0044216	other organism cell	cellular_component	2	314	633	37767	0.69184
GO:0044217	other organism part	cellular_component	2	314	633	37767	0.69184
GO:0012505	endomembrane system	cellular_component	8	314	2410	37767	0.69442
GO:0032993	protein-DNA complex	cellular_component	1	314	326	37767	0.70975
GO:0044455	mitochondrial membrane part	cellular_component	1	314	327	37767	0.71085
GO:0005874	microtubule	cellular_component	1	314	385	37767	0.76821
GO:0044459	plasma membrane part	cellular_component	1	314	388	37767	0.77085
GO:0044421	extracellular region part	cellular_component	2	314	752	37767	0.7785
GO:0000785	chromatin	cellular_component	1	314	400	37767	0.78111
GO:0043233	organelle lumen	cellular_component	5	314	1744	37767	0.79161
GO:0070013	intracellular organelle lumen	cellular_component	5	314	1744	37767	0.79161
GO:0031974	membrane-enclosed lumen	cellular_component	5	314	1764	37767	0.79973
GO:0005743	mitochondrial inner membrane	cellular_component	1	314	475	37767	0.83564
GO:0005886	plasma membrane	cellular_component	6	314	2196	37767	0.84129
GO:0019866	organelle inner membrane	cellular_component	1	314	515	37767	0.85896
GO:0005730	nucleolus	cellular_component	1	314	527	37767	0.8653
GO:0005654	nucleoplasm	cellular_component	2	314	953	37767	0.87729
GO:0009506	plasmodesma	cellular_component	1	314	580	37767	0.89005
GO:0055044	symplast	cellular_component	1	314	580	37767	0.89005
GO:0005911	cell-cell junction	cellular_component	1	314	609	37767	0.90162
GO:0030054	cell junction	cellular_component	1	314	627	37767	0.90819
GO:0044427	chromosomal part	cellular_component	1	314	648	37767	0.9153
GO:0044428	nuclear part	cellular_component	5	314	2195	37767	0.92146
GO:0044451	nucleoplasm part	cellular_component	1	314	694	37767	0.92902
GO:0016020	membrane	cellular_component	74	314	22084	37767	0.94369
GO:0043231	intracellular membrane-bounded organelle	cellular_component	52	314	16198	37767	0.94461
GO:0043227	membrane-bounded organelle	cellular_component	52	314	16233	37767	0.94699
GO:0005694	chromosome	cellular_component	1	314	787	37767	0.95038
GO:0044425	membrane part	cellular_component	62	314	19681	37767	0.98055
GO:0031981	nuclear lumen	cellular_component	2	314	1544	37767	0.98153
GO:1990234	transferase complex	cellular_component	1	314	1061	37767	0.9828
GO:0005794	Golgi apparatus	cellular_component	1	314	1081	37767	0.98409
GO:0016021	integral component of membrane	cellular_component	53	314	18562	37767	0.99795
GO:0031224	intrinsic component of membrane	cellular_component	53	314	18739	37767	0.99854
GO:0005634	nucleus	cellular_component	22	314	10027	37767	0.99939
GO:0005575	cellular_component	cellular_component	154	314	40825	37767	1
