# Supplementary material for: Genome-Wide Identification of Rapid Alkalinization Factor Family in Brassica napus and Functional Analysis of BnRALF10 in Immunity to Sclerotinia sclerotiorum
Source: Front Plant Sci. 2022 May 3;13:877404. doi: 10.3389/fpls.2022.877404 (PMC9113046; doi:10.3389/fpls.2022.877404)
Supplement: Supplementary file 4 [file Table_4.xlsx]

## Sheet: KEGG
Supplementary Table S4. KEGG pathways enriched for DEPs identified in proteomic analysis.
#Term	Database	ID	Input number	Background number	P-Value	Corrected P-Value	Input
Metabolic pathways	KEGG PATHWAY	bna01100	80	7939	1.0512e-18	9.14544e-17	BnaC02g22640D|BnaC06g43710D|BnaA03g10890D|BnaA03g48610D|BnaA03g52320D|BnaA10g05530D|BnaA01g34720D|BnaA09g55140D|BnaC05g23490D|BnaA09g20320D|BnaC03g62400D|BnaC05g34660D|BnaA05g28080D|BnaC03g34940D|BnaC09g21470D|BnaA05g32320D|BnaA03g54060D|BnaA06g39060D|BnaC01g33070D|BnaA01g12900D|BnaA09g42650D|BnaC03g30230D|BnaC03g78200D|BnaC06g15570D|BnaA05g10780D|BnaA01g13470D|BnaA06g16950D|BnaA03g57920D|BnaA02g…
Ribosome	KEGG PATHWAY	bna03010	33	1341	2.54904e-18	1.10883e-16	BnaA09g52020D|BnaCnng10670D|BnaA06g09110D|BnaA06g35970D|BnaAnng11460D|BnaC01g39090D|BnaA08g15140D|BnaC03g17580D|BnaA09g09960D|BnaC09g20060D|BnaC05g02380D|BnaC09g29280D|BnaA09g44520D|BnaA04g25570D|BnaC04g36750D|BnaAnng22990D|BnaA03g01450D|BnaCnng31130D|BnaC04g03350D|BnaA09g10380D|BnaC06g43320D|BnaA01g34650D|BnaC09g20460D|BnaC09g20530D|BnaCnng21840D|BnaA09g18600D|BnaA03g17310D|BnaAnng07090D|BnaA02g…
Biosynthesis of secondary metabolites	KEGG PATHWAY	bna01110	37	3914	2.69806e-08	7.82437e-07	BnaC02g22640D|BnaC06g43710D|BnaA03g48610D|BnaA01g34720D|BnaA09g55140D|BnaC09g21470D|BnaC05g34660D|BnaA03g54060D|BnaA09g42650D|BnaC01g33070D|BnaC04g01600D|BnaC03g78200D|BnaC06g15570D|BnaA03g57920D|BnaC08g08450D|BnaA05g19350D|BnaC09g17760D|BnaA09g02880D|BnaAnng27200D|BnaC09g39400D|BnaA07g25510D|BnaC05g09740D|BnaC02g02230D|BnaC01g38270D|BnaA03g18750D|BnaC06g14430D|BnaA05g34950D|BnaA06g16950D|BnaA08g…
Carbon metabolism	KEGG PATHWAY	bna01200	17	972	6.33127e-08	1.37705e-06	BnaC09g39400D|BnaA06g00560D|BnaA07g25510D|BnaA09g35020D|BnaC06g43710D|BnaC06g07040D|BnaC01g38270D|BnaC09g17760D|BnaC03g62400D|BnaA05g34950D|BnaA09g02880D|BnaA04g12000D|BnaCnng53590D|BnaC03g78200D|BnaC07g33060D|BnaCnng45560D|BnaA09g31220D
Photosynthesis	KEGG PATHWAY	bna00195	8	245	2.70585e-06	4.70817e-05	BnaC02g48890D|BnaCnng20740D|BnaAnng39280D|BnaC05g23490D|BnaA09g20320D|BnaA09g13970D|BnaC03g30230D|BnaA09g07840D
Carbon fixation in photosynthetic organisms	KEGG PATHWAY	bna00710	8	262	4.36459e-06	6.32865e-05	BnaC06g43710D|BnaC03g78200D|BnaA09g35020D|BnaC01g38270D|BnaCnng53590D|BnaA04g12000D|BnaC07g33060D|BnaA09g31220D
Oxidative phosphorylation	KEGG PATHWAY	bna00190	11	594	8.06211e-06	0.000100201	BnaC07g01020D|BnaC03g30820D|BnaA02g21820D|BnaC03g65880D|BnaA09g09560D|BnaA09g20320D|BnaC04g27080D|BnaA01g34250D|BnaA05g32320D|BnaA02g19890D|BnaA02g24900D
Glycolysis / Gluconeogenesis	KEGG PATHWAY	bna00010	9	429	2.07939e-05	0.000226134	BnaA06g00560D|BnaA09g35020D|BnaC05g09740D|BnaC06g07040D|BnaC01g38270D|BnaC09g17760D|BnaA06g16950D|BnaCnng53590D|BnaA04g12000D
2-Oxocarboxylic acid metabolism	KEGG PATHWAY	bna01210	7	266	4.36158e-05	0.00042162	BnaC02g22640D|BnaC06g43710D|BnaA07g25510D|BnaA09g55140D|BnaC09g21470D|BnaAnng27200D|BnaA09g31220D
Biosynthesis of amino acids	KEGG PATHWAY	bna01230	12	893	6.88887e-05	0.000582528	BnaC06g43710D|BnaA07g25510D|BnaA09g35020D|BnaC09g21470D|BnaC02g02230D|BnaA03g57920D|BnaA01g34720D|BnaA09g55140D|BnaC01g38270D|BnaC03g62400D|BnaA04g12000D|BnaA09g31220D
Tryptophan metabolism	KEGG PATHWAY	bna00380	6	200	7.67036e-05	0.000582528	BnaC02g22640D|BnaC03g54910D|BnaA03g10890D|BnaA06g16950D|BnaAnng27200D|BnaA09g02880D
Pyruvate metabolism	KEGG PATHWAY	bna00620	7	294	8.03487e-05	0.000582528	BnaA06g00560D|BnaC03g78200D|BnaC06g07040D|BnaA06g16950D|BnaC07g33060D|BnaA05g28080D|BnaA09g02880D
Glyoxylate and dicarboxylate metabolism	KEGG PATHWAY	bna00630	6	282	0.000465174	0.00311308	BnaC09g39400D|BnaC06g43710D|BnaC03g78200D|BnaA05g34950D|BnaA09g02880D|BnaA09g31220D
Fructose and mannose metabolism	KEGG PATHWAY	bna00051	5	225	0.00114522	0.00711675	BnaCnng53590D|BnaA04g12000D|BnaA03g18750D|BnaA09g35020D|BnaC05g09740D
Valine, leucine and isoleucine degradation	KEGG PATHWAY	bna00280	4	162	0.00247864	0.0143761	BnaC03g34940D|BnaA09g02880D|BnaCnng45560D|BnaA06g16950D
Fatty acid degradation	KEGG PATHWAY	bna00071	4	169	0.00287525	0.0156342	BnaA01g13470D|BnaC09g17760D|BnaA09g02880D|BnaA06g16950D
Peroxisome	KEGG PATHWAY	bna04146	5	318	0.00492742	0.0252168	BnaA01g13470D|BnaC09g39400D|BnaA01g31350D|BnaA07g25510D|BnaC09g50920D
Spliceosome	KEGG PATHWAY	bna03040	7	619	0.00560083	0.0270707	BnaA05g15240D|BnaC03g64040D|BnaC08g42550D|BnaA09g36160D|BnaC04g03070D|BnaA05g35180D|BnaC03g35370D
Pantothenate and CoA biosynthesis	KEGG PATHWAY	bna00770	3	108	0.00635349	0.0290923	BnaC09g21470D|BnaA09g55140D|BnaA08g30620D
Citrate cycle (TCA cycle)	KEGG PATHWAY	bna00020	4	222	0.00735609	0.031999	BnaA07g25510D|BnaA06g00560D|BnaC03g78200D|BnaC06g07040D
Glutathione metabolism	KEGG PATHWAY	bna00480	5	360	0.0081402	0.0337237	BnaA06g39060D|BnaC03g41180D|BnaA07g25510D|BnaC03g30870D|BnaA01g12900D
Propanoate metabolism	KEGG PATHWAY	bna00640	3	123	0.00898688	0.035539	BnaC03g34940D|BnaA09g02880D|BnaCnng45560D
Glycine, serine and threonine metabolism	KEGG PATHWAY	bna00260	4	247	0.0105189	0.0397887	BnaC03g62400D|BnaA05g34950D|BnaC06g43710D|BnaA09g31220D
Aminoacyl-tRNA biosynthesis	KEGG PATHWAY	bna00970	4	254	0.0115394	0.0418304	BnaC03g44930D|BnaA06g02930D|BnaC02g45400D|BnaA05g11470D
Glucosinolate biosynthesis	KEGG PATHWAY	bna00966	2	50	0.0133199	0.0463532	BnaC02g22640D|BnaAnng27200D
SNARE interactions in vesicular transport	KEGG PATHWAY	bna04130	3	163	0.018749	0.0627371	BnaC03g73490D|BnaC03g58730D|BnaA09g02560D
Phenylalanine, tyrosine and tryptophan biosynthesis	KEGG PATHWAY	bna00400	3	178	0.0234714	0.0756299	BnaC02g02230D|BnaA03g57920D|BnaA01g34720D
Ascorbate and aldarate metabolism	KEGG PATHWAY	bna00053	3	187	0.0265854	0.0826046	BnaC03g41180D|BnaA06g16950D|BnaC07g24750D
Valine, leucine and isoleucine biosynthesis	KEGG PATHWAY	bna00290	2	84	0.0340859	0.102258	BnaC09g21470D|BnaA09g55140D
Proteasome	KEGG PATHWAY	bna03050	3	224	0.041576	0.12057	BnaC03g60090D|BnaA06g37370D|BnaC06g14970D
Carotenoid biosynthesis	KEGG PATHWAY	bna00906	2	100	0.0463984	0.130215	BnaC06g14430D|BnaC08g08450D
Fatty acid metabolism	KEGG PATHWAY	bna01212	3	245	0.0516107	0.140317	BnaA01g13470D|BnaC03g45040D|BnaA09g02880D
Synthesis and degradation of ketone bodies	KEGG PATHWAY	bna00072	1	16	0.0555204	0.146372	BnaA09g02880D
RNA transport	KEGG PATHWAY	bna03013	5	621	0.0612333	0.155856	BnaC05g37050D|BnaA05g15240D|BnaC04g53310D|BnaA04g13600D|BnaAnng11960D
Inositol phosphate metabolism	KEGG PATHWAY	bna00562	3	266	0.0627007	0.155856	BnaCnng21130D|BnaA09g35020D|BnaA04g12000D
Pentose and glucuronate interconversions	KEGG PATHWAY	bna00040	4	443	0.0648499	0.15672	BnaC01g37020D|BnaA06g22590D|BnaA09g06500D|BnaC05g48970D
Arginine biosynthesis	KEGG PATHWAY	bna00220	2	130	0.0730043	0.171386	BnaC06g43710D|BnaA09g31220D
Lysine degradation	KEGG PATHWAY	bna00310	2	134	0.0768512	0.171386	BnaA09g02880D|BnaA06g16950D
Glycerolipid metabolism	KEGG PATHWAY	bna00561	3	293	0.078426	0.171386	BnaA03g52320D|BnaA05g16330D|BnaA06g16950D
Steroid biosynthesis	KEGG PATHWAY	bna00100	2	136	0.0787984	0.171386	BnaC01g33070D|BnaA05g19350D
Protein processing in endoplasmic reticulum	KEGG PATHWAY	bna04141	5	707	0.0933895	0.198168	BnaC03g29790D|BnaA05g10000D|BnaA05g29880D|BnaC09g09230D|BnaA03g10790D
Limonene and pinene degradation	KEGG PATHWAY	bna00903	1	30	0.0989269	0.200437	BnaA06g16950D
Nitrogen metabolism	KEGG PATHWAY	bna00910	2	156	0.0990668	0.200437	BnaC03g54910D|BnaA03g10890D
Fatty acid biosynthesis	KEGG PATHWAY	bna00061	2	159	0.102222	0.202121	BnaA01g13470D|BnaC03g45040D
alpha-Linolenic acid metabolism	KEGG PATHWAY	bna00592	2	164	0.107542	0.207914	BnaA08g24350D|BnaCnng38620D
Basal transcription factors	KEGG PATHWAY	bna03022	2	171	0.115109	0.211827	BnaA09g20810D|BnaCnng34010D
beta-Alanine metabolism	KEGG PATHWAY	bna00410	2	172	0.116201	0.211827	BnaA06g16950D|BnaCnng45560D
Starch and sucrose metabolism	KEGG PATHWAY	bna00500	4	549	0.11687	0.211827	BnaA05g10780D|BnaA07g28350D|BnaA10g05530D|BnaC04g01600D
Sulfur relay system	KEGG PATHWAY	bna04122	1	37	0.119878	0.212845	BnaC09g50970D
Brassinosteroid biosynthesis	KEGG PATHWAY	bna00905	1	40	0.128708	0.223952	BnaC05g34660D
Pentose phosphate pathway	KEGG PATHWAY	bna00030	2	187	0.132882	0.226682	BnaCnng53590D|BnaC05g09740D
Phagosome	KEGG PATHWAY	bna04145	3	379	0.138034	0.230942	BnaC07g01020D|BnaC03g30820D|BnaA02g21820D
Alanine, aspartate and glutamate metabolism	KEGG PATHWAY	bna00250	2	200	0.147746	0.242526	BnaC06g43710D|BnaA09g31220D
Linoleic acid metabolism	KEGG PATHWAY	bna00591	1	48	0.151825	0.244606	BnaCnng38620D
Other glycan degradation	KEGG PATHWAY	bna00511	1	51	0.160335	0.25362	BnaC02g17620D
Vitamin B6 metabolism	KEGG PATHWAY	bna00750	1	53	0.165961	0.257832	BnaC03g62400D
Cysteine and methionine metabolism	KEGG PATHWAY	bna00270	3	435	0.182953	0.278351	BnaA01g12900D|BnaC03g62400D|BnaC03g78200D
Cyanoamino acid metabolism	KEGG PATHWAY	bna00460	2	232	0.185568	0.278351	BnaC03g54910D|BnaA03g10890D
Selenocompound metabolism	KEGG PATHWAY	bna00450	1	65	0.198936	0.282135	BnaC03g23440D
Nicotinate and nicotinamide metabolism	KEGG PATHWAY	bna00760	1	65	0.198936	0.282135	BnaC02g33940D
mRNA surveillance pathway	KEGG PATHWAY	bna03015	3	454	0.198992	0.282135	BnaA03g47500D|BnaA05g15240D|BnaA04g13600D
Amino sugar and nucleotide sugar metabolism	KEGG PATHWAY	bna00520	3	457	0.201555	0.282135	BnaA03g18750D|BnaA03g52320D|BnaC09g46970D
Biotin metabolism	KEGG PATHWAY	bna00780	1	67	0.204305	0.282135	BnaC03g45040D
Thiamine metabolism	KEGG PATHWAY	bna00730	1	69	0.209637	0.284975	BnaC09g50970D
Histidine metabolism	KEGG PATHWAY	bna00340	1	74	0.222812	0.297145	BnaA06g16950D
Butanoate metabolism	KEGG PATHWAY	bna00650	1	75	0.225421	0.297145	BnaA09g02880D
Photosynthesis - antenna proteins	KEGG PATHWAY	bna00196	1	78	0.233194	0.302805	BnaA07g07560D
ABC transporters	KEGG PATHWAY	bna02010	1	82	0.243438	0.311458	BnaA02g29270D
Cutin, suberine and wax biosynthesis	KEGG PATHWAY	bna00073	1	114	0.320626	0.404268	BnaA06g16340D
Tyrosine metabolism	KEGG PATHWAY	bna00350	1	139	0.375422	0.466595	BnaC09g17760D
Sulfur metabolism	KEGG PATHWAY	bna00920	1	154	0.406159	0.497688	BnaC03g69760D
Porphyrin and chlorophyll metabolism	KEGG PATHWAY	bna00860	1	170	0.437285	0.525647	BnaA03g48610D
N-Glycan biosynthesis	KEGG PATHWAY	bna00510	1	172	0.44106	0.525647	BnaA07g38690D
Terpenoid backbone biosynthesis	KEGG PATHWAY	bna00900	1	181	0.457735	0.538148	BnaA09g02880D
Protein export	KEGG PATHWAY	bna03060	1	186	0.466784	0.54147	BnaCnng10600D
Arginine and proline metabolism	KEGG PATHWAY	bna00330	1	202	0.494741	0.566348	BnaA06g16950D
MAPK signaling pathway - plant	KEGG PATHWAY	bna04016	2	558	0.561143	0.632339	BnaA09g47860D|BnaCnng17850D
Plant hormone signal transduction	KEGG PATHWAY	bna04075	4	1187	0.566925	0.632339	BnaA09g47860D|BnaCnng17850D|BnaC09g32750D|BnaC04g00740D
Endocytosis	KEGG PATHWAY	bna04144	2	593	0.594038	0.654194	BnaA10g30470D|BnaA08g05460D
Phosphatidylinositol signaling system	KEGG PATHWAY	bna04070	1	275	0.604852	0.657777	BnaCnng21130D
Phenylpropanoid biosynthesis	KEGG PATHWAY	bna00940	2	632	0.628486	0.67504	BnaA03g54060D|BnaA09g42650D
Plant-pathogen interaction	KEGG PATHWAY	bna04626	2	643	0.637782	0.676671	BnaA05g29880D|BnaA03g10790D
Purine metabolism	KEGG PATHWAY	bna00230	1	324	0.664987	0.696826	BnaC06g15570D
Ribosome biogenesis in eukaryotes	KEGG PATHWAY	bna03008	1	331	0.672798	0.696826	BnaA09g10290D
Nucleotide excision repair	KEGG PATHWAY	bna03420	1	342	0.684706	0.700817	BnaCnng34010D
Glycerophospholipid metabolism	KEGG PATHWAY	bna00564	1	380	0.722616	0.731019	BnaA05g16330D
RNA degradation	KEGG PATHWAY	bna03018	1	425	0.761673	0.761673	BnaA04g13600D
