# Supplementary material for: Genome-Wide Identification of Rapid Alkalinization Factor Family in Brassica napus and Functional Analysis of BnRALF10 in Immunity to Sclerotinia sclerotiorum
Source: Front Plant Sci. 2022 May 3;13:877404. doi: 10.3389/fpls.2022.877404 (PMC9113046; doi:10.3389/fpls.2022.877404)
Supplement: Supplementary file 5 [file Table_5.xlsx]

## Sheet: Sheet1
Table S5. Raw data of proteomic analysis
#	Visible?	Starred?	Identified Proteins (2940)	Accession Number	Alternate ID	Molecular Weight	Protein Grouping Ambiguity	Mann-Whitney Test (p-value) Benjamini-Hochberg (p < 0.00003)	Log2 Fold Change (RALF10 / CK)	CK-1	Std Dev(CK-1)	CK-2	Std Dev(CK-2)	CK-3	Std Dev(CK-3)	RALF10（1）	Std Dev(RALF10-1)	RALF10（2）	Std Dev(RALF10-2)	RALF10（3）	Std Dev(RALF10-3)
1	TRUE	Empty	Ribulose bisphosphate carboxylase large chain OS=Brassica napus OX=3708 GN=BnaA01g34300D PE=3 SV=1	A0A078G720_BRANA	BnaA01g34300D	47 kDa	TRUE	0.48	-0.79	34.23	4.27771	32.05	5.22041	31.86	5.09368	31.48	4.97564	33.83	2.76334	31.19	5.03421
2	TRUE	Empty	Ribulose bisphosphate carboxylase small subunit OS=Brassica napus OX=3708 GN=BnaAnng36210D PE=3 SV=1	A0A078JZM9_BRANA	BnaAnng36210D	20 kDa	TRUE	0.73	-0.08	33.96	0.853788	33.97	1.21338	34.26	2.17231	33.69	6.18172	34	0.557902	34.67	1.37105
3	TRUE	Empty	hypothetical protein OS=Brassica napus OX=3708 GN=BnaC03g22220D PE=4 SV=1	tr|A0A078GEK4|A0A078GEK4_BRANA	BnaC03g22220D	52 kDa	TRUE	0.84	-0.6	25.67	2.74042	28.79	3.92357	25.43	3.12913	25.73	3.23984	25.34	3.91579	27.43	5.71423
4	TRUE	Empty	hypothetical protein OS=Brassica napus OX=3708 GN=BnaC09g00220D PE=3 SV=1	tr|A0A078G944|A0A078G944_BRANA	BnaC09g00220D	31 kDa	TRUE	0.16	1.6	27.74	5.5026	27.82	2.23337	27.75	3.22952	29.5	3.15783	29.34	2.65549	29.44	1.25824
5	TRUE	Empty	ATP synthase subunit beta OS=Brassica napus OX=3708 GN=BnaC01g27960D PE=3 SV=1	A0A078HM70_BRANA	BnaC01g27960D	65 kDa	TRUE	0.41	-0.07	29.19	2.78654	28.89	2.57953	29.36	2.49367	29.2	2.7641	28.7	2.67788	29.2	2.426
6	TRUE	Empty	hypothetical protein OS=Brassica napus OX=3708 GN=BnaA09g07840D PE=3 SV=1	tr|A0A078G019|A0A078G019_BRANA	BnaA09g07840D	35 kDa	TRUE	0.05	1.42	29.07	0	28.1	0	27.93	0	29.72	0	29.95	0	29.45	0
7	TRUE	Empty	BnaA09g19870D protein OS=Brassica napus OX=3708 GN=BnaA09g19870D PE=3 SV=1	A0A078IAV5_BRANA	BnaA09g19870D	23 kDa		1	-1.78	33.22	3.9743	29.63	5.26022	29.1	4.98043	29.74	4.46919	29.5	4.43459	29.32	4.50073
8	TRUE	Empty	hypothetical protein OS=Brassica napus OX=3708 GN=BnaC08g44890D PE=4 SV=1	tr|A0A078FAA0|A0A078FAA0_BRANA	BnaC08g44890D	28 kDa	TRUE	0.87	-0.02	31.27	2.62039	31.17	3.37216	30.96	2.2682	31.06	2.16904	31.11	2.98376	31.09	2.52517
9	TRUE	Empty	Catalase OS=Brassica napus OX=3708 GN=BnaC08g19360D PE=3 SV=1	A0A078H701_BRANA	BnaC08g19360D	57 kDa	TRUE	--	0	0	0	0	0	0	0	0	0	0	0	0	0
10	TRUE	Empty	Glutamine synthetase OS=Brassica napus OX=3708 GN=BnaC04g29670D PE=3 SV=1	A0A078H865_BRANA	BnaC04g29670D	54 kDa	TRUE	0.75	0.48	29.71	1.37916	28.14	1.42457	29.86	1.17529	29.73	0.439086	29.88	0.418626	28.94	2.81449
11	TRUE	Empty	BnaC01g27980D protein OS=Brassica napus OX=3708 GN=BnaC01g27980D PE=4 SV=1	A0A078EGN5_BRANA	BnaC01g27980D	30 kDa	TRUE	0.63	0.47	28.58	5.29669	29.92	4.50304	29.13	5.46924	30.94	4.83829	31.14	2.27263	30.42	4.07425
12	TRUE	Empty	Aminomethyltransferase OS=Brassica napus OX=3708 GN=BnaA09g47510D PE=3 SV=1	A0A078H8J7_BRANA	BnaA09g47510D	52 kDa	TRUE	0.28	-0.44	26.52	4.29262	27.24	4.44367	26.47	4.49148	26.63	0	26.62	0	25.7	4.24366
13	TRUE	Empty	Glyceraldehyde-3-phosphate dehydrogenase OS=Brassica napus OX=3708 GN=BnaA09g46780D PE=3 SV=1	A0A078GN07_BRANA	BnaA09g46780D	43 kDa	TRUE	0.95	-0.11	28.62	3.12483	28.73	3.5525	28.38	2.44152	28.09	3.85339	28.13	3.1633	28.94	1.77559
14	TRUE	Empty	Transketolase OS=Brassica napus OX=3708 GN=BnaA09g38720D PE=3 SV=1	A0A078HWK8_BRANA	BnaA09g38720D	80 kDa	TRUE	0.46	0.2	27.05	1.90611	25.94	1.74731	26.46	1.65135	27.1	1.79181	26.21	1.70026	27.07	3.26257
15	TRUE	Empty	Phosphoribulokinase OS=Brassica napus OX=3708 GN=BnaA08g07000D PE=3 SV=1	A0A078HT68_BRANA	BnaA08g07000D	45 kDa	TRUE	0.83	-0.06	27.03	0	26.5	0	26.73	0	26.62	0	26.77	0	26.7	0
16	TRUE	Empty	Catalase OS=Brassica napus OX=3708 GN=BnaA03g53180D PE=3 SV=1	A0A078HQ06_BRANA	BnaA03g53180D	56 kDa	TRUE	0.51	-0.93	28.89	4.65756	30.26	1.20439	29.29	1.74822	28.69	2.51967	29.12	2.49526	27.87	2.24285
17	TRUE	Empty	Sinigrinase OS=Brassica napus OX=3708 GN=BnaA09g08470D PE=3 SV=1	A0A078HHL6_BRANA	BnaA09g08470D	63 kDa	TRUE	0.86	0.06	27.21	0.951678	26.82	0	27.02	0.887983	27.04	1.15664	27.25	1.65074	26.97	1.93493
18	TRUE	Empty	Glyceraldehyde-3-phosphate dehydrogenase (Fragment) OS=Brassica napus OX=3708 GN=BnaC08g46180D PE=3 SV=1	A0A078JPL9_BRANA	BnaC08g46180D	43 kDa	TRUE	0.23	-0.31	29.77	1.75601	28.86	1.80304	28.95	2.28899	28.5	1.6173	29.1	2.24689	28.91	1.74631
19	TRUE	Empty	40S ribosomal protein S4 OS=Brassica napus OX=3708 GN=BnaC02g01730D PE=3 SV=1	A0A078FLX8_BRANA	BnaC02g01730D	33 kDa	TRUE	--	0	0	0	0	0	0	0	0	0	0	0	0	0
20	TRUE	Empty	Chlorophyll a-b binding protein, chloroplastic OS=Brassica napus OX=3708 GN=BnaC02g46810D PE=3 SV=1	A0A078J8I6_BRANA	BnaC02g46810D	30 kDa		0.28	0.59	28.24	3.7957	27.73	2.99746	28.07	4.0451	28.89	4.74876	29.03	3.04213	28.99	2.97612
21	TRUE	Empty	Phosphoglycerate kinase OS=Brassica napus OX=3708 GN=BnaCnng23600D PE=3 SV=1	A0A078ISB0_BRANA	BnaCnng23600D	85 kDa	TRUE	1	-1.29	26.86	0	24.52	0	22.55	4.09979	22.89	0.534834	27.03	0	22.06	0
22	TRUE	Empty	hypothetical protein OS=Brassica napus OX=3708 GN=BnaCnng10340D PE=3 SV=1	tr|A0A078HXC0|A0A078HXC0_BRANA	BnaCnng10340D	177 kDa		0.21	-0.28	26.29	1.379	26.1	1.41188	26.06	1.39803	25.84	1.32578	25.82	1.14422	25.99	1.1194
23	TRUE	Empty	BnaC03g60960D protein OS=Brassica napus OX=3708 GN=BnaC03g60960D PE=3 SV=1	A0A078HPI2_BRANA	BnaC03g60960D	71 kDa		0.29	0.53	29.11	2.08827	29.34	2.11209	28.94	1.96078	29.39	2.56176	29.99	0.881707	29.84	1.09431
24	TRUE	Empty	hypothetical protein OS=Brassica napus OX=3708 GN=BnaA09g31220D PE=4 SV=1	tr|A0A078HZT2|A0A078HZT2_BRANA	BnaA09g31220D	53 kDa	TRUE	0.05	-1.06	26.68	0	26.84	0	26.84	0	25.83	0	25.35	0	25.95	0
25	TRUE	Empty	5-methyltetrahydropteroyltriglutamate--homocysteine S-methyltransferase OS=Brassica napus OX=3708 GN=BnaA10g16880D PE=3 SV=1	A0A078HJ36_BRANA	BnaA10g16880D	85 kDa	TRUE	0.69	0.39	27.08	1.77486	25.78	2.02876	26.55	1.89886	27.17	1.42932	27.24	0.94888	26.27	2.05591
26	TRUE	Empty	Peptidyl-prolyl cis-trans isomerase OS=Brassica napus OX=3708 GN=BnaA09g39610D PE=3 SV=1	A0A078FAG6_BRANA	BnaA09g39610D	28 kDa	TRUE	0.42	-0.37	29.97	2.82509	29.84	3.06209	30.69	1.52961	29.83	1.94252	28.67	2.2314	30.17	2.26127
27	TRUE	Empty	Carbonic anhydrase OS=Brassica napus OX=3708 GN=BnaCnng05580D PE=3 SV=1	A0A078GU87_BRANA	BnaCnng05580D	37 kDa	TRUE	0.19	-1.45	29.77	3.26352	30.32	3.75978	30.72	1.59029	28.97	3.55609	28.96	3.26275	28.78	4.56461
28	TRUE	Empty	Glyceraldehyde-3-phosphate dehydrogenase OS=Brassica napus OX=3708 GN=BnaA08g24270D PE=3 SV=1	A0A078G8S1_BRANA	BnaA08g24270D	41 kDa	TRUE	0.083	1.94	0	0	21.7	0	23.22	0	24.66	0	24.52	0	24.3	0
29	TRUE	Empty	PSI-F OS=Brassica napus OX=3708 GN=BnaA08g07940D PE=3 SV=1	A0A078GPA8_BRANA	BnaA08g07940D	23 kDa		0.78	0.11	31.35	1.6965	31.34	1.06779	31.12	1.06147	31.41	1.7098	31.47	1.42157	31.39	1.83483
30	TRUE	Empty	Serine hydroxymethyltransferase OS=Brassica napus OX=3708 GN=BnaC03g61150D PE=3 SV=1	A0A078IJU5_BRANA	BnaC03g61150D	57 kDa	TRUE	0.33	-0.68	28.24	3.11713	27.89	3.11383	27.8	2.75709	27.3	2.06387	27.16	2.1049	27.48	2.38157
31	TRUE	Empty	Dihydrolipoyl dehydrogenase OS=Brassica napus OX=3708 GN=BnaC06g01550D PE=3 SV=1	A0A078G360_BRANA	BnaC06g01550D	54 kDa		0.47	-0.35	27.74	1.16447	27.21	1.49315	27.11	1.77619	26.95	2.16879	26.51	1.80892	27.6	1.43652
32	TRUE	Empty	Catalase OS=Brassica napus OX=3708 GN=BnaC03g65530D PE=3 SV=1	A0A078FSL6_BRANA	BnaC03g65530D	55 kDa	TRUE	0.34	0.32	27.23	3.1002	27.89	1.99008	26.53	2.76995	26.79	2.68111	27.51	2.75081	27.69	2.44458
33	TRUE	Empty	Thioredoxin-dependent peroxiredoxin OS=Brassica napus OX=3708 GN=BnaC03g75340D PE=4 SV=1	A0A078I0P7_BRANA	BnaC03g75340D	24 kDa		0.53	0.24	30.76	1.38969	31.11	1.08246	30.66	1.17908	30.88	1.33841	31.19	1.05588	31.19	0.998967
34	TRUE	Empty	50S ribosomal protein L5, chloroplastic OS=Brassica napus OX=3708 GN=BnaA09g00070D PE=3 SV=1	A0A078IEW4_BRANA	BnaA09g00070D	132 kDa		0.76	-0.03	27.45	1.56499	28.21	1.22303	27.58	1.22184	27.69	1.51114	27.45	1.96284	27.97	2.78657
35	TRUE	Empty	Fructose-bisphosphate aldolase OS=Brassica napus OX=3708 GN=BnaA06g37230D PE=3 SV=1	A0A078GAI4_BRANA	BnaA06g37230D	43 kDa	TRUE	0.13	-0.77	31.07	0	31.26	0	29.98	2.54561	29.56	2.58563	30.57	0	29.38	2.45762
36	TRUE	Empty	Chlorophyll a-b binding protein, chloroplastic OS=Brassica napus OX=3708 GN=BnaCnng15190D PE=3 SV=1	A0A078I8Z6_BRANA	BnaCnng15190D	28 kDa		0.74	0.23	28.32	4.11491	28.05	4.66354	28.4	3.22967	28.37	4.63702	28.59	4.0844	28.58	3.51342
37	TRUE	Empty	S-adenosylmethionine synthase OS=Brassica napus OX=3708 GN=BnaA01g36920D PE=3 SV=1	A0A078JDL6_BRANA	BnaA01g36920D	43 kDa	TRUE	0.56	-0.68	26.61	1.89705	26.4	2.22374	26.01	1.64182	25.25	0.661997	25.9	4.12609	26.48	1.55728
38	TRUE	Empty	Glycine cleavage system H protein (Fragment) OS=Brassica napus OX=3708 GN=BnaAnng37640D PE=3 SV=1	A0A078JV86_BRANA	BnaAnng37640D	15 kDa	TRUE	0.69	-0.03	26.72	3.65708	26.16	3.37675	28.53	4.18222	28.48	3.72939	28.37	3.96283	28.34	3.75769
39	TRUE	Empty	BnaAnng10080D protein OS=Brassica napus OX=3708 GN=BnaAnng10080D PE=4 SV=1	A0A078II13_BRANA	BnaAnng10080D	38 kDa	TRUE	0.23	-1.09	27.89	1.05847	26.91	3.53872	27.14	0.992158	26.61	2.20765	26.3	1.70043	25.56	2.00186
40	TRUE	Empty	ATP synthase subunit alpha OS=Brassica napus OX=3708 GN=BnaA01g34170D PE=3 SV=1	A0A078G6X6_BRANA	BnaA01g34170D	34 kDa	TRUE	0.14	-0.74	30.96	1.69739	30.8	1.74336	30.66	1.45605	29.96	2.14303	30.15	1.66378	29.98	4.13773
41	TRUE	Empty	Cytochrome f OS=Brassica napus OX=3708 GN=BnaC01g21760D PE=3 SV=1	A0A078EGM9_BRANA	BnaC01g21760D	35 kDa		0.97	0.38	27.23	3.14677	27.04	3.3683	27.51	2.57796	28.19	3.22788	26.73	3.23062	28.31	2.86503
42	TRUE	Empty	Chlorophyll a-b binding protein, chloroplastic OS=Brassica napus OX=3708 GN=BnaA05g29390D PE=3 SV=1	A0A078I3N7_BRANA (+1)	BnaA05g29390D	31 kDa	TRUE	0.95	0.07	30.56	1.14453	30.47	1.17561	30.32	1.23043	30.35	1.30035	30.86	1.82005	30.34	1.24803
43	TRUE	Empty	Plastoquinol--plastocyanin reductase OS=Brassica napus OX=3708 GN=BnaA09g01470D PE=3 SV=1	A0A078GBR6_BRANA	BnaA09g01470D	24 kDa	TRUE	0.1	0.5	31.94	0.751691	32.17	0.708343	31.92	0.675139	32.5	0.866394	32.36	0.757728	32.59	0.690347
44	TRUE	Empty	BnaC03g16230D protein OS=Brassica napus OX=3708 GN=BnaC03g16230D PE=3 SV=1	A0A078I4J7_BRANA	BnaC03g16230D	102 kDa	TRUE	0.33	-0.59	26.02	1.83898	26.09	1.56233	26.04	1.38974	25.42	1.30645	25.39	1.30646	25.6	1.6477
45	TRUE	Empty	BnaA09g20320D protein OS=Brassica napus OX=3708 GN=BnaA09g20320D PE=3 SV=1	A0A078FUG8_BRANA	BnaA09g20320D	41 kDa		0.02	-1.02	29.48	1.79853	29.4	1.4053	29.11	2.00076	28.69	1.95799	28.09	1.92666	28.21	2.44264
46	TRUE	Empty	(S)-2-hydroxy-acid oxidase OS=Brassica napus OX=3708 GN=BnaC01g36940D PE=3 SV=1	A0A078H5S0_BRANA (+1)	BnaC01g36940D	40 kDa	TRUE	0.51	0.23	25.51	0	26.47	0	26.19	0	26.18	0	26.47	0	26.33	0
47	TRUE	Empty	Plastocyanin OS=Brassica napus OX=3708 GN=BnaCnng32150D PE=3 SV=1	A0A078J283_BRANA (+1)	BnaCnng32150D	17 kDa	TRUE	--	0	0	0	0	0	0	0	0	0	0	0	0	0
48	TRUE	Empty	Photosystem I OS=Brassica napus OX=3708 GN=BnaC05g32140D PE=3 SV=1	A0A078EFV5_BRANA	BnaC05g32140D	75 kDa		0.45	-0.1	29.06	1.04421	28.92	1.0487	28.93	0.852067	28.77	1.29108	28.66	1.64793	29.01	1.1011
49	TRUE	Empty	hypothetical protein OS=Brassica napus OX=3708 GN=BnaA08g30780D PE=3 SV=1	tr|A0A078JRK8|A0A078JRK8_BRANA	BnaA08g30780D	15 kDa	TRUE	0.3	1.18	29.44	4.44607	30.94	4.75887	29.99	4.35517	31.02	4.35375	31.53	4.73814	31.63	4.18783
50	TRUE	Empty	BnaA10g03220D protein OS=Brassica napus OX=3708 GN=BnaA10g03220D PE=3 SV=1	A0A078IC77_BRANA	BnaA10g03220D	25 kDa	TRUE	0.51	-1.09	25.48	0	25.76	0	25.77	0	24.37	0	26.13	0	24.14	0
51	TRUE	Empty	BnaA03g46660D protein OS=Brassica napus OX=3708 GN=BnaA03g46660D PE=3 SV=1	A0A078FDE2_BRANA	BnaA03g46660D	67 kDa	TRUE	0.34	-0.29	27.76	2.21733	27.59	2.44521	27.92	2.77556	27.41	2.2662	27.28	2.72505	27.62	1.64769
52	TRUE	Empty	Sinigrinase OS=Brassica napus OX=3708 GN=BnaA09g26590D PE=3 SV=1	A0A078GNT1_BRANA	BnaA09g26590D	62 kDa	TRUE	0.3	-0.53	26.95	1.21532	26.91	0.957212	26.65	0.604942	25.32	1.49419	27.13	1.51687	26.56	1.91902
53	TRUE	Empty	Thioredoxin-dependent peroxiredoxin OS=Brassica napus OX=3708 GN=BnaAnng25180D PE=4 SV=1	A0A078JMY8_BRANA	BnaAnng25180D	27 kDa	TRUE	0.63	0.12	28.83	3.04828	27.21	2.75324	26.99	3.39375	27.4	3.70747	27.39	1.94856	26.8	4.77098
54	TRUE	Empty	Malate dehydrogenase OS=Brassica napus OX=3708 GN=BnaC05g02530D PE=3 SV=1	A0A078FUV8_BRANA	BnaC05g02530D	36 kDa	TRUE	0.51	0.29	27.51	1.80561	27.02	2.28899	27.06	2.49322	27.79	1.36088	27.66	1.78885	27.42	1.5112
55	TRUE	Empty	hypothetical protein OS=Brassica napus OX=3708 GN=BnaC02g42890D PE=3 SV=1	tr|A0A078HR87|A0A078HR87_BRANA	BnaC02g42890D	18 kDa		0.55	0.51	30.47	1.5001	30.5	1.85565	30.52	1.14184	30.99	1.08801	30.94	0.799557	31	1.20462
56	TRUE	Empty	BnaA07g24840D protein OS=Brassica napus OX=3708 GN=BnaA07g24840D PE=3 SV=1	A0A078EZ90_BRANA	BnaA07g24840D	42 kDa		0.2	-0.33	27.81	1.17567	27.68	1.25392	27.23	1.16909	26.99	1.23634	27.27	1.93096	27.35	0.907027
57	TRUE	Empty	BnaA02g05160D protein OS=Brassica napus OX=3708 GN=BnaA02g05160D PE=3 SV=1	A0A078F3L6_BRANA	BnaA02g05160D	69 kDa		0.14	-0.6	26.85	1.863	26.45	1.86614	26.17	2.06042	25.74	1.35914	26.08	1.64134	25.89	1.6365
58	TRUE	Empty	BnaA09g35380D protein OS=Brassica napus OX=3708 GN=BnaA09g35380D PE=3 SV=1	A0A078GPV7_BRANA	BnaA09g35380D	42 kDa		0.15	-0.63	29	2.87104	28.88	2.83193	28.98	2.74814	27.82	2.54223	28.57	1.47695	28.49	2.57401
59	TRUE	Empty	V-ATPase 69 kDa subunit OS=Brassica napus OX=3708 GN=BnaA07g38430D PE=3 SV=1	A0A078J319_BRANA	BnaA07g38430D	69 kDa		0.3	-0.27	26.24	0.916661	26.1	0.954107	25.8	1.17656	25.78	0.932124	26	0.941041	25.58	1.23421
60	TRUE	Empty	Photosystem II 10 kDa polypeptide, chloroplastic OS=Brassica napus OX=3708 GN=BnaAnng40550D PE=3 SV=1	A0A078JXE7_BRANA	BnaAnng40550D	15 kDa	TRUE	0.83	-0.08	29.76	0	29.32	0	29.14	0	28.79	0	29.76	0	29.45	8.00766
61	TRUE	Empty	D-fructose-1,6-bisphosphate 1-phosphohydrolase OS=Brassica napus OX=3708 GN=FBP PE=2 SV=1	Q9ZP29_BRANA	FBP	45 kDa	TRUE	--	0	0	0	0	0	0	0	0	0	0	0	0	0
62	TRUE	Empty	hypothetical protein OS=Brassica napus OX=3708 GN=BnaA06g33160D PE=3 SV=1	tr|A0A078FKV1|A0A078FKV1_BRANA	BnaA06g33160D	27 kDa		0.92	0.18	25.85	2.81759	26.62	1.36294	25.83	2.13517	25.85	1.67646	26.33	1.33714	26.62	1.7277
63	TRUE	Empty	ATP synthase subunit beta OS=Brassica napus OX=3708 GN=BnaC02g01040D PE=3 SV=1	A0A078I6L6_BRANA	BnaC02g01040D	60 kDa	TRUE	0.42	-0.37	27.46	2.12903	27.73	1.94783	27.85	1.70085	26.82	2.14248	27.45	1.24388	27.34	1.95659
64	TRUE	Empty	Fructose-bisphosphate aldolase OS=Brassica napus OX=3708 GN=BnaC06g14270D PE=3 SV=1	A0A078FFZ8_BRANA	BnaC06g14270D	38 kDa	TRUE	0.77	0.29	26.61	1.2627	25.59	1.25967	26.83	2.15014	26.76	1.16234	26.28	1.72431	26.42	1.94671
65	TRUE	Empty	hypothetical protein OS=Brassica napus OX=3708 GN=BnaA04g12000D PE=3 SV=1	tr|A0A078FS01|A0A078FS01_BRANA	BnaA04g12000D	33 kDa		0.05	-0.64	29.23	1.35235	29.37	2.90347	29.1	1.72396	28.53	1.50311	28.7	1.31684	28.46	1.78299
66	TRUE	Empty	hypothetical protein OS=Brassica napus OX=3708 GN=BnaA05g10480D PE=3 SV=1	tr|A0A078FRM0|A0A078FRM0_BRANA	BnaA05g10480D	49 kDa	TRUE	0.91	-0.15	25.52	1.94139	25.95	0.794372	24.95	1.76531	24.96	1.26929	25.91	1.00276	25.35	1.62583
67	TRUE	Empty	Phosphoglucomutase (alpha-D-glucose-1,6-bisphosphate-dependent) OS=Brassica napus OX=3708 GN=BnaA09g30060D PE=3 SV=1	A0A078G7N0_BRANA	BnaA09g30060D	73 kDa	TRUE	0.46	-0.49	25.85	0.995079	24.62	1.71037	24.74	1.4836	24.63	0	24.77	0	24.82	3.2959
68	TRUE	Empty	BnaC03g17190D protein OS=Brassica napus OX=3708 GN=BnaC03g17190D PE=3 SV=1	A0A078D911_BRANA (+1)	BnaC03g17190D	71 kDa	TRUE	0.36	-0.46	25.68	1.43364	25.61	1.08489	25.3	1.0699	25.31	1.57446	24.98	1.5445	24.94	1.48705
69	TRUE	Empty	hypothetical protein OS=Brassica napus OX=3708 GN=BnaC03g17580D PE=3 SV=1	tr|A0A078GH13|A0A078GH13_BRANA	BnaC03g17580D	27 kDa	TRUE	0.05	0.99	25.79	0	26.37	0	25.69	0	26.71	0	27.3	0	26.78	0
70	TRUE	Empty	BnaA04g20940D protein OS=Brassica napus OX=3708 GN=BnaA04g20940D PE=4 SV=1	A0A078HUH6_BRANA	BnaA04g20940D	87 kDa	TRUE	0.48	0.13	26.3	1.62884	26.16	1.60672	26.25	1.70141	26.37	1.85672	26.25	2.13537	26.72	2.28674
71	TRUE	Empty	BnaC06g10960D protein OS=Brassica napus OX=3708 GN=BnaC06g10960D PE=3 SV=1	A0A078GI33_BRANA	BnaC06g10960D	67 kDa	TRUE	0.13	-0.35	26.75	0	27.04	0	26.56	0	26.51	0	26.6	0	26.19	0
72	TRUE	Empty	hypothetical protein OS=Brassica napus OX=3708 GN=BnaA04g16190D PE=3 SV=1	tr|A0A078GZH9|A0A078GZH9_BRANA	BnaA04g16190D	62 kDa	TRUE	0.35	-0.46	26.02	0	24.74	1.57345	24.62	1.35509	24.98	2.72775	25.05	0	24.15	1.81081
73	TRUE	Empty	Peptidyl-prolyl cis-trans isomerase OS=Brassica napus OX=3708 GN=BnaA09g08780D PE=3 SV=1	A0A078IDN6_BRANA	BnaA09g08780D	18 kDa		0.8	0.04	28.07	2.24287	27.34	3.31524	27.58	3.18217	28.31	1.64001	27.66	1.50507	27.65	3.44021
74	TRUE	Empty	BnaA05g20090D protein OS=Brassica napus OX=3708 GN=BnaA05g20090D PE=4 SV=1	A0A078G2S0_BRANA	BnaA05g20090D	40 kDa	TRUE	0.4	0.53	26.93	1.55369	25.96	1.63966	25.87	1.52624	26.66	2.37148	25.52	2.44036	27.53	1.5859
75	TRUE	Empty	Sulfate adenylyltransferase OS=Brassica napus OX=3708 GN=BnaCnng62800D PE=4 SV=1	A0A078JR60_BRANA	BnaCnng62800D	51 kDa	TRUE	0.2	0.28	26.73	0.878275	26.66	0.895887	26.52	2.52107	26.68	0.48427	27.05	0.418399	27.13	0.908151
76	TRUE	Empty	Ferredoxin--NADP reductase, chloroplastic OS=Brassica napus OX=3708 GN=BnaA08g31180D PE=3 SV=1	A0A078JAR5_BRANA	BnaA08g31180D	41 kDa	TRUE	0.48	-0.41	28.84	2.28186	28.41	2.52202	28.8	1.98588	28.99	2.2482	28.14	1.95436	28.18	2.18272
77	TRUE	Empty	Alanine--glyoxylate transaminase OS=Brassica napus OX=3708 GN=BnaA09g08290D PE=3 SV=1	A0A078HK27_BRANA	BnaA09g08290D	44 kDa		0.11	-3	28.73	3.79705	28.91	3.82045	27.34	3.72852	25.04	3.76763	25.39	3.49861	26.88	3.55343
78	TRUE	Empty	BnaC03g27090D protein OS=Brassica napus OX=3708 GN=BnaC03g27090D PE=4 SV=1	A0A078G9S1_BRANA	BnaC03g27090D	26 kDa		0.84	-0.08	27.03	1.06874	26.63	1.32666	26.56	0.827891	26.5	1.35318	26.6	1.29632	26.81	1.18666
79	TRUE	Empty	hypothetical protein OS=Brassica napus OX=3708 GN=BnaC04g27310D PE=3 SV=1	tr|A0A078CJJ5|A0A078CJJ5_BRANA	BnaC04g27310D	18 kDa		0.72	-0.06	29.56	1.76561	29.16	5.1251	29.36	1.85921	29.54	1.53337	29.2	3.33405	28.98	3.13112
80	TRUE	Empty	Cysteine synthase OS=Brassica napus OX=3708 GN=BnaC04g49280D PE=3 SV=1	A0A078GAD3_BRANA	BnaC04g49280D	41 kDa	TRUE	0.32	0.94	0	0	0	0	23.47	0	0	0	0	0	24.41	0
81	TRUE	Empty	Histone H4 OS=Brassica napus OX=3708 GN=BnaC08g02310D PE=3 SV=1	A0A078H5R4_BRANA	BnaC08g02310D	11 kDa		0.86	0.69	30.5	3.50528	30.02	3.73084	28.79	3.34161	29.76	3.93641	30.27	3.65855	30	4.10924
82	TRUE	Empty	Phosphoenolpyruvate carboxylase OS=Brassica napus OX=3708 GN=BnaC04g48440D PE=3 SV=1	A0A078FPP9_BRANA	BnaC04g48440D	110 kDa	TRUE	0.96	-0.09	25.59	0.869412	25.5	0.761883	26.03	0.516681	25.74	1.91137	25.46	1.44338	25.71	1.3533
83	TRUE	Empty	Germin-like protein OS=Brassica napus OX=3708 GN=BnaA02g04960D PE=3 SV=1	A0A078I2K1_BRANA	BnaA02g04960D	22 kDa	TRUE	0.83	-0.05	28.19	2.21078	27.53	2.09264	27.73	2.35936	27.85	2.15942	27.54	1.81966	27.87	2.09496
84	TRUE	Empty	Ferredoxin--NADP(+) reductase OS=Brassica napus OX=3708 GN=BnaC02g45020D PE=3 SV=1	A0A078J515_BRANA	BnaC02g45020D	110 kDa	TRUE	0.69	0.42	24.98	1.42	25.95	3.86839	27.46	2.29853	27.5	2.42831	26.22	2.40428	26.03	1.48118
85	TRUE	Empty	hypothetical protein OS=Brassica napus OX=3708 GN=BnaC04g13200D PE=3 SV=1	tr|A0A078HAI0|A0A078HAI0_BRANA	BnaC04g13200D	47 kDa		0.076	-1.09	30.23	1.48189	30.73	2.81245	30.53	1.38747	29.57	1.06753	29.59	1.44078	29.14	3.50534
86	TRUE	Empty	Tubulin beta chain OS=Brassica napus OX=3708 GN=BnaA02g22660D PE=3 SV=1	A0A078FPV3_BRANA (+1)	BnaA02g22660D	50 kDa	TRUE	0.071	-1	24.92	1.07311	24.83	0.895187	25.1	0.697337	23.39	1.26741	23	0	24.8	0.55295
87	TRUE	Empty	Thioredoxin-dependent peroxiredoxin OS=Brassica napus OX=3708 GN=BnaC03g73430D PE=4 SV=1	A0A078J0Q2_BRANA	BnaC03g73430D	31 kDa	TRUE	0.085	-0.8	29.27	0.943566	28.57	1.65263	28.36	1.07455	27.42	1.75485	28.51	1.04992	27.94	0.964048
88	TRUE	Empty	BnaC04g29390D protein OS=Brassica napus OX=3708 GN=BnaC04g29390D PE=4 SV=1	A0A078H874_BRANA	BnaC04g29390D	38 kDa	TRUE	0.86	-1.06	27.5	4.32036	29.11	2.51254	27.05	3.57816	27.23	2.32147	27.1	2.77152	26.78	2.84523
89	TRUE	Empty	hypothetical protein OS=Brassica napus OX=3708 GN=BnaC06g10950D PE=4 SV=1	tr|A0A078GLA7|A0A078GLA7_BRANA	BnaC06g10950D	37 kDa	TRUE	0.083	1.12	24.69	0	24.69	0	0	0	25.7	0	25.67	0	26.07	0
90	TRUE	Empty	Phosphopyruvate hydratase OS=Brassica napus OX=3708 GN=BnaAnng21140D PE=3 SV=1	A0A078JKG1_BRANA	BnaAnng21140D	46 kDa	TRUE	0.65	1.73	0	0	22.86	0	0	0	25.24	0	22.47	0	24.64	0
91	TRUE	Empty	Glutathione peroxidase OS=Brassica napus OX=3708 GN=BnaAnng31150D PE=3 SV=1	A0A078JT91_BRANA	BnaAnng31150D	26 kDa	TRUE	0.33	-0.25	28.78	0.57759	28.1	0.80345	28.24	0.561021	27.86	0.915994	28.16	0.639718	28.33	0.477616
92	TRUE	Empty	hypothetical protein OS=Brassica napus OX=3708 GN=BnaA03g56040D PE=3 SV=1	tr|A0A078IPH5|A0A078IPH5_BRANA	BnaA03g56040D	27 kDa	TRUE	0.95	0.01	27.29	2.51062	27.92	1.08291	27.75	0.804791	27.75	0.621742	27.85	0.48534	27.63	0.956627
93	TRUE	Empty	Valyl-tRNA synthetase OS=Brassica napus OX=3708 GN=BnaC09g41130D PE=3 SV=1	A0A078FVK7_BRANA	BnaC09g41130D	142 kDa		0.63	-0.21	29.09	1.19883	28.9	1.34142	29.01	1.33093	28.28	2.58013	29.42	1.15165	28.53	3.99166
94	TRUE	Empty	Chlorophyll a-b binding protein, chloroplastic OS=Brassica napus OX=3708 GN=BnaA01g22670D PE=3 SV=1	A0A078ICK1_BRANA	BnaA01g22670D	29 kDa	TRUE	0.52	-0.06	28.85	0.443924	28.85	0.40662	28.7	0.930072	28	1.67072	28.64	0.767725	29.11	0.40489
95	TRUE	Empty	hypothetical protein OS=Brassica napus OX=3708 GN=BnaA09g08530D PE=3 SV=1	tr|A0A078HH74|A0A078HH74_BRANA	BnaA09g08530D	65 kDa	TRUE	0.083	-1.8	25.15	0	25.4	0	0	0	23.62	0	23.23	0	23.53	0
96	TRUE	Empty	BnaC03g13930D protein OS=Brassica napus OX=3708 GN=BnaC03g13930D PE=3 SV=1	A0A078FG48_BRANA	BnaC03g13930D	66 kDa	TRUE	0.22	1.05	25.02	1.0459	25.46	1.08223	24.91	0.696604	26.32	0.476885	26.22	0.897264	25.45	1.70147
97	TRUE	Empty	60S ribosomal protein L7a OS=Brassica napus OX=3708 GN=BnaA09g40190D PE=3 SV=1	A0A078FH79_BRANA	BnaA09g40190D	34 kDa	TRUE	0.25	0.9	28.18	0	27.88	1.18279	28.58	0	29.46	0	28.39	2.35671	29.31	0
98	TRUE	Empty	Chlorophyll a-b binding protein, chloroplastic OS=Brassica napus OX=3708 GN=BnaC04g05260D PE=3 SV=1	A0A078G7F6_BRANA	BnaC04g05260D	30 kDa	TRUE	0.39	0.62	25.86	3.10496	27.91	2.81671	26.37	2.42474	27.67	2.05947	27.13	2.16901	26.36	2.23882
99	TRUE	Empty	Malate dehydrogenase OS=Brassica napus OX=3708 GN=BnaC09g46980D PE=3 SV=1	A0A078G873_BRANA	BnaC09g46980D	38 kDa	TRUE	0.89	0.02	26.58	2.15033	26.39	1.94675	25.69	0.842463	25.46	2.04374	26.12	0.913151	26.07	0.843407
100	TRUE	Empty	hypothetical protein OS=Brassica napus OX=3708 GN=BnaA10g27260D PE=4 SV=1	tr|A0A078HR75|A0A078HR75_BRANA	BnaA10g27260D	27 kDa	TRUE	0.14	3.31	0	0	0	0	21.08	0	24.2	0	25.6	2.05048	26.56	4.3768
101	TRUE	Empty	hypothetical protein OS=Brassica napus OX=3708 GN=BnaA06g01430D PE=2 SV=1	tr|P93063|P93063_BRANA	BnaA06g01430D	43 kDa	TRUE	0.64	0.62	26.92	1.03013	25.48	2.35279	25.96	1.95789	27.24	1.30214	27.24	1.42294	26.44	1.47156
102	TRUE	Empty	Photosystem II stability/assembly factor OS=Brassica napus OX=3708 GN=BnaC07g49760D PE=3 SV=1	A0A078J638_BRANA	BnaC07g49760D	44 kDa		0.11	-1.04	26.35	0.81668	26.25	1.79671	26.13	1.93895	25.07	1.05896	25.83	0.866539	24.76	1.15843
103	TRUE	Empty	hypothetical protein OS=Brassica napus OX=3708 GN=BnaC03g59270D PE=3 SV=1	tr|A0A078HC00|A0A078HC00_BRANA	BnaC03g59270D	40 kDa	TRUE	0.67	-0.25	27.97	3.0682	27.74	4.02015	27.18	3.1078	27.65	2.146	27.62	1.1325	26.85	3.03786
104	TRUE	Empty	Ribulose bisphosphate carboxylase small subunit OS=Brassica napus OX=3708 GN=BnaCnng55860D PE=3 SV=1	A0A078JQI2_BRANA	BnaCnng55860D	20 kDa	TRUE	0.49	0.27	29.47	2.16966	29.47	2.04822	29.77	2.20449	29.13	1.68873	30.23	1.46666	29.82	1.66607
105	TRUE	Empty	Malate dehydrogenase OS=Brassica napus OX=3708 GN=BnaC06g06220D PE=3 SV=1	A0A078GLG4_BRANA	BnaC06g06220D	36 kDa	TRUE	--	0	0	0	0	0	0	0	0	0	0	0	0	0
106	TRUE	Empty	hypothetical protein OS=Brassica napus OX=3708 GN=BnaC03g23990D PE=3 SV=1	tr|A0A078HY53|A0A078HY53_BRANA	BnaC03g23990D	29 kDa		0.72	-0.32	28.58	1.61902	29	0.945429	28.62	1.35379	28.78	1.30477	28.44	1.4532	28.25	1.58483
107	TRUE	Empty	60S ribosomal protein L18a OS=Brassica napus OX=3708 GN=BnaA04g20190D PE=3 SV=1	A0A078I0Q5_BRANA	BnaA04g20190D	18 kDa		0.44	0.25	27.61	1.66121	26.15	2.31067	27.71	1.59773	27.91	1.3107	26.99	2.2946	27.89	2.05145
108	TRUE	Empty	hypothetical protein OS=Brassica napus OX=3708 GN=BnaA01g06220D PE=3 SV=1	tr|A0A078GSU8|A0A078GSU8_BRANA	BnaA01g06220D	61 kDa	TRUE	0.85	0.07	24.58	0.797917	25.22	1.11009	24.36	1.30583	24.61	0.851155	24.1	2.7493	25.64	0
109	TRUE	Empty	hypothetical protein OS=Brassica napus OX=3708 GN=BnaCnng40790D PE=4 SV=1	tr|A0A078JAA1|A0A078JAA1_BRANA	BnaCnng40790D	41 kDa		0.092	-0.51	27.52	1.35056	27.34	1.27699	27.54	1.41942	26.72	1.22849	27.17	1.02453	26.95	1.45458
110	TRUE	Empty	Isocitrate dehydrogenase [NADP] OS=Brassica napus OX=3708 GN=BnaA07g25510D PE=3 SV=1	A0A078F345_BRANA	BnaA07g25510D	46 kDa	TRUE	--	-26.45	26.58	0.451837	26.62	0	25.91	0	0	0	0	0	0	0
111	TRUE	Empty	Chlorophyll a-b binding protein, chloroplastic OS=Brassica napus OX=3708 GN=BnaA07g07560D PE=3 SV=1	A0A078I263_BRANA	BnaA07g07560D	28 kDa	TRUE	0.05	-0.79	30.09	0	29.93	0	29.68	0	29.43	0	28.85	0	29.05	0
112	TRUE	Empty	hypothetical protein OS=Brassica napus OX=3708 GN=BnaC04g47870D PE=3 SV=1	tr|A0A078FK35|A0A078FK35_BRANA	BnaC04g47870D	31 kDa	TRUE	0.52	1.02	28.33	2.19423	26.97	2.73122	27.05	1.00756	27.74	3.33628	28.49	1.78989	28.53	2.92485
113	TRUE	Empty	hypothetical protein OS=Brassica napus OX=3708 GN=BnaCnng66500D PE=3 SV=1	tr|A0A078JT79|A0A078JT79_BRANA	BnaCnng66500D	25 kDa	TRUE	0.76	-0.18	26.67	1.14355	25.2	1.96183	26.45	2.26867	26.28	2.96226	25.7	1.37904	26.39	1.38867
114	TRUE	Empty	NADPH-protochlorophyllide oxidoreductase OS=Brassica napus OX=3708 GN=BnaA08g27540D PE=3 SV=1	A0A078FM18_BRANA	BnaA08g27540D	44 kDa	TRUE	0.63	-0.12	27.02	1.08353	26.79	1.45149	26.75	1.27874	26.83	1.29331	26.78	1.12521	26.59	1.60665
115	TRUE	Empty	hypothetical protein OS=Brassica napus OX=3708 GN=ERD10 PE=2 SV=1	tr|Q69BP4|Q69BP4_BRANA	ERD10	31 kDa	TRUE	0.45	0.57	26.35	1.86154	26.18	2.00367	26.39	2.47415	26.63	1.99208	27.82	1.68014	26.25	1.77844
116	TRUE	Empty	Vacuolar proton pump subunit B OS=Brassica napus OX=3708 GN=BnaA06g14330D PE=3 SV=1	A0A078GXM7_BRANA	BnaA06g14330D	54 kDa		0.45	-0.16	26.43	2.23845	26.14	1.97234	26.79	1.67039	25.91	1.43787	26.61	1.58363	26.52	1.93825
117	TRUE	Empty	hypothetical protein OS=Brassica napus OX=3708 GN=BnaC04g05700D PE=4 SV=1	tr|A0A078G525|A0A078G525_BRANA	BnaC04g05700D	51 kDa	TRUE	0.63	1.15	27.33	1.62613	27.37	1.58572	27.1	1.97334	28.5	1.5349	27.09	2.40562	28.68	1.33788
118	TRUE	Empty	Pectin acetylesterase OS=Brassica napus OX=3708 GN=BnaA02g23870D PE=3 SV=1	A0A078GNY9_BRANA	BnaA02g23870D	42 kDa	TRUE	0.00072	-0.94	26.9	0.774183	26.7	1.25311	26.75	0.719097	25.64	0.798341	26.02	0.885639	25.89	0.789857
119	TRUE	Empty	hypothetical protein OS=Brassica napus OX=3708 GN=BnaC02g25080D PE=3 SV=1	tr|A0A078FJL5|A0A078FJL5_BRANA	BnaC02g25080D	27 kDa		0.94	-0.33	29.03	1.55293	28.58	5.05757	29.07	1.07748	28.55	2.21848	28.66	2.34886	28.3	3.19607
120	TRUE	Empty	hypothetical protein OS=Brassica napus OX=3708 GN=BnaA09g01610D PE=4 SV=1	tr|A0A078ICG7|A0A078ICG7_BRANA	BnaA09g01610D	20 kDa	TRUE	0.083	-0.47	27.46	0.653771	27.4	0.566439	27.08	0.574276	26.58	1.37935	26.96	1.15143	26.81	0.633325
121	TRUE	Empty	hypothetical protein OS=Brassica napus OX=3708 GN=BnaA08g11470D PE=3 SV=1	tr|A0A078IH32|A0A078IH32_BRANA	BnaA08g11470D	50 kDa		0.2	-0.64	26.4	1.59982	26.66	1.72455	26.31	1.6794	25.8	1.37325	25.84	1.50083	25.83	1.70438
122	TRUE	Empty	Glutathione reductase OS=Brassica napus OX=3708 GN=BnaAnng31940D PE=3 SV=1	A0A078JWG1_BRANA	BnaAnng31940D	61 kDa		0.099	-0.73	25.5	1.23352	26.01	1.24448	25.67	1.98781	24.78	0.762872	25.22	0.968314	24.96	0.83653
123	TRUE	Empty	hypothetical protein OS=Brassica napus OX=3708 GN=BnaC08g50110D PE=3 SV=1	tr|A0A078J7K6|A0A078J7K6_BRANA	BnaC08g50110D	18 kDa		0.051	0.43	29.01	0.690146	28.92	0.943036	28.12	2.25233	28.89	1.91663	29.5	0.851495	29.22	1.76174
124	TRUE	Empty	hypothetical protein OS=Brassica napus OX=3708 GN=BnaA06g20710D PE=3 SV=1	tr|A0A078G9V3|A0A078G9V3_BRANA	BnaA06g20710D	39 kDa		0.84	-0.16	26.27	1.91401	27.08	1.36069	26.38	1.33528	26.43	1.27857	26.48	1.83452	26.41	1.48134
125	TRUE	Empty	Tubulin alpha chain OS=Brassica napus OX=3708 GN=BnaA05g16010D PE=3 SV=1	A0A078GVZ3_BRANA (+1)	BnaA05g16010D	47 kDa	TRUE	0.94	0.08	26.49	1.45025	26.63	1.0673	26.62	0.897398	26.5	0.957486	26.21	1.40398	26.97	0.515603
126	TRUE	Empty	Chlorophyll a-b binding protein, chloroplastic OS=Brassica napus OX=3708 GN=BnaC05g12070D PE=3 SV=1	A0A078H682_BRANA (+1)	BnaC05g12070D	28 kDa		0.33	1.85	27.23	4.31423	30.06	3.96179	29.98	4.35186	29.46	2.99037	29.94	3.09798	29.15	1.79394
127	TRUE	Empty	Photosystem II protein D1 OS=Brassica napus OX=3708 GN=psbA PE=3 SV=1	D1L8L8_BRANA	psbA	39 kDa		0.76	0.1	29.04	4.02504	28.92	3.24755	29.39	1.04621	29.46	1.60541	29.11	2.03444	29.54	1.74793
128	TRUE	Empty	50S ribosomal protein L2, chloroplastic OS=Brassica napus OX=3708 GN=BnaA01g34100D PE=3 SV=1	A0A078G6Z6_BRANA	BnaA01g34100D	29 kDa		0.9	-0.06	27.44	2.0434	28.59	2.05467	26.77	2.16945	27.66	1.84227	26.89	2.01992	27.14	2.04615
129	TRUE	Empty	Sinigrinase OS=Brassica napus OX=3708 GN=BnaCnng53320D PE=3 SV=1	A0A078JMQ2_BRANA	BnaCnng53320D	63 kDa	TRUE	--	0	0	0	0	0	0	0	0	0	0	0	0	0
130	TRUE	Empty	ADP/ATP translocase OS=Brassica napus OX=3708 GN=BnaC09g43600D PE=3 SV=1	A0A078F8W1_BRANA	BnaC09g43600D	41 kDa		0.3	-0.35	27.87	1.7197	28.51	1.44534	28.32	1.74819	28.52	1.12299	27.53	1.23374	27.86	1.65377
131	TRUE	Empty	BnaC02g06750D protein OS=Brassica napus OX=3708 GN=BnaC02g06750D PE=4 SV=1	A0A078HMR6_BRANA	BnaC02g06750D	49 kDa	TRUE	0.57	-0.13	24.83	2.16253	25.59	1.13076	25.1	1.99862	24.93	1.47454	25.58	1.03884	25.21	1.05703
132	TRUE	Empty	Plasma membrane ATPase OS=Brassica napus OX=3708 GN=BnaA01g06820D PE=3 SV=1	A0A078GSP9_BRANA (+1)	BnaA01g06820D	104 kDa	TRUE	0.079	-0.83	26.06	0.94543	26.4	0.62817	25.94	2.58006	24.96	2.13607	24.81	1.3695	25.67	2.57184
133	TRUE	Empty	L-ascorbate peroxidase OS=Brassica napus OX=3708 GN=BnaAnng04450D PE=3 SV=1	A0A078HFK7_BRANA	BnaAnng04450D	39 kDa		0.27	0.31	27.53	1.63798	27.91	1.47357	27.86	1.50892	28.05	1.1287	28.29	0.797768	27.96	1.5227
134	TRUE	Empty	hypothetical protein OS=Brassica napus OX=3708 GN=BnaA02g13140D PE=3 SV=1	tr|A0A078FHI8|A0A078FHI8_BRANA	BnaA02g13140D	23 kDa		0.98	0.29	27.74	3.89947	28.12	3.08582	25.75	2.6052	27.47	3.68102	28.14	4.53346	27.5	3.75007
135	TRUE	Empty	hypothetical protein OS=Brassica napus OX=3708 GN=BnaC01g38510D PE=3 SV=1	tr|A0A078IS30|A0A078IS30_BRANA	BnaC01g38510D	71 kDa	TRUE	0.51	-0.43	22.37	0	24.05	0	24.13	0	23.51	0	22.61	0	23.78	0
136	TRUE	Empty	BnaA04g25570D protein OS=Brassica napus OX=3708 GN=BnaA04g25570D PE=3 SV=1	A0A078GY79_BRANA	BnaA04g25570D	30 kDa	TRUE	0.05	1.06	25.13	0	24.63	0	25.29	0	26.26	0	25.77	0	26.23	0
137	TRUE	Empty	hypothetical protein OS=Brassica napus OX=3708 GN=BnaA06g13760D PE=3 SV=1	tr|A0A078GSE8|A0A078GSE8_BRANA	BnaA06g13760D	24 kDa	TRUE	0.22	-0.69	0	0	27.11	0	0	0	26.14	0	26.7	0	0	0
138	TRUE	Empty	BnaC09g22180D protein OS=Brassica napus OX=3708 GN=BnaC09g22180D PE=3 SV=1	A0A078H6R6_BRANA	BnaC09g22180D	89 kDa	TRUE	0.19	-0.41	24.38	0.523422	24.6	0.682589	23.4	1.43987	23.97	0	23.71	0	23.35	1.05628
139	TRUE	Empty	UTP--glucose-1-phosphate uridylyltransferase OS=Brassica napus OX=3708 GN=BnaA05g32480D PE=3 SV=1	A0A078I219_BRANA	BnaA05g32480D	79 kDa	TRUE	0.51	0.01	26.28	1.11665	25.16	1.81498	25.63	1.74385	24.37	1.4091	26.73	0.482514	24.54	1.75342
140	TRUE	Empty	BnaC09g42220D protein OS=Brassica napus OX=3708 GN=BnaC09g42220D PE=4 SV=1	A0A078GM99_BRANA	BnaC09g42220D	38 kDa		0.49	-0.04	26.06	1.6148	25.84	4.116	25.15	1.445	25.92	1.70496	25.84	1.67902	25.19	2.10817
141	TRUE	Empty	Adenosine kinase OS=Brassica napus OX=3708 GN=BnaA03g00830D PE=3 SV=1	A0A078FE18_BRANA	BnaA03g00830D	38 kDa	TRUE	0.41	-1.04	24.12	1.91982	24.86	1.78985	24.61	1.47735	24.67	1.71145	23.72	1.86006	22.52	0.90485
142	TRUE	Empty	BnaC01g38940D protein OS=Brassica napus OX=3708 GN=BnaC01g38940D PE=4 SV=1	A0A078GAW7_BRANA	BnaC01g38940D	90 kDa		0.26	-0.26	25.04	0.943839	24.93	1.45173	25.04	0.955271	25.01	0.912261	24.87	1.14242	24.42	1.45276
143	TRUE	Empty	Geranylgeranyl reductase OS=Brassica napus OX=3708 GN=BnaC02g22900D PE=3 SV=1	A0A078I043_BRANA	BnaC02g22900D	52 kDa		0.99	0.32	25.96	3.38803	26.5	1.96135	26.96	2.16153	27.3	3.40662	26.62	2.38112	27.03	1.32341
144	TRUE	Empty	ATP synthase subunit d, mitochondrial OS=Brassica napus OX=3708 GN=BnaA04g05550D PE=3 SV=1	A0A078DNQ5_BRANA	BnaA04g05550D	20 kDa	TRUE	0.64	-0.07	27.5	1.85811	26.47	2.29704	27.07	1.5158	26.71	2.05036	27.1	1.48885	26.99	1.41117
145	TRUE	Empty	Ribosomal protein OS=Brassica napus OX=3708 GN=BnaAnng12530D PE=3 SV=1	A0A078IUM5_BRANA	BnaAnng12530D	37 kDa		0.098	-0.72	27.42	1.81918	27.84	1.9129	28.42	0.955275	27.6	1.25595	26.17	2.6671	26.99	1.55338
146	TRUE	Empty	Non-specific lipid-transfer protein OS=Brassica napus OX=3708 GN=BnaAnng27610D PE=3 SV=1	A0A078JP16_BRANA	BnaAnng27610D	12 kDa	TRUE	0.025	0.22	32.53	0.389577	32.34	0.904632	32	0.915259	32.64	0.393632	32.47	0.911062	32.56	0.388341
147	TRUE	Empty	Elongation factor G, chloroplastic OS=Brassica napus OX=3708 GN=BnaA09g12770D PE=3 SV=1	A0A078I9U2_BRANA	BnaA09g12770D	85 kDa		0.79	0.03	25.37	1.68692	26.1	1.15575	25.75	2.1663	25.75	1.16825	25.98	0.840171	25.8	0.959099
148	TRUE	Empty	BnaAnng39250D protein (Fragment) OS=Brassica napus OX=3708 GN=BnaAnng39250D PE=3 SV=1	A0A078JW87_BRANA	BnaAnng39250D	23 kDa	TRUE	0.65	0.08	28.02	0	28.03	0	27.76	0	0	0	28.02	0	0	0
149	TRUE	Empty	BnaA02g04630D protein OS=Brassica napus OX=3708 GN=BnaA02g04630D PE=3 SV=1	A0A078I733_BRANA	BnaA02g04630D	81 kDa	TRUE	0.38	-0.3	24.8	0.474815	24.33	0.840158	0	0	24.42	1.8327	23.86	0.820465	24.59	0.568053
150	TRUE	Empty	Adenosylhomocysteinase OS=Brassica napus OX=3708 GN=BnaCnng19320D PE=3 SV=1	A0A078IN20_BRANA	BnaCnng19320D	53 kDa	TRUE	0.72	-0.7	26.35	2.65818	26.08	2.54961	26.25	2.31488	24.8	1.54176	25.4	2.1684	26.07	1.613
151	TRUE	Empty	hypothetical protein OS=Brassica napus OX=3708 GN=BnaC08g05110D PE=4 SV=1	tr|A0A078HD86|A0A078HD86_BRANA	BnaC08g05110D	28 kDa		0.92	-0.34	30.72	1.57155	30.89	0.621965	29.72	1.61958	30.41	0.880002	30.09	6.42765	29.24	1.87024
152	TRUE	Empty	Complex I-B22 OS=Brassica napus OX=3708 GN=BnaA03g53000D PE=3 SV=1	A0A078I5H2_BRANA	BnaA03g53000D	14 kDa	TRUE	0.12	0.86	23.04	0.538506	22.94	0.495997	22.79	0	22.73	1.93611	24.06	0.493489	23.69	0.549702
153	TRUE	Empty	40S ribosomal protein SA OS=Brassica napus OX=3708 GN=BnaC06g24350D PE=3 SV=1	A0A078IL52_BRANA	BnaC06g24350D	32 kDa		0.5	0.08	28.22	1.4116	28.21	1.02934	27.8	1.02234	27.95	1.072	28.31	1.25022	28.25	0.95386
154	TRUE	Empty	hypothetical protein OS=Brassica napus OX=3708 GN=BnaC01g40830D PE=3 SV=1	tr|A0A078CI72|A0A078CI72_BRANA	BnaC01g40830D	16 kDa	TRUE	0.05	0.44	28.37	0	28.56	0	28.72	0	28.96	0	29.14	0	28.88	0
155	TRUE	Empty	hypothetical protein OS=Brassica napus OX=3708 GN=rpl14 PE=3 SV=1	tr|D1L8S4|D1L8S4_BRANA	rpl14	14 kDa		0.2	-0.38	28.73	0.946407	27.92	1.79692	27.19	2.18148	27.5	2.89831	27.72	1.025	27.56	1.24359
156	TRUE	Empty	Chorismate synthase OS=Brassica napus OX=3708 GN=BnaA08g02980D PE=3 SV=1	A0A078FU28_BRANA	BnaA08g02980D	48 kDa		0.3	-0.35	26.1	0.921665	25.98	0.719626	26.38	1.166	25.7	0.874512	26.06	0.877737	25.49	1.61934
157	TRUE	Empty	BnaC01g23800D protein OS=Brassica napus OX=3708 GN=BnaC01g23800D PE=3 SV=1	A0A078GMU3_BRANA (+1)	BnaC01g23800D	39 kDa	TRUE	0.46	0.14	28.74	5.74572	29.55	6.1251	24.87	0	29.71	4.91097	24.94	6.53556	30.24	4.64957
158	TRUE	Empty	hypothetical protein OS=Brassica napus OX=3708 GN=BnaAnng08420D PE=3 SV=1	tr|A0A078BWL0|A0A078BWL0_BRANA	BnaAnng08420D	28 kDa	TRUE	--	0	0	0	0	0	0	0	0	0	0	0	0	0
159	TRUE	Empty	hypothetical protein OS=Brassica napus OX=3708 GN=BnaC07g15020D PE=4 SV=1	tr|A0A078H2W3|A0A078H2W3_BRANA	BnaC07g15020D	23 kDa		0.45	-0.37	26.56	1.39074	26.5	2.45596	26.97	1.26524	26.21	2.17921	26.62	1.193	26.15	1.41263
160	TRUE	Empty	hypothetical protein OS=Brassica napus OX=3708 GN=BnaCnng12150D PE=3 SV=1	tr|A0A078I2C5|A0A078I2C5_BRANA	BnaCnng12150D	58 kDa	TRUE	--	-24.17	0	0	0	0	24.17	0	0	0	0	0	0	0
161	TRUE	Empty	hypothetical protein OS=Brassica napus OX=3708 GN=BnaA01g26560D PE=3 SV=1	tr|A0A078CLN7|A0A078CLN7_BRANA	BnaA01g26560D	12 kDa		0.66	-0.14	29.21	1.16443	28.96	1.26458	29.07	1.26151	28.8	2.00214	29.09	1.52701	28.88	1.47777
162	TRUE	Empty	Fructose-bisphosphate aldolase OS=Brassica napus OX=3708 GN=BnaA04g12130D PE=3 SV=1	A0A078FU45_BRANA	BnaA04g12130D	42 kDa	TRUE	0.85	0.15	25.24	3.39324	26	3.01348	26.07	2.0427	25.78	2.71029	25.83	3.58538	26.1	3.28013
163	TRUE	Empty	Peptidylprolyl isomerase OS=Brassica napus OX=3708 GN=BnaAnng16570D PE=4 SV=1	A0A078J940_BRANA	BnaAnng16570D	25 kDa		0.27	0.39	27.01	0.793471	27.32	1.2557	26.79	0.859469	27.75	1.45437	27.43	0.960161	27.36	1.0061
164	TRUE	Empty	Elongation factor Tu OS=Brassica napus OX=3708 GN=BnaC03g30500D PE=3 SV=1	A0A078G020_BRANA	BnaC03g30500D	49 kDa	TRUE	0.67	0.29	25.82	0	25.65	0.442027	25.52	0	26.04	0.831129	26.01	0.827277	25.86	0.530032
165	TRUE	Empty	BnaC09g11740D protein OS=Brassica napus OX=3708 GN=BnaC09g11740D PE=4 SV=1	A0A078GJZ4_BRANA (+1)	BnaC09g11740D	53 kDa		0.12	-0.5	26.49	1.03818	26.64	1.32264	26.5	1.45724	26.08	0.971193	26.04	1.51961	26.01	1.60712
166	TRUE	Empty	Eukaryotic translation initiation factor 3 subunit I OS=Brassica napus OX=3708 GN=BnaA02g28950D PE=3 SV=1	A0A078H6F7_BRANA	BnaA02g28950D	36 kDa		0.93	-0.02	25.82	1.06987	26.34	0.932525	25.46	2.01841	26.15	1.2853	25.75	1.568	25.99	1.16367
167	TRUE	Empty	BnaA02g27980D protein OS=Brassica napus OX=3708 GN=BnaA02g27980D PE=4 SV=1	A0A078HW44_BRANA (+2)	BnaA02g27980D	30 kDa		0.052	-0.96	26.71	2.40374	27.26	0.696264	27.27	0.817474	25.54	2.07214	26.42	1.163	26.11	1.58548
168	TRUE	Empty	hypothetical protein OS=Brassica napus OX=3708 GN=BnaC01g15060D PE=3 SV=1	tr|A0A078FC13|A0A078FC13_BRANA	BnaC01g15060D	47 kDa	TRUE	0.089	-1.54	25.02	0	24.73	1.75293	24.32	0	22.74	1.48931	23.57	1.49219	23.07	0.820327
169	TRUE	Empty	hypothetical protein OS=Brassica napus OX=3708 GN=BnaC09g46850D PE=3 SV=1	tr|A0A078G9C9|A0A078G9C9_BRANA (+1)	BnaC09g46850D	42 kDa	TRUE	0.56	0.22	25.66	0	27.82	0	26.91	2.91998	27.32	0	27.46	0	26.34	2.54918
170	TRUE	Empty	hypothetical protein OS=Brassica napus OX=3708 GN=BnaA09g16470D PE=3 SV=1	tr|A0A078H4Z1|A0A078H4Z1_BRANA	BnaA09g16470D	22 kDa	TRUE	0.064	-0.73	28.13	0.449204	27.73	1.06382	27.51	0.767242	26.97	1.07152	26.78	0.428113	27.45	0.465549
171	TRUE	Empty	Carboxypeptidase OS=Brassica napus OX=3708 GN=BnaA01g06330D PE=3 SV=1	A0A078GRW5_BRANA	BnaA01g06330D	54 kDa	TRUE	0.92	-0.36	24.33	3.89616	24.55	4.15862	24.76	1.09637	24.42	3.46429	24.39	1.11756	23.56	3.5206
172	TRUE	Empty	BnaC07g27420D protein OS=Brassica napus OX=3708 GN=BnaC07g27420D PE=4 SV=1	A0A078IF83_BRANA	BnaC07g27420D	57 kDa		0.92	0.14	26.1	1.04789	26.17	1.05935	26.05	0.63763	26.33	0.693192	26.3	1.41946	26.06	0.939504
173	TRUE	Empty	Coproporphyrinogen oxidase OS=Brassica napus OX=3708 GN=BnaCnng43160D PE=3 SV=1	A0A078JF82_BRANA	BnaCnng43160D	45 kDa	TRUE	1	0.07	0	0	25	0	23.56	0	24.14	0	24.48	1.32202	24.5	0.453185
174	TRUE	Empty	hypothetical protein OS=Brassica napus OX=3708 GN=BnaA06g01390D PE=4 SV=1	tr|A0A078IQQ0|A0A078IQQ0_BRANA	BnaA06g01390D	38 kDa	TRUE	0.068	-1.18	24.61	0.523784	24.55	0.553722	25.22	1.60888	24.43	1.97405	23.09	0.841641	23.81	0
175	TRUE	Empty	UDP-glucuronate decarboxylase OS=Brassica napus OX=3708 GN=BnaA02g07140D PE=3 SV=1	A0A078H5C1_BRANA	BnaA02g07140D	39 kDa		0.33	0.71	24.27	1.92125	24.7	1.48267	26.72	2.96949	25.39	1.38843	25.64	2.03557	25.05	1.86314
176	TRUE	Empty	Beta-galactosidase OS=Brassica napus OX=3708 GN=BnaA07g38250D PE=3 SV=1	A0A078IVA9_BRANA	BnaA07g38250D	114 kDa	TRUE	0.51	0.7	30.4	0	28.99	0	28.56	0	29.84	0	29.82	0	29.74	0
177	TRUE	Empty	Glutamate-1-semialdehyde 2,1-aminomutase OS=Brassica napus OX=3708 GN=Gsa PE=2 SV=1	Q84TK5_BRANA	Gsa	50 kDa	TRUE	0.83	0	26.12	1.52556	26.67	1.23742	26.31	2.87088	26.15	1.39147	26.77	1.06133	26.21	1.37046
178	TRUE	Empty	hypothetical protein OS=Brassica napus OX=3708 GN=BnaC04g54820D PE=4 SV=1	tr|A0A078EV53|A0A078EV53_BRANA (+1)	BnaC04g54820D	17 kDa	TRUE	0.25	-0.22	25.93	0	25.58	0	0	0	25.35	0	25.56	0	25.68	0
179	TRUE	Empty	Mg-protoporphyrin IX chelatase OS=Brassica napus OX=3708 GN=BnaA03g58320D PE=3 SV=1	A0A078J150_BRANA	BnaA03g58320D	46 kDa	TRUE	0.47	-0.24	27.16	2.13104	26.88	1.85298	26.36	1.1727	26.29	0.916483	26.54	1.45577	26.57	1.14742
180	TRUE	Empty	BnaA03g17670D protein OS=Brassica napus OX=3708 GN=BnaA03g17670D PE=3 SV=1	A0A078F3X2_BRANA (+1)	BnaA03g17670D	32 kDa		0.37	-0.82	26.24	1.86506	26.19	2.48448	26.21	2.57733	24.87	1.68114	25.42	1.93347	26.02	1.50784
181	TRUE	Empty	Superoxide dismutase OS=Brassica napus OX=3708 GN=BnaA05g28020D PE=3 SV=1	A0A078F5C5_BRANA	BnaA05g28020D	25 kDa	TRUE	0.27	0.33	23.78	1.90982	24.51	0	23.74	0.481858	24.26	0.455311	24.26	0.583032	24.19	0
182	TRUE	Empty	NADPH-protochlorophyllide oxidoreductase OS=Brassica napus OX=3708 GN=BnaC01g19630D PE=3 SV=1	A0A078GUT8_BRANA	BnaC01g19630D	43 kDa	TRUE	0.7	0.09	24.73	1.66375	24.67	1.46702	25.45	0.913143	25.26	0.574972	25.03	0.600826	25.22	0.598283
183	TRUE	Empty	60S ribosomal protein L13 OS=Brassica napus OX=3708 GN=BnaA06g19150D PE=3 SV=1	A0A078HJ60_BRANA	BnaA06g19150D	24 kDa	TRUE	0.51	0.23	24.54	0	25.78	0	25.8	0	26	0	26.07	0	24.39	0
184	TRUE	Empty	hypothetical protein OS=Brassica napus OX=3708 GN=BnaCnng09500D PE=4 SV=1	tr|A0A078HPS2|A0A078HPS2_BRANA	BnaCnng09500D	34 kDa		0.0021	-1.37	27.9	0.696195	27.73	1.37764	27.42	0.780029	26.21	0.977865	26.86	0.689782	25.84	0.839101
185	TRUE	Empty	hypothetical protein OS=Brassica napus OX=3708 GN=BnaA08g11590D PE=4 SV=1	tr|A0A078IR82|A0A078IR82_BRANA	BnaA08g11590D	25 kDa	TRUE	0.6	0.17	25.92	1.8009	26.24	0.784763	26.09	0.769316	26.27	0.463804	26.33	0.62428	26.35	0.618344
186	TRUE	Empty	hypothetical protein OS=Brassica napus OX=3708 GN=BnaA05g28850D PE=3 SV=1	tr|A0A078I4B0|A0A078I4B0_BRANA	BnaA05g28850D	45 kDa	TRUE	0.083	0.61	24.38	0	23.74	0	0	0	24.76	0	24.66	0	24.62	0
187	TRUE	Empty	BnaA09g56450D protein OS=Brassica napus OX=3708 GN=BnaA09g56450D PE=4 SV=1	A0A078IV21_BRANA	BnaA09g56450D	110 kDa	TRUE	0.47	-0.72	25.58	2.05897	26.52	2.2958	26.34	1.56148	25.49	1.04244	25.53	1.17166	25.53	0.828812
188	TRUE	Empty	BnaA10g29750D protein OS=Brassica napus OX=3708 GN=BnaA10g29750D PE=3 SV=1	A0A078JUS8_BRANA	BnaA10g29750D	29 kDa	TRUE	0.71	-0.22	26.63	0.622911	26.58	0.574734	26.55	0.986932	26.53	0	26.27	0	26.34	0.424039
189	TRUE	Empty	Pectin acetylesterase OS=Brassica napus OX=3708 GN=BnaC03g63170D PE=3 SV=1	A0A078F857_BRANA	BnaC03g63170D	42 kDa	TRUE	0.039	-0.71	27.19	0.985761	26.97	1.87064	26.9	1.0675	25.95	1.54423	26.45	1.01755	26.32	0.713097
190	TRUE	Empty	BnaC07g50320D protein OS=Brassica napus OX=3708 GN=BnaC07g50320D PE=4 SV=1	A0A078J0C6_BRANA	BnaC07g50320D	36 kDa	TRUE	0.14	-0.46	27.03	1.78846	27.58	0.531156	27.61	0.930055	26.61	0	27.24	0.413048	27.03	0.661379
191	TRUE	Empty	hypothetical protein OS=Brassica napus OX=3708 GN=BnaA06g12670D PE=3 SV=1	tr|A0A078GI73|A0A078GI73_BRANA	BnaA06g12670D	26 kDa	TRUE	0.28	-0.54	24.94	1.22744	27	2.16156	25.3	2.47322	24.88	0.471158	24.92	1.1451	24.48	1.1835
192	TRUE	Empty	hypothetical protein OS=Brassica napus OX=3708 GN=BnaA09g55940D PE=4 SV=1	tr|A0A078JBX9|A0A078JBX9_BRANA	BnaA09g55940D	28 kDa	TRUE	0.05	0.51	26.55	0	27.67	0	27.68	0	27.92	0	27.83	0	28.02	0
193	TRUE	Empty	Glycine cleavage system H protein OS=Brassica napus OX=3708 GN=BnaC05g28570D PE=3 SV=1	A0A078H4F2_BRANA	BnaC05g28570D	18 kDa	TRUE	0.13	-2.47	28.02	2.86306	26.62	3.65208	27.75	3.06729	26.74	3.8716	25.81	3.5097	27.17	5.7322
194	TRUE	Empty	40S ribosomal protein S8 OS=Brassica napus OX=3708 GN=BnaA02g04810D PE=3 SV=1	A0A078I2K9_BRANA	BnaA02g04810D	27 kDa	TRUE	0.67	0.77	28.63	2.98767	25.82	3.25486	28.41	3.11567	26.54	1.70654	27.66	2.31354	27.92	2.67298
195	TRUE	Empty	hypothetical protein OS=Brassica napus OX=3708 GN=BnaC09g37940D PE=3 SV=1	tr|A0A078HDG1|A0A078HDG1_BRANA	BnaC09g37940D	32 kDa	TRUE	0.05	-0.73	28.1	0	28.08	0	27.83	0	27.03	0	27.26	0	27.52	0
196	TRUE	Empty	hypothetical protein OS=Brassica napus OX=3708 GN=BnaC09g43570D PE=3 SV=1	tr|A0A078F9X4|A0A078F9X4_BRANA	BnaC09g43570D	24 kDa		0.43	-0.11	28.73	0.770881	28.82	0.838254	28.38	0.416013	28.29	0.434417	28.74	0.419726	28.45	0.872333
197	TRUE	Empty	hypothetical protein OS=Brassica napus OX=3708 GN=BnaA08g27100D PE=4 SV=1	tr|A0A078GXH8|A0A078GXH8_BRANA	BnaA08g27100D	44 kDa	TRUE	0.86	-0.02	24.2	0.477521	24.61	0.447168	23.63	1.00808	23.95	0.588997	24.45	0.578962	24.36	0
198	TRUE	Empty	hypothetical protein OS=Brassica napus OX=3708 GN=BnaA09g29920D PE=3 SV=1	tr|A0A078J5B2|A0A078J5B2_BRANA	BnaA09g29920D	40 kDa	TRUE	0.83	0	24.84	0	24.72	0	24.48	0	24.82	0	24.45	0	24.77	0
199	TRUE	Empty	Pentose-5-phosphate 3-epimerase OS=Brassica napus OX=3708 GN=BnaCnng43240D PE=3 SV=1	A0A078JCL8_BRANA	BnaCnng43240D	30 kDa		0.33	-0.47	28.69	0.756177	28.64	5.87929	28.52	4.27346	27.48	1.51568	28.75	0.564041	28.05	0.556879
200	TRUE	Empty	Phosphoglycerate kinase OS=Brassica napus OX=3708 GN=BnaA01g30320D PE=3 SV=1	A0A078I0P1_BRANA	BnaA01g30320D	50 kDa	TRUE	--	0	0	0	0	0	0	0	0	0	0	0	0	0
201	TRUE	Empty	Glucose-1-phosphate adenylyltransferase OS=Brassica napus OX=3708 GN=BnaAnng08760D PE=3 SV=1	A0A078IBJ5_BRANA	BnaAnng08760D	60 kDa	TRUE	0.05	-0.57	24.73	0	24.67	0	24.33	0	24.25	0	23.83	0	23.95	0
202	TRUE	Empty	ATP synthase subunit alpha OS=Brassica napus OX=3708 GN=atp1 PE=3 SV=1	F8K8U8_BRANA	atp1	55 kDa	TRUE	0.68	-0.17	27.93	1.62045	26.53	2.59251	26.57	1.90524	25.87	1.9977	26.32	1.47197	27.49	0.888793
203	TRUE	Empty	hypothetical protein OS=Brassica napus OX=3708 GN=BnaC05g04410D PE=3 SV=1	tr|A0A078FDP6|A0A078FDP6_BRANA	BnaC05g04410D	74 kDa	TRUE	0.66	-0.17	24.27	2.22217	25.56	2.2066	25.27	2.03612	24.65	0.834749	24.06	0	24.99	1.72513
204	TRUE	Empty	BnaC04g36640D protein OS=Brassica napus OX=3708 GN=BnaC04g36640D PE=3 SV=1	A0A078G5R0_BRANA	BnaC04g36640D	54 kDa		0.47	-0.41	24.89	1.75766	24.9	2.31076	25.04	1.47595	24.86	1.55005	24.2	1.52353	24.61	1.96622
205	TRUE	Empty	Xyloglucan endotransglucosylase/hydrolase OS=Brassica napus OX=3708 GN=BnaA01g06740D PE=3 SV=1	A0A078GNR7_BRANA	BnaA01g06740D	32 kDa	TRUE	0.0041	2.31	23.76	0	24.44	1.62438	23.74	0.880522	26	1.38108	26.46	0.504159	26.16	1.39481
206	TRUE	Empty	hypothetical protein OS=Brassica napus OX=3708 GN=BnaC07g34390D PE=4 SV=1	tr|A0A078F983|A0A078F983_BRANA	BnaC07g34390D	38 kDa	TRUE	0.97	0.63	24.67	1.70519	24.94	1.65899	24.17	0.503814	25.37	3.0773	24.7	1.75859	25.47	2.05122
207	TRUE	Empty	hypothetical protein OS=Brassica napus OX=3708 GN=BnaA01g25400D PE=4 SV=1	tr|A0A078HG31|A0A078HG31_BRANA	BnaA01g25400D	11 kDa		0.87	-0.04	28.56	1.61326	28.28	2.32522	27.69	2.79915	28.03	2.62588	28.36	3.31475	28.22	0.863437
208	TRUE	Empty	hypothetical protein OS=Brassica napus OX=3708 GN=BnaC08g21480D PE=3 SV=1	tr|A0A078FT81|A0A078FT81_BRANA (+1)	BnaC08g21480D	17 kDa		0.45	-0.13	27.05	1.61931	27.36	2.2345	27.42	2.6196	27.44	2.36683	26.41	1.4942	27.55	1.82131
209	TRUE	Empty	BnaA02g12020D protein OS=Brassica napus OX=3708 GN=BnaA02g12020D PE=3 SV=1	A0A078FVF7_BRANA	BnaA02g12020D	36 kDa	TRUE	0.72	-0.38	26.3	1.80717	26.01	1.75087	25.94	2.47313	25.69	2.14773	25.68	1.48651	25.78	1.43578
210	TRUE	Empty	50S ribosomal protein L9, chloroplastic OS=Brassica napus OX=3708 GN=BnaC01g24010D PE=3 SV=1	A0A078G4M4_BRANA	BnaC01g24010D	22 kDa		0.27	0.57	27.6	1.48463	27.74	1.17781	27.55	1.51601	27.52	2.1638	28.35	1.2649	28.35	1.69362
211	TRUE	Empty	hypothetical protein OS=Brassica napus OX=3708 GN=BnaA09g10380D PE=3 SV=1	tr|A0A078HQ78|A0A078HQ78_BRANA	BnaA09g10380D	24 kDa	TRUE	0.05	0.62	27.9	0	27.65	0	27.68	0	28.33	0	28.36	0	28.37	0
212	TRUE	Empty	hypothetical protein OS=Brassica napus OX=3708 GN=BnaAnng35580D PE=4 SV=1	tr|A0A078JTM7|A0A078JTM7_BRANA	BnaAnng35580D	16 kDa	TRUE	0.13	0.11	28.72	0	28.72	0	28.74	0	28.87	0	28.92	0	28.73	0
213	TRUE	Empty	Glucose-1-phosphate adenylyltransferase OS=Brassica napus OX=3708 GN=BnaA07g04740D PE=3 SV=1	A0A078GRR8_BRANA	BnaA07g04740D	57 kDa		0.38	-0.39	25.57	1.07456	24.95	2.36802	25.41	2.40262	24.88	1.20266	25.17	1.19864	24.66	1.02954
214	TRUE	Empty	BnaC05g31670D protein OS=Brassica napus OX=3708 GN=BnaC05g31670D PE=3 SV=1	A0A078GZ10_BRANA	BnaC05g31670D	44 kDa		0.25	-0.46	27.77	0.882691	27.86	1.31559	27.15	0.948621	27.11	1.84206	27.37	2.2965	26.85	1.21014
215	TRUE	Empty	Biotin carboxylase OS=Brassica napus OX=3708 GN=BnaA09g48250D PE=4 SV=1	A0A078HBR4_BRANA	BnaA09g48250D	82 kDa		0.41	-0.23	26.03	0.918604	25.76	0.84772	25.23	0.942796	25.06	0.958247	26.04	0.663892	25.29	1.09667
216	TRUE	Empty	Xyloglucan endotransglucosylase/hydrolase OS=Brassica napus OX=3708 GN=BnaCnng62600D PE=3 SV=1	A0A078JUQ1_BRANA	BnaCnng62600D	34 kDa		0.98	0.08	25.43	1.1375	25.37	0.901648	24.76	1.16678	25.47	0.723608	25.13	0.929779	25.33	0.92172
217	TRUE	Empty	hypothetical protein OS=Brassica napus OX=3708 GN=BnaC09g52400D PE=3 SV=1	tr|A0A078JYR4|A0A078JYR4_BRANA	BnaC09g52400D	30 kDa	TRUE	0.61	-0.87	27.99	0.999227	28.62	0	28.43	0	28.1	0.980818	27.32	5.24352	27.15	5.49985
218	TRUE	Empty	Thioredoxin-dependent peroxiredoxin OS=Brassica napus OX=3708 GN=BnaA05g27440D PE=4 SV=1	A0A078F9Q1_BRANA	BnaA05g27440D	29 kDa	TRUE	0.63	-0.03	27.59	1.28306	27.33	1.03698	27.03	0.578273	26.35	4.10385	27.02	1.49928	27.84	0.834976
219	TRUE	Empty	Carbonic anhydrase OS=Brassica napus OX=3708 GN=BnaCnng31770D PE=3 SV=1	A0A078IYJ4_BRANA	BnaCnng31770D	31 kDa	TRUE	0.29	1.28	25.27	0.486145	23.9	2.54219	0	0	26.34	0	23.26	0	26.41	0
220	TRUE	Empty	Serine hydroxymethyltransferase OS=Brassica napus OX=3708 GN=BnaCnng62500D PE=3 SV=1	A0A078JNV3_BRANA	BnaCnng62500D	52 kDa	TRUE	--	0	0	0	0	0	0	0	0	0	0	0	0	0
221	TRUE	Empty	hypothetical protein OS=Brassica napus OX=3708 GN=BnaA06g35050D PE=3 SV=1	tr|A0A078CLL9|A0A078CLL9_BRANA	BnaA06g35050D	28 kDa	TRUE	--	0	0	0	0	0	0	0	0	0	0	0	0	0
222	TRUE	Empty	hypothetical protein OS=Brassica napus OX=3708 GN=BnaC01g00280D PE=4 SV=1	tr|A0A078HY47|A0A078HY47_BRANA	BnaC01g00280D	15 kDa	TRUE	0.65	0.25	21.76	0	24.53	0	24.04	0	24.23	0	0	0	0	0
223	TRUE	Empty	Aspartate aminotransferase OS=Brassica napus OX=3708 GN=BnaA03g51850D PE=3 SV=1	A0A078FKE4_BRANA	BnaA03g51850D	50 kDa	TRUE	0.46	-0.16	24.53	1.28848	24.54	1.09934	24.29	0.831638	24.62	1.0492	24.25	1.35264	23.94	1.07537
224	TRUE	Empty	BnaC02g36240D protein OS=Brassica napus OX=3708 GN=BnaC02g36240D PE=3 SV=1	A0A078GSS0_BRANA	BnaC02g36240D	41 kDa	TRUE	0.99	0.47	26.61	1.94099	27.13	2.21319	27.31	2.28925	27.58	1.86739	27.23	1.11687	27.45	2.71873
225	TRUE	Empty	Carbonic anhydrase OS=Brassica napus OX=3708 GN=BnaA05g33810D PE=3 SV=1	A0A078HIM4_BRANA	BnaA05g33810D	38 kDa	TRUE	0.41	-0.29	31.17	6.98525	31.99	6.64104	31.86	6.69169	31.3	6.95257	31.02	6.562	31.65	6.3691
226	TRUE	Empty	Obg-like ATPase 1 OS=Brassica napus OX=3708 GN=BnaA08g05260D PE=3 SV=1	A0A078IAH0_BRANA	BnaA08g05260D	45 kDa	TRUE	0.9	0.02	25.04	0.834938	25	0.665396	24.55	1.39052	24.47	0.873093	25.33	0.691048	24.96	1.64961
227	TRUE	Empty	S-(hydroxymethyl)glutathione dehydrogenase OS=Brassica napus OX=3708 GN=BnaA09g16810D PE=3 SV=1	A0A078FIZ0_BRANA	BnaA09g16810D	41 kDa	TRUE	0.083	-1.33	26.64	0	26.45	0	26.84	0	25.77	0	24.84	0	0	0
228	TRUE	Empty	hypothetical protein OS=Brassica napus OX=3708 GN=BnaA03g00380D PE=3 SV=1	tr|A0A078FDX8|A0A078FDX8_BRANA	BnaA03g00380D	33 kDa	TRUE	0.16	-0.84	27.18	1.12283	26.98	0.776701	26.84	0.422068	24.2	2.5698	26.54	1.53474	26.33	1.08564
229	TRUE	Empty	BnaA03g46910D protein OS=Brassica napus OX=3708 GN=BnaA03g46910D PE=4 SV=1	A0A078FDI8_BRANA (+1)	BnaA03g46910D	33 kDa	TRUE	0.83	-0.04	26.87	0	27.18	0	26.95	0	26.38	0	27.12	0	27.25	0
230	TRUE	Empty	Phosphoglycerate kinase OS=Brassica napus OX=3708 GN=BnaC02g46710D PE=3 SV=1	A0A078JX92_BRANA	BnaC02g46710D	42 kDa	TRUE	0.78	-0.42	24.78	1.97558	26.72	2.62114	26.4	0.810593	26.26	1.60685	25.34	1.64504	25.76	1.55049
231	TRUE	Empty	hypothetical protein OS=Brassica napus OX=3708 GN=BnaA04g26120D PE=3 SV=1	tr|A0A078HI71|A0A078HI71_BRANA	BnaA04g26120D	17 kDa	TRUE	0.28	0.24	29.15	0	28.86	0	28.56	0	29.14	0	29.24	0	28.91	0
232	TRUE	Empty	hypothetical protein OS=Brassica napus OX=3708 GN=BnaA10g06770D PE=4 SV=1	tr|A0A078FPW0|A0A078FPW0_BRANA	BnaA10g06770D	26 kDa	TRUE	0.56	-0.75	26.92	0	27.39	0	25.81	0	26.19	0	0	0	25.97	0
233	TRUE	Empty	Superoxide dismutase OS=Brassica napus OX=3708 GN=BnaA01g14450D PE=3 SV=1	A0A078H9K7_BRANA	BnaA01g14450D	24 kDa		0.81	-0.13	28.02	0.942186	27.21	0.830223	25.28	1.09003	27.18	1.20123	27.46	3.23155	26.69	2.31051
234	TRUE	Empty	S-acyltransferase OS=Brassica napus OX=3708 GN=BnaA09g36240D PE=3 SV=1	A0A078GRA6_BRANA	BnaA09g36240D	104 kDa		0.58	-0.12	24.63	1.34669	23.87	1.80738	24.75	0.868109	23.79	1.43041	25.12	2.22784	24.95	1.79413
235	TRUE	Empty	ATP:AMP phosphotransferase OS=Brassica napus OX=3708 GN=BnaCnng15820D PE=3 SV=1	A0A078IB90_BRANA	BnaCnng15820D	26 kDa	TRUE	0.22	0.89	27.73	1.84306	25.84	2.03409	27.57	1.66916	27.55	1.49357	28.28	1.60974	28.09	1.80039
236	TRUE	Empty	hypothetical protein OS=Brassica napus OX=3708 GN=BnaC03g73810D PE=3 SV=1	tr|A0A078J693|A0A078J693_BRANA (+1)	BnaC03g73810D	42 kDa	TRUE	0.9	-0.58	25.15	2.32377	27.59	1.11383	27.27	1.06271	26.67	2.21116	26.27	1.87878	26.7	1.66449
237	TRUE	Empty	hypothetical protein OS=Brassica napus OX=3708 GN=BnaC09g54460D PE=3 SV=1	tr|A0A078IZL2|A0A078IZL2_BRANA	BnaC09g54460D	19 kDa		0.54	0.35	26.82	1.51618	27.35	1.91947	27.39	1.61489	27.76	1.10473	26.2	1.56875	27.66	1.01116
238	TRUE	Empty	Peptidyl-prolyl cis-trans isomerase OS=Brassica napus OX=3708 GN=BnaA04g27460D PE=3 SV=1	A0A078J6H5_BRANA	BnaA04g27460D	28 kDa	TRUE	0.75	1.53	26.95	6.92094	29.98	2.63611	26.39	4.15065	29.08	7.20713	25.45	5.52382	30.17	0
239	TRUE	Empty	Ferredoxin-thioredoxin reductase, catalytic chain OS=Brassica napus OX=3708 GN=BnaC04g32090D PE=3 SV=1	A0A078HGD8_BRANA (+1)	BnaC04g32090D	16 kDa		0.36	-0.34	27.38	1.07198	27.11	2.08421	27.1	0.678377	26.79	2.32686	26.29	1.18431	27.16	0.943146
240	TRUE	Empty	BnaC02g33150D protein OS=Brassica napus OX=3708 GN=BnaC02g33150D PE=4 SV=1	A0A078HRZ2_BRANA	BnaC02g33150D	43 kDa		0.79	0.09	24.63	1.30148	25.17	1.35234	24.48	1.09898	24.69	1.39336	24.88	1.09555	24.73	0.947173
241	TRUE	Empty	hypothetical protein OS=Brassica napus OX=3708 GN=BnaA06g38400D PE=3 SV=1	tr|A0A078JEK3|A0A078JEK3_BRANA	BnaA06g38400D	26 kDa		0.62	0.24	27.05	1.10826	26.32	1.7805	25.99	2.27073	26.87	0.709794	26.54	3.3625	26.86	1.73581
242	TRUE	Empty	hypothetical protein OS=Brassica napus OX=3708 GN=BnaC01g26800D PE=4 SV=1	tr|A0A078FX41|A0A078FX41_BRANA (+1)	BnaC01g26800D	31 kDa		0.011	-1.49	27.52	2.49382	27.7	0.553189	27.5	0.906423	26.14	2.08943	26.1	1.1844	26.05	1.71376
243	TRUE	Empty	hypothetical protein OS=Brassica napus OX=3708 GN=BnaA01g33650D PE=3 SV=1	tr|A0A078G6V3|A0A078G6V3_BRANA	BnaA01g33650D	17 kDa	TRUE	--	0	0	0	0	0	0	0	0	0	0	0	0	0
244	TRUE	Empty	hypothetical protein OS=Brassica napus OX=3708 GN=BnaC07g06450D PE=4 SV=1	tr|A0A078IHF6|A0A078IHF6_BRANA	BnaC07g06450D	36 kDa	TRUE	0.89	0.18	24.13	1.41084	24.84	2.95656	26	0.653164	25.28	3.63501	26.77	0	25.1	1.97595
245	TRUE	Empty	Tubulin beta chain OS=Brassica napus OX=3708 GN=BnaA06g20530D PE=3 SV=1	A0A078EDI6_BRANA	BnaA06g20530D	48 kDa	TRUE	0.67	-0.17	25.41	0.59237	25.48	0.920213	25.18	0.802582	25.21	0.923562	25.41	0.801283	25.09	0.546226
246	TRUE	Empty	40S ribosomal protein S12 OS=Brassica napus OX=3708 GN=BnaC05g12160D PE=3 SV=1	A0A078H7G9_BRANA	BnaC05g12160D	51 kDa	TRUE	--	0	0	0	0	0	0	0	0	0	0	0	0	0
247	TRUE	Empty	BnaA01g33220D protein OS=Brassica napus OX=3708 GN=BnaA01g33220D PE=3 SV=1	A0A078HD31_BRANA	BnaA01g33220D	59 kDa	TRUE	0.18	-0.3	23.65	0.480475	24.17	0.763154	23.92	0	23.63	0	23.31	0	23.74	0
248	TRUE	Empty	Annexin OS=Brassica napus OX=3708 GN=BnaAnng04520D PE=3 SV=1	A0A078HJR9_BRANA	BnaAnng04520D	36 kDa	TRUE	0.086	-1.26	26.17	1.2091	26.04	1.10899	26.29	1.31413	24.93	0.529669	26.19	2.00813	24.66	0
249	TRUE	Empty	Chlorophyll a-b binding protein, chloroplastic OS=Brassica napus OX=3708 GN=BnaC03g44110D PE=3 SV=1	A0A078FKS8_BRANA	BnaC03g44110D	29 kDa	TRUE	0.96	-0.54	28.85	8.44534	28.86	6.93301	29.59	5.84933	28.94	3.38038	28.98	2.69647	28.79	3.83319
250	TRUE	Empty	BnaA07g38390D protein OS=Brassica napus OX=3708 GN=BnaA07g38390D PE=4 SV=1	A0A078J2X0_BRANA	BnaA07g38390D	50 kDa		0.52	0.1	26.3	2.45299	26.26	1.31303	25.26	1.14086	25.74	0.897342	26.24	1.11886	26.26	1.35961
251	TRUE	Empty	hypothetical protein OS=Brassica napus OX=3708 GN=BnaA05g18500D PE=3 SV=1	tr|A0A078GP93|A0A078GP93_BRANA	BnaA05g18500D	24 kDa		0.36	0.56	28	1.292	28.38	2.65792	28.41	1.02986	28.22	2.41506	29	0.905265	28.96	0.906478
252	TRUE	Empty	hypothetical protein OS=Brassica napus OX=3708 GN=BnaA09g00250D PE=4 SV=1	tr|A0A078IH98|A0A078IH98_BRANA	BnaA09g00250D	49 kDa		0.31	1.25	24.71	2.35435	25.57	2.34068	25.15	2.32289	26.33	1.24085	26.45	1.90852	25.89	1.96746
253	TRUE	Empty	Ribulose bisphosphate carboxylase small subunit OS=Brassica napus OX=3708 GN=BnaA04g27920D PE=3 SV=1	A0A078ITU8_BRANA	BnaA04g27920D	20 kDa	TRUE	--	0	0	0	0	0	0	0	0	0	0	0	0	0
254	TRUE	Empty	BnaA01g34180D protein OS=Brassica napus OX=3708 GN=BnaA01g34180D PE=3 SV=1	A0A078G836_BRANA	BnaA01g34180D	17 kDa		0.88	0.09	28.28	1.4398	28.05	0.876877	26.84	1.66621	27.81	1.42086	27.89	1.04692	27.9	1.24306
255	TRUE	Empty	BnaA01g13510D protein OS=Brassica napus OX=3708 GN=BnaA01g13510D PE=4 SV=1	A0A078IE15_BRANA	BnaA01g13510D	27 kDa	TRUE	0.58	0.12	25.58	0	25.74	0.443435	24.88	1.05516	25.56	1.65862	25.68	0.435015	25.33	2.49897
256	TRUE	Empty	Phosphoglucomutase (alpha-D-glucose-1,6-bisphosphate-dependent) OS=Brassica napus OX=3708 GN=BnaCnng44490D PE=3 SV=1	A0A078JGT8_BRANA	BnaCnng44490D	69 kDa		0.49	-0.3	24.56	1.19673	24.43	1.22074	24.32	1.06163	24.11	0.732703	24.25	0.94706	24.06	1.07777
257	TRUE	Empty	Plastoquinol--plastocyanin reductase OS=Brassica napus OX=3708 GN=BnaC03g30230D PE=3 SV=1	A0A078FY57_BRANA	BnaC03g30230D	25 kDa	TRUE	0.021	0.63	30.38	0.594433	30.32	0.63979	30.36	0.70808	30.68	0.814895	31.13	0.719015	31.05	0.777373
258	TRUE	Empty	Methenyltetrahydrofolate cyclohydrolase OS=Brassica napus OX=3708 GN=BnaA05g26750D PE=3 SV=1	A0A078F5W3_BRANA (+1)	BnaA05g26750D	32 kDa		0.47	-0.28	25.84	0.863507	26.45	2.1933	25.94	1.1192	24.78	2.06008	26.11	1.18729	25.75	1.95789
259	TRUE	Empty	4a-hydroxytetrahydrobiopterin dehydratase OS=Brassica napus OX=3708 GN=BnaC03g16100D PE=3 SV=1	A0A078H5B4_BRANA	BnaC03g16100D	23 kDa	TRUE	0.49	0.25	26.48	2.21655	27.08	0.763021	26.1	1.06563	27.25	0.66739	27.24	0.469899	25.99	0.877024
260	TRUE	Empty	Fructose-bisphosphate aldolase OS=Brassica napus OX=3708 GN=BnaC02g33660D PE=3 SV=1	A0A078HKF7_BRANA (+1)	BnaC02g33660D	42 kDa	TRUE	0.49	-0.46	25.88	1.2509	25.46	1.41098	25.5	2.11764	25.11	1.64241	25.18	1.06616	25.31	1.25776
261	TRUE	Empty	Peptidylprolyl isomerase OS=Brassica napus OX=3708 GN=BnaA05g33830D PE=4 SV=1	A0A078HL04_BRANA	BnaA05g33830D	47 kDa		0.0031	-1.05	26.16	1.12575	25.79	1.26761	25.67	0.730376	25.13	0.88593	24.89	0.616598	24.47	0.68424
262	TRUE	Empty	Glutamine synthetase OS=Brassica napus OX=3708 GN=BnaC02g06690D PE=3 SV=1	A0A078HLB2_BRANA	BnaC02g06690D	39 kDa		0.3	-0.61	25.4	1.30795	25.92	1.76665	25.69	1.25171	24.48	3.8612	25.33	2.48988	24.97	0.920089
263	TRUE	Empty	40S ribosomal protein S3a OS=Brassica napus OX=3708 GN=BnaC03g33960D PE=3 SV=1	A0A078HQ29_BRANA	BnaC03g33960D	30 kDa	TRUE	0.72	0.08	24.43	0	24.99	0.515117	24.58	0.452713	24.71	0.971116	25.01	0	24.63	1.23243
264	TRUE	Empty	hypothetical protein OS=Brassica napus OX=3708 GN=BnaA06g19130D PE=3 SV=1	tr|A0A078HKQ3|A0A078HKQ3_BRANA	BnaA06g19130D	43 kDa		0.11	-0.73	24.95	1.03347	24.56	1.9407	24.78	0.867783	24.6	0.993644	23.97	0.854984	23.76	0.944009
265	TRUE	Empty	BnaA02g17670D protein OS=Brassica napus OX=3708 GN=BnaA02g17670D PE=3 SV=1	A0A078I7U4_BRANA	BnaA02g17670D	41 kDa		0.63	0.21	24.34	1.56204	24.69	1.01641	24.57	0.882749	24.42	1.21181	24.79	1.17456	25.25	1.2797
266	TRUE	Empty	hypothetical protein OS=Brassica napus OX=3708 GN=BnaC08g42630D PE=4 SV=1	tr|A0A078GBB1|A0A078GBB1_BRANA	BnaC08g42630D	47 kDa	TRUE	0.05	0.23	25.02	0	24.84	0	24.89	0	25.11	0	25.13	0	25.2	0
267	TRUE	Empty	hypothetical protein OS=Brassica napus OX=3708 GN=BnaC04g30020D PE=4 SV=1	tr|A0A078HH45|A0A078HH45_BRANA	BnaC04g30020D	40 kDa		0.51	-0.69	26.64	1.46863	25.63	2.14239	26	1.50728	25.45	1.43675	26.86	1.71408	24.83	1.07403
268	TRUE	Empty	hypothetical protein OS=Brassica napus OX=3708 GN=BnaA04g29010D PE=4 SV=1	tr|A0A078JF18|A0A078JF18_BRANA	BnaA04g29010D	35 kDa		0.45	-0.04	27.75	1.74113	27.85	0.828013	27.69	2.0337	28.16	1.19068	27.2	2.9605	27.64	2.53866
269	TRUE	Empty	BnaA04g25530D protein OS=Brassica napus OX=3708 GN=BnaA04g25530D PE=3 SV=1	A0A078GZ03_BRANA	BnaA04g25530D	36 kDa	TRUE	0.26	-0.27	26.05	0.765289	25.89	0.711396	25.54	0.489234	25.37	0.938355	25.79	0.593543	25.28	0
270	TRUE	Empty	Methylenetetrahydrofolate reductase OS=Brassica napus OX=3708 GN=BnaA09g38220D PE=3 SV=1	A0A078HWP8_BRANA	BnaA09g38220D	66 kDa	TRUE	0.61	0.57	24.5	1.65705	24.33	1.89146	23.05	0.583598	25.04	0	25	1.26144	23.48	1.29119
271	TRUE	Empty	BnaCnng46590D protein OS=Brassica napus OX=3708 GN=BnaCnng46590D PE=4 SV=1	A0A078JHY0_BRANA	BnaCnng46590D	26 kDa		0.31	-0.36	27	3.2773	27.63	1.26763	27.28	0.961889	27.08	1.40325	27.21	0.970484	26.68	1.38725
272	TRUE	Empty	BnaCnng72220D protein OS=Brassica napus OX=3708 GN=BnaCnng72220D PE=3 SV=1	A0A078JY23_BRANA	BnaCnng72220D	29 kDa	TRUE	0.5	-0.27	25.83	1.34334	25.92	0.869426	26.44	1.1252	25.61	1.81011	26.49	1.32542	25.16	1.35459
273	TRUE	Empty	Glutathione peroxidase OS=Brassica napus OX=3708 GN=BnaA03g51760D PE=2 SV=1	Q8S4V9_BRANA	BnaA03g51760D	26 kDa	TRUE	0.97	0.11	25.26	0.73705	24.32	1.18167	24.33	0.493176	24.57	1.10081	24.46	0.716527	24.88	0.583919
274	TRUE	Empty	Ubiquitin OS=Brassica napus OX=3708 GN=BnaA09g39760D PE=3 SV=1	A0A078FAH6_BRANA	BnaA09g39760D	18 kDa		0.55	-1.29	29.2	2.78397	26.88	3.18407	27.07	2.28161	28.86	3.50654	25.63	3.53515	25.78	3.76174
275	TRUE	Empty	hypothetical protein OS=Brassica napus OX=3708 GN=BnaC09g00010D PE=4 SV=1	tr|A0A078G607|A0A078G607_BRANA	BnaC09g00010D	24 kDa		0.91	0.01	26.25	1.28726	26.09	0.892718	26.05	1.70953	25.74	1.56457	26.22	0.610065	26.43	0.774026
276	TRUE	Empty	hypothetical protein OS=Brassica napus OX=3708 GN=BnaA04g19830D PE=3 SV=1	tr|A0A078HH70|A0A078HH70_BRANA (+1)	BnaA04g19830D	32 kDa		0.12	-0.79	27.77	0.822323	27.93	1.17836	27.12	1.08987	25.47	2.93072	26.77	2.25976	27.15	1.42655
277	TRUE	Empty	Translation initiation factor IF-3 OS=Brassica napus OX=3708 GN=BnaA04g14080D PE=3 SV=1	A0A078HQ04_BRANA	BnaA04g14080D	33 kDa	TRUE	0.3	-0.13	24.94	0	24.93	0	24.58	0	24.88	0	24.7	0.457079	24.53	0.588621
278	TRUE	Empty	Proteasome subunit alpha type OS=Brassica napus OX=3708 GN=BnaC03g69920D PE=3 SV=1	A0A078GM46_BRANA	BnaC03g69920D	31 kDa	TRUE	0.083	-1.58	24.89	0.804951	24.84	0	25.42	0	0	0	22.44	0	24.26	0
279	TRUE	Empty	hypothetical protein OS=Brassica napus OX=3708 GN=BnaCnng22940D PE=3 SV=1	tr|A0A078EMU2|A0A078EMU2_BRANA	BnaCnng22940D	15 kDa	TRUE	0.26	0.87	25.03	1.79635	24.77	1.07161	25.61	1.48368	25.61	1.77638	26.52	1.74259	25.97	1.30159
280	TRUE	Empty	hypothetical protein OS=Brassica napus OX=3708 GN=BnaC05g05110D PE=3 SV=1	tr|A0A078FDV7|A0A078FDV7_BRANA	BnaC05g05110D	31 kDa		0.98	0	28.49	1.0439	28.34	0.869675	27.83	2.06379	28.19	2.13605	28.34	1.06059	28.2	0.953944
281	TRUE	Empty	Sulfurtransferase OS=Brassica napus OX=3708 GN=BnaA06g11040D PE=4 SV=1	A0A078HCA7_BRANA	BnaA06g11040D	42 kDa	TRUE	0.96	0.08	24.83	1.11957	25.37	1.30246	24.67	1.26675	24.15	1.49328	25.17	0.949681	25.11	1.07626
282	TRUE	Empty	BnaC08g50020D protein OS=Brassica napus OX=3708 GN=BnaC08g50020D PE=4 SV=1	A0A078JEC8_BRANA	BnaC08g50020D	28 kDa		0.62	0.75	29.16	2.68721	30.19	2.88459	29.51	2.65151	30.19	2.34861	29.93	2.19966	29.41	2.84262
283	TRUE	Empty	Methionine adenosyltransferase OS=Brassica napus OX=3708 GN=BnaCnng75920D PE=3 SV=1	A0A078K2G4_BRANA	BnaCnng75920D	40 kDa	TRUE	0.8	-1.7	26.87	3.91804	25.27	3.29807	26.88	3.80792	26.15	2.78319	26.32	2.57102	23.88	2.03722
284	TRUE	Empty	hypothetical protein OS=Brassica napus OX=3708 GN=BnaC09g47440D PE=4 SV=1	tr|A0A078GA28|A0A078GA28_BRANA	BnaC09g47440D	39 kDa		0.25	0.31	23.71	0.570743	24.39	0.690555	23.66	0.60679	24.24	0.604775	23.99	1.07063	24.31	0.707669
285	TRUE	Empty	hypothetical protein OS=Brassica napus OX=3708 GN=BnaA06g40660D PE=3 SV=1	tr|A0A078J0S8|A0A078J0S8_BRANA	BnaA06g40660D	39 kDa		0.56	-0.02	24.99	1.4827	25.94	1.08805	26.13	0.7643	25.53	2.33115	26	1.21882	25.77	1.64682
286	TRUE	Empty	Transketolase OS=Brassica napus OX=3708 GN=BnaC04g22010D PE=3 SV=1	A0A078IG58_BRANA	BnaC04g22010D	79 kDa	TRUE	0.78	0.3	25.79	3.9935	25.65	2.9199	23.92	1.31839	26	0	24.84	1.50715	25.77	1.50307
287	TRUE	Empty	UMP pyrophosphorylase OS=Brassica napus OX=3708 GN=BnaA09g54930D PE=3 SV=1	A0A078IXG4_BRANA	BnaA09g54930D	31 kDa	TRUE	0.12	0.46	26.04	0	0	0	26.21	0	26.62	0	26.56	0	0	0
288	TRUE	Empty	Phosphoserine aminotransferase OS=Brassica napus OX=3708 GN=BnaC03g62400D PE=3 SV=1	A0A078HW72_BRANA	BnaC03g62400D	47 kDa	TRUE	--	-25.05	25.09	0	25.01	0	0	0	0	0	0	0	0	0
289	TRUE	Empty	ATP-dependent Clp protease proteolytic subunit OS=Brassica napus OX=3708 GN=BnaC05g01290D PE=3 SV=1	A0A078FLD4_BRANA	BnaC05g01290D	33 kDa	TRUE	0.28	-0.32	26.94	0	27.13	0	26.41	0	26.38	0	26.56	0	26.62	0
290	TRUE	Empty	Citrate synthase OS=Brassica napus OX=3708 GN=BnaC04g49560D PE=3 SV=1	A0A078GFM5_BRANA	BnaC04g49560D	53 kDa		0.29	0.21	25.24	1.00496	24.8	1.99562	25.72	1.2959	26.21	1.34073	25.06	0.995017	25.74	1.50234
291	TRUE	Empty	BnaA07g04790D protein OS=Brassica napus OX=3708 GN=BnaA07g04790D PE=3 SV=1	A0A078GRS2_BRANA	BnaA07g04790D	35 kDa	TRUE	0.56	-0.07	23.84	0	25.06	1.50932	25.34	0	25.36	1.41689	23.89	0	24.96	0
292	TRUE	Empty	3-isopropylmalate dehydrogenase OS=Brassica napus OX=3708 GN=BnaA02g19640D PE=3 SV=1	A0A078HIW2_BRANA (+1)	BnaA02g19640D	43 kDa		0.9	0.35	24.52	2.23015	24.31	2.27981	24.83	1.87065	25.18	1.44244	24.96	1.73461	24.25	2.27465
293	TRUE	Empty	Inorganic diphosphatase OS=Brassica napus OX=3708 GN=BnaAnng37560D PE=3 SV=1	A0A078JXN5_BRANA	BnaAnng37560D	30 kDa	TRUE	--	0	0	0	0	0	0	0	0	0	0	0	0	0
294	TRUE	Empty	Inorganic diphosphatase OS=Brassica napus OX=3708 GN=BnaA07g01950D PE=3 SV=1	A0A078I8U9_BRANA	BnaA07g01950D	25 kDa	TRUE	0.25	0.08	25.12	0	25.3	0	25.11	0	25.17	0	25.33	0	0	0
295	TRUE	Empty	BnaA05g28950D protein OS=Brassica napus OX=3708 GN=BnaA05g28950D PE=3 SV=1	A0A078I496_BRANA (+2)	BnaA05g28950D	16 kDa	TRUE	0.12	0.58	25.35	0	25.51	0	0	0	0	0	26.02	0	26.01	0
296	TRUE	Empty	Glutaredoxin-dependent peroxiredoxin OS=Brassica napus OX=3708 GN=BnaCnng59880D PE=3 SV=1	A0A078JQA5_BRANA	BnaCnng59880D	18 kDa		0.48	-0.16	27.58	1.51491	28.43	1.0414	27.42	1.54495	27.82	1.35756	27.58	1.1687	27.25	1.91007
297	TRUE	Empty	hypothetical protein OS=Brassica napus OX=3708 GN=BnaCnng10600D PE=3 SV=1	tr|A0A078HVP0|A0A078HVP0_BRANA	BnaCnng10600D	62 kDa	TRUE	0.05	-2.26	25.9	0	26.13	0.482855	25.17	2.54901	23.5	1.6714	19.95	0	24.28	0
298	TRUE	Empty	hypothetical protein OS=Brassica napus OX=3708 GN=BnaA08g20300D PE=3 SV=1	tr|A0A078J4C5|A0A078J4C5_BRANA	BnaA08g20300D	59 kDa	TRUE	0.11	-0.85	25.39	0.670142	25.62	0.615678	25.43	0.727021	24.38	0.886622	24.72	0.998307	25.29	1.57489
299	TRUE	Empty	BnaC03g75130D protein OS=Brassica napus OX=3708 GN=BnaC03g75130D PE=4 SV=1	A0A078HL91_BRANA	BnaC03g75130D	11 kDa	TRUE	0.5	0.33	26.03	2.30746	25.26	2.14155	25.46	1.90624	25.76	1.45139	25.99	2.25826	26.17	2.136
300	TRUE	Empty	Histone H2B OS=Brassica napus OX=3708 GN=BnaA07g37520D PE=3 SV=1	A0A078JW50_BRANA	BnaA07g37520D	16 kDa	TRUE	0.87	0.06	24.56	5.11	24.82	5.22979	24.38	5.16835	24.5	4.9926	24.75	5.41538	24.63	5.43697
301	TRUE	Empty	hypothetical protein OS=Brassica napus OX=3708 GN=BnaC04g04230D PE=3 SV=1	tr|A0A078G1Q9|A0A078G1Q9_BRANA	BnaC04g04230D	43 kDa		0.29	0.93	26.22	2.0767	26.71	2.23258	26.29	2.71576	27.76	1.08624	26.34	3.17575	27.82	1.37469
302	TRUE	Empty	BnaA06g35590D protein OS=Brassica napus OX=3708 GN=BnaA06g35590D PE=3 SV=1	A0A078H7R4_BRANA	BnaA06g35590D	56 kDa	TRUE	0.81	-0.23	26.35	0.801383	26.91	0	24.98	0	26.23	0.419617	26.4	1.15371	22.58	0
303	TRUE	Empty	Catalase OS=Brassica napus OX=3708 GN=BnaC07g15270D PE=3 SV=1	A0A078H2Z1_BRANA	BnaC07g15270D	57 kDa	TRUE	0.85	0.06	25.43	1.05742	25.17	1.10282	24.33	1.09551	24.14	1.41405	25.64	0.795407	25.17	1.10139
304	TRUE	Empty	hypothetical protein OS=Brassica napus OX=3708 GN=BnaA09g18190D PE=3 SV=1	tr|A0A078HBR1|A0A078HBR1_BRANA	BnaA09g18190D	31 kDa	TRUE	0.32	-0.5	25.81	1.31588	24.94	0.512907	24.3	0.997229	24.39	0.592237	26.02	1.62037	23.73	2.13554
305	TRUE	Empty	hypothetical protein OS=Brassica napus OX=3708 GN=BnaA08g31310D PE=4 SV=1	tr|A0A078ISK0|A0A078ISK0_BRANA	BnaA08g31310D	32 kDa	TRUE	0.52	0.38	25.47	2.16666	25.23	2.43912	25.17	2.03937	25.64	1.00496	25.51	1.31909	25.91	1.11616
306	TRUE	Empty	hypothetical protein OS=Brassica napus OX=3708 GN=BnaA08g14990D PE=4 SV=1	tr|A0A078GHF5|A0A078GHF5_BRANA	BnaA08g14990D	37 kDa	TRUE	0.29	0.66	24.69	0	24.65	0	24.19	0	25.11	0	26.27	1.41802	24.04	0
307	TRUE	Empty	BnaC05g04790D protein OS=Brassica napus OX=3708 GN=BnaC05g04790D PE=4 SV=1	A0A078FA32_BRANA	BnaC05g04790D	111 kDa	TRUE	0.56	0.18	0	0	23.25	1.13828	0	0	23.1	2.25731	23.6	0	0	0
308	TRUE	Empty	Elongation factor Ts, mitochondrial OS=Brassica napus OX=3708 GN=BnaA01g07830D PE=3 SV=1	A0A078HEL5_BRANA	BnaA01g07830D	104 kDa		0.97	0.11	24.64	1.71622	24.89	1.14443	25.05	1.35699	25.22	0.942294	24.48	1.46285	25.19	1.55419
309	TRUE	Empty	Assimilatory sulfite reductase (ferredoxin) OS=Brassica napus OX=3708 GN=BnaA01g31570D PE=3 SV=1	A0A078HU28_BRANA	BnaA01g31570D	72 kDa	TRUE	0.2	-1.29	25.37	1.37049	24.88	1.33884	24.84	2.10894	23.71	0	23.87	0	23.58	0
310	TRUE	Empty	hypothetical protein OS=Brassica napus OX=3708 GN=BnaA02g28720D PE=4 SV=1	tr|A0A078HBJ2|A0A078HBJ2_BRANA	BnaA02g28720D	34 kDa		1	-0.73	26	2.67227	25.24	2.38399	25.86	3.05504	24.64	0.654821	25.73	1.46569	24.2	1.91427
311	TRUE	Empty	BnaC07g12330D protein OS=Brassica napus OX=3708 GN=BnaC07g12330D PE=3 SV=1	A0A078G571_BRANA	BnaC07g12330D	51 kDa	TRUE	0.22	-1.1	0	0	0	0	27.52	0	0	0	0	0	26.41	0.502498
312	TRUE	Empty	BnaC03g72900D protein OS=Brassica napus OX=3708 GN=BnaC03g72900D PE=3 SV=1	A0A078JMF5_BRANA	BnaC03g72900D	26 kDa	TRUE	1	-0.11	26.78	3.25756	27.46	0	27.5	0	26.98	3.32612	26.88	3.32851	27.43	0
313	TRUE	Empty	hypothetical protein OS=Brassica napus OX=3708 GN=BnaC03g61170D PE=3 SV=1	tr|A0A078IIB3|A0A078IIB3_BRANA	BnaC03g61170D	73 kDa	TRUE	0.29	0.19	24.31	0.492943	24.5	0.483847	24.39	0.665779	24.53	0.654404	24.5	1.72034	24.75	0.452006
314	TRUE	Empty	hypothetical protein OS=Brassica napus OX=3708 GN=BnaAnng19390D PE=3 SV=1	tr|A0A078JCZ3|A0A078JCZ3_BRANA	BnaAnng19390D	23 kDa		0.96	-0.05	27.66	3.64256	28.2	4.73373	28.59	3.83274	28.79	4.65117	28.24	3.93091	27.45	3.33802
315	TRUE	Empty	BnaA08g06270D protein OS=Brassica napus OX=3708 GN=BnaA08g06270D PE=3 SV=1	A0A078HVL1_BRANA	BnaA08g06270D	22 kDa		0.87	-0.03	29.31	2.04886	29.21	1.94283	29.05	1.59895	28.74	1.193	28.83	1.28501	29.36	2.99187
316	TRUE	Empty	hypothetical protein OS=Brassica napus OX=3708 GN=BnaC06g02980D PE=3 SV=1	tr|A0A078GSK8|A0A078GSK8_BRANA (+1)	BnaC06g02980D	15 kDa		0.56	0.35	25.36	1.3435	25.9	0.543652	24.97	1.49571	25.66	1.29465	25.99	6.61998	26.1	0.446526
317	TRUE	Empty	BnaC03g29750D protein OS=Brassica napus OX=3708 GN=BnaC03g29750D PE=3 SV=1	A0A078G799_BRANA	BnaC03g29750D	35 kDa	TRUE	0.36	-0.68	26.86	2.7198	25.08	3.60692	24.46	3.37386	26.32	3.10287	24.13	3.17676	24.44	3.2845
318	TRUE	Empty	Succinate--CoA ligase [ADP-forming] subunit beta, mitochondrial OS=Brassica napus OX=3708 GN=BnaC09g11540D PE=3 SV=1	A0A078GJX5_BRANA	BnaC09g11540D	45 kDa	TRUE	0.05	-0.31	25.89	0	25.79	0	25.69	0	25.52	0	25.45	0	25.49	0
319	TRUE	Empty	40S ribosomal protein S25 OS=Brassica napus OX=3708 GN=BnaA04g12260D PE=3 SV=1	A0A078FN62_BRANA	BnaA04g12260D	18 kDa		0.44	0.69	29.2	3.34547	26.54	2.46664	26.19	3.48729	26.83	5.50118	26.51	1.02907	27.32	2.99921
320	TRUE	Empty	Glutathione peroxidase OS=Brassica napus OX=3708 GN=BnaA02g21680D PE=3 SV=1	A0A078GL08_BRANA (+1)	BnaA02g21680D	25 kDa		0.45	-0.9	28.13	1.44715	27.11	2.60148	28.07	1.00797	27.22	1.01304	26.76	2.55036	27.06	1.32068
321	TRUE	Empty	BnaA09g09950D protein OS=Brassica napus OX=3708 GN=BnaA09g09950D PE=3 SV=1	A0A078ICT9_BRANA	BnaA09g09950D	23 kDa	TRUE	0.58	-0.06	27.5	2.66111	27.82	2.56876	28.6	0	27.9	3.29445	28.64	3.13165	28.61	3.18695
322	TRUE	Empty	N-acyl-L-amino-acid amidohydrolase OS=Brassica napus OX=3708 GN=BnaCnng71090D PE=3 SV=1	A0A078JZN7_BRANA	BnaCnng71090D	48 kDa		0.56	-0.16	24.88	0.904055	24.9	0.823825	24.84	0.634068	24.8	0.925027	24.66	1.14673	24.63	1.12341
323	TRUE	Empty	BnaA09g12780D protein OS=Brassica napus OX=3708 GN=BnaA09g12780D PE=4 SV=1	A0A078IAN1_BRANA	BnaA09g12780D	64 kDa	TRUE	0.16	-0.75	26.2	0	25.78	0.54237	25.16	0	24.97	0	0	0	25.1	2.07783
324	TRUE	Empty	hypothetical protein OS=Brassica napus OX=3708 GN=BnaA04g26990D PE=4 SV=1	tr|A0A078INA3|A0A078INA3_BRANA	BnaA04g26990D	13 kDa	TRUE	--	21.9	0	0	0	0	0	0	21.9	0	0	0	0	0
325	TRUE	Empty	Ferredoxin--NADP reductase, chloroplastic OS=Brassica napus OX=3708 GN=BnaA09g08030D PE=3 SV=1	A0A078G0R3_BRANA	BnaA09g08030D	41 kDa	TRUE	0.86	0.12	27.51	1.80217	27.25	2.29446	25.8	3.37075	26.71	1.86776	27.76	1.34363	27.22	2.1409
326	TRUE	Empty	UDP-glucose 6-dehydrogenase OS=Brassica napus OX=3708 GN=BnaC09g42430D PE=3 SV=1	A0A078GIV2_BRANA	BnaC09g42430D	53 kDa	TRUE	0.92	-0.11	24.98	0.483326	24.62	0.449987	25.03	0.449939	24.33	1.48385	24.83	1.56462	25.08	0.528402
327	TRUE	Empty	BnaAnng10160D protein OS=Brassica napus OX=3708 GN=BnaAnng10160D PE=3 SV=1	A0A078IGE2_BRANA	BnaAnng10160D	37 kDa	TRUE	0.57	0.97	28.25	0	24.36	5.82669	25.39	4.18438	26.7	0	26.27	3.82829	26.51	0
328	TRUE	Empty	hypothetical protein OS=Brassica napus OX=3708 GN=BnaA09g43110D PE=4 SV=1	tr|A0A078FLK7|A0A078FLK7_BRANA	BnaA09g43110D	23 kDa		1	0.11	30.06	0.842425	29.97	0.832512	29.91	0.847761	29.71	3.09015	30.3	0.848007	30.05	1.54468
329	TRUE	Empty	hypothetical protein OS=Brassica napus OX=3708 GN=BnaC02g23140D PE=4 SV=1	tr|A0A078HJJ8|A0A078HJJ8_BRANA	BnaC02g23140D	51 kDa	TRUE	0.56	-0.45	23.53	1.3876	23.18	1.38257	24.83	0.465356	23.8	1.05249	21.55	0	23.04	0.852432
330	TRUE	Empty	hypothetical protein OS=Brassica napus OX=3708 GN=BnaC05g09500D PE=4 SV=1	tr|A0A078EBD9|A0A078EBD9_BRANA	BnaC05g09500D	16 kDa	TRUE	0.46	-0.05	24.51	0.450444	24.27	0	24.32	0.455414	23.91	0	24.85	0	24.03	2.28586
331	TRUE	Empty	BnaA07g04370D protein OS=Brassica napus OX=3708 GN=BnaA07g04370D PE=3 SV=1	A0A078H7L1_BRANA	BnaA07g04370D	39 kDa	TRUE	0.083	-0.61	24.29	0	24.86	0	24.31	0	0	0	24.02	0	23.72	0
332	TRUE	Empty	hypothetical protein OS=Brassica napus OX=3708 GN=BnaC05g04590D PE=4 SV=1	tr|A0A078FA16|A0A078FA16_BRANA	BnaC05g04590D	28 kDa	TRUE	0.63	-0.12	29.56	2.09101	29.4	2.27434	29.04	1.93588	29.13	2.21418	29.21	2.21079	29.28	1.56194
333	TRUE	Empty	BnaA02g05060D protein OS=Brassica napus OX=3708 GN=BnaA02g05060D PE=3 SV=1	A0A078I2J6_BRANA	BnaA02g05060D	37 kDa	TRUE	0.61	-0.25	26.78	1.26654	27.09	2.1477	26.86	1.87615	26.85	1.37317	26.78	1.30786	26.51	1.71979
334	TRUE	Empty	50S ribosomal protein L31 OS=Brassica napus OX=3708 GN=BnaC04g02660D PE=3 SV=1	A0A078IQZ7_BRANA	BnaC04g02660D	16 kDa		0.59	-0.23	27.66	2.89169	27.58	2.48934	27.98	1.47032	27.6	1.63059	27.53	2.7215	27.69	1.4759
335	TRUE	Empty	BnaCnng39740D protein OS=Brassica napus OX=3708 GN=BnaCnng39740D PE=4 SV=1	A0A078JCF7_BRANA	BnaCnng39740D	17 kDa	TRUE	0.17	1.02	25.11	1.14161	24.52	0.536501	24.86	1.19356	25.76	0.828007	25.93	0.965195	25.03	1.64587
336	TRUE	Empty	hypothetical protein OS=Brassica napus OX=3708 GN=BnaCnng03650D PE=4 SV=1	tr|A0A078FBV1|A0A078FBV1_BRANA (+1)	BnaCnng03650D	13 kDa		0.23	-0.45	28.54	1.1554	28.79	1.08933	28.22	1.3024	28.19	1.10338	28.09	1.50295	27.91	1.456
337	TRUE	Empty	Peptidyl-prolyl cis-trans isomerase OS=Brassica napus OX=3708 GN=BnaC08g08050D PE=3 SV=1	A0A078FDD6_BRANA	BnaC08g08050D	30 kDa	TRUE	0.48	-0.33	25.28	0	25.99	0	25.84	0	26.21	0	24.48	0.818303	25.77	0
338	TRUE	Empty	BnaC09g40820D protein OS=Brassica napus OX=3708 GN=BnaC09g40820D PE=4 SV=1	A0A078FR44_BRANA	BnaC09g40820D	26 kDa		0.085	1.45	25.57	2.60112	26.82	1.98969	26.28	1.01423	27.53	1.52448	27.94	0.742342	27.66	0.690021
339	TRUE	Empty	Nucleoside diphosphate kinase OS=Brassica napus OX=3708 GN=BnaA02g21890D PE=3 SV=1	A0A078GJ98_BRANA	BnaA02g21890D	26 kDa		0.53	-0.28	28.5	0.510629	28.85	1.38122	28.9	0.982902	28.43	0.63417	28.19	1.54049	28.6	0.68709
340	TRUE	Empty	ATP-dependent Clp protease proteolytic subunit OS=Brassica napus OX=3708 GN=BnaAnng05560D PE=3 SV=1	A0A078HLT6_BRANA (+1)	BnaAnng05560D	31 kDa		0.58	-0.37	26.52	0	26.43	1.03369	25.7	0.57646	25.84	0.662434	26.09	0	25.62	0.482481
341	TRUE	Empty	1-deoxy-D-xylulose-5-phosphate reductoisomerase OS=Brassica napus OX=3708 GN=BnaA09g06230D PE=3 SV=1	A0A078FUP2_BRANA	BnaA09g06230D	54 kDa		0.078	-0.52	24.95	0.751891	25.09	0.54425	25.31	0.48018	25.06	0	24.05	0.649147	24.98	0.503399
342	TRUE	Empty	Peptidylprolyl isomerase OS=Brassica napus OX=3708 GN=BnaC04g49070D PE=4 SV=1	A0A078GDC5_BRANA (+1)	BnaC04g49070D	23 kDa		0.76	0.69	24.94	2.78984	27	1.56699	27.1	1.66826	26.85	3.06474	27.4	2.43952	27.47	3.34881
343	TRUE	Empty	Beta-fructofuranosidase OS=Brassica napus OX=3708 GN=BnaA09g47290D PE=3 SV=1	A0A078GPK0_BRANA	BnaA09g47290D	74 kDa	TRUE	0.12	-0.68	25	0.798806	25.26	0.919809	24.68	0.883395	23.93	0.703775	24.58	0	24.37	0
344	TRUE	Empty	Malate dehydrogenase OS=Brassica napus OX=3708 GN=BnaCnng15110D PE=3 SV=1	A0A078IB61_BRANA	BnaCnng15110D	50 kDa	TRUE	0.063	-0.66	25.67	0.908859	26.06	1.00882	26.06	1.23782	25.45	1.21254	25.42	1.36837	24.95	1.51384
345	TRUE	Empty	Ribosomal protein S7 OS=Brassica napus OX=3708 GN=rps7 PE=3 SV=1	D1L8T4_BRANA	rps7	17 kDa		0.72	0.21	29.25	0.683299	29.28	0.855758	29.25	0.784458	29.24	1.01928	29.5	0.941276	29.41	0.898204
346	TRUE	Empty	hypothetical protein OS=Brassica napus OX=3708 GN=BnaC06g13490D PE=4 SV=1	tr|A0A078HBA9|A0A078HBA9_BRANA	BnaC06g13490D	23 kDa		0.35	0.39	25.62	0.931635	26.51	0.978713	25.65	2.22477	24.79	3.86276	26.76	0.932619	26.44	0.851724
347	TRUE	Empty	hypothetical protein OS=Brassica napus OX=3708 GN=BnaC03g24020D PE=4 SV=1	tr|A0A078HZN2|A0A078HZN2_BRANA	BnaC03g24020D	26 kDa	TRUE	0.69	-0.08	27.38	0.5154	27.33	0.527935	27.21	0.473827	27.08	1.04505	27.34	0.627227	27.23	0.465848
348	TRUE	Empty	Plastocyanin OS=Brassica napus OX=3708 GN=BnaCnng26710D PE=3 SV=1	A0A078IT54_BRANA	BnaCnng26710D	17 kDa	TRUE	0.28	0.66	30.02	0	30.41	0	28.68	0	29.87	0	31.09	0	30.64	0
349	TRUE	Empty	BnaC04g06020D protein OS=Brassica napus OX=3708 GN=BnaC04g06110D PE=4 SV=1	A0A078G747_BRANA	BnaC04g06110D	27 kDa		0.93	0.19	25.42	1.17951	24.96	0.742171	24.97	1.22937	24.93	1.23456	25.45	0.707895	25.21	1.35653
350	TRUE	Empty	L-ascorbate peroxidase OS=Brassica napus OX=3708 GN=BnaC08g43490D PE=3 SV=1	A0A078G8D5_BRANA	BnaC08g43490D	28 kDa		0.73	0.59	27.8	2.1119	27.12	2.36348	28.08	1.66903	28.31	3.27918	27.95	2.9732	28.55	2.76911
351	TRUE	Empty	40S ribosomal protein S7 OS=Brassica napus OX=3708 GN=BnaC01g41990D PE=3 SV=1	A0A078IT30_BRANA	BnaC01g41990D	22 kDa	TRUE	0.37	-0.5	27.42	0.564247	27.14	0.822566	27.26	0.587639	26.6	2.6272	26.97	2.53319	26.53	2.31201
352	TRUE	Empty	BnaC01g43040D protein OS=Brassica napus OX=3708 GN=BnaC01g43040D PE=3 SV=1	A0A078J339_BRANA	BnaC01g43040D	68 kDa	TRUE	0.6	-0.08	24.15	1.74086	24.29	0	23.98	1.32718	23.13	0	24.97	0	24.11	0.975366
353	TRUE	Empty	Xyloglucan endotransglucosylase/hydrolase OS=Brassica napus OX=3708 GN=BnaA02g35250D PE=3 SV=1	A0A078JQ13_BRANA	BnaA02g35250D	30 kDa	TRUE	--	24.77	0	0	0	0	0	0	0	0	24.77	0	0	0
354	TRUE	Empty	hypothetical protein OS=Brassica napus OX=3708 GN=BnaA09g41710D PE=4 SV=1	tr|A0A078HBD2|A0A078HBD2_BRANA	BnaA09g41710D	20 kDa	TRUE	0.64	-0.32	26.2	1.44439	26.22	1.35284	25.2	2.0945	25.33	2.01968	25.48	0.764349	24.67	1.6498
355	TRUE	Empty	hypothetical protein OS=Brassica napus OX=3708 GN=BnaA01g29770D PE=3 SV=1	tr|A0A078HNX3|A0A078HNX3_BRANA	BnaA01g29770D	47 kDa	TRUE	0.54	0.97	25.91	2.14552	26.15	1.71411	24.98	1.30932	24.86	2.21388	26.8	0.982557	26.57	0.513268
356	TRUE	Empty	hypothetical protein OS=Brassica napus OX=3708 GN=BnaA09g38330D PE=3 SV=1	tr|A0A078HTJ8|A0A078HTJ8_BRANA (+1)	BnaA09g38330D	16 kDa		0.93	0.29	27.8	2.13665	26.94	0.972011	28.09	1.85461	27.72	3.2268	27.95	1.02966	27.58	2.04681
357	TRUE	Empty	Glucan endo-1,3-beta-D-glucosidase OS=Brassica napus OX=3708 GN=BnaCnng07500D PE=3 SV=1	A0A078BXJ1_BRANA	BnaCnng07500D	38 kDa		0.67	0.35	25.56	2.81036	24.8	1.66158	25.38	1.93838	24.91	2.79729	25.41	1.21601	25.65	0.898414
358	TRUE	Empty	Protoporphyrinogen oxidase OS=Brassica napus OX=3708 GN=BnaC05g01120D PE=3 SV=1	A0A078FSF5_BRANA	BnaC05g01120D	57 kDa		0.7	-0.09	24.36	1.04804	24.3	0.942786	24.48	0.884874	24.18	0.870003	24.2	0.903122	24.57	0.935166
359	TRUE	Empty	Hydroxymethylbilane synthase OS=Brassica napus OX=3708 GN=BnaC09g47630D PE=3 SV=1	A0A078G803_BRANA	BnaC09g47630D	41 kDa	TRUE	--	-26.36	0	0	0	0	26.36	0	0	0	0	0	0	0
360	TRUE	Empty	Malate dehydrogenase [NADP], chloroplastic OS=Brassica napus OX=3708 GN=BnaC03g12430D PE=3 SV=1	A0A078J0D5_BRANA	BnaC03g12430D	48 kDa	TRUE	0.05	-0.29	27.01	0	26.91	0	26.71	0	26.57	0	26.68	0	26.53	0
361	TRUE	Empty	hypothetical protein OS=Brassica napus OX=3708 GN=BnaC06g14170D PE=4 SV=1	tr|A0A078FG04|A0A078FG04_BRANA	BnaC06g14170D	47 kDa		0.64	-0.32	25.56	1.91433	25.6	1.48245	24.91	1.0724	24.79	1.24635	25.09	1.38399	25.07	1.38341
362	TRUE	Empty	Fumarate hydratase OS=Brassica napus OX=3708 GN=BnaC04g51900D PE=3 SV=1	A0A078IZ95_BRANA	BnaC04g51900D	52 kDa		0.41	0.18	25.72	2.6441	25.09	2.15948	25.78	0.647435	25.8	0.864057	25.69	0.748983	25.67	0.804215
363	TRUE	Empty	hypothetical protein OS=Brassica napus OX=3708 GN=BnaA02g18860D PE=4 SV=1	tr|A0A078GNE9|A0A078GNE9_BRANA	BnaA02g18860D	26 kDa	TRUE	0.56	-0.37	27.02	2.28127	27.34	2.09077	27.8	0.487308	26.36	1.23569	27.51	3.13093	27.38	0.991358
364	TRUE	Empty	Glutathione transferase OS=Brassica napus OX=3708 GN=BnaC03g17110D PE=3 SV=1	A0A078GBY1_BRANA	BnaC03g17110D	24 kDa	TRUE	0.083	-0.38	27.51	0	27.56	0	27.33	0	27.04	0	0	0	27.13	0
365	TRUE	Empty	Glutaredoxin-dependent peroxiredoxin OS=Brassica napus OX=3708 GN=BnaA05g31230D PE=3 SV=1	A0A078GR87_BRANA	BnaA05g31230D	22 kDa		0.16	0.5	27.36	1.5267	27.09	1.13545	26.97	0.97211	26.87	1.08283	27.95	0.718017	27.64	0.937482
366	TRUE	Empty	Ribosomal protein OS=Brassica napus OX=3708 GN=BnaA04g15900D PE=3 SV=1	A0A078H195_BRANA	BnaA04g15900D	32 kDa		0.77	0.12	27.14	1.30563	27.99	0.490406	27.25	1.08496	27.06	1.2013	28	1.02218	27.72	1.34571
367	TRUE	Empty	PSI subunit V OS=Brassica napus OX=3708 GN=BnaC04g55930D PE=3 SV=1	A0A078JSD2_BRANA	BnaC04g55930D	23 kDa		0.32	-0.61	29.18	0.886462	29.47	0.907076	28.88	2.3365	28.62	0.960952	28.72	0.784958	28.4	1.15519
368	TRUE	Empty	hypothetical protein OS=Brassica napus OX=3708 GN=BnaC08g41370D PE=4 SV=1	tr|A0A078FS96|A0A078FS96_BRANA (+1)	BnaC08g41370D	30 kDa		0.19	-0.44	26.21	0.846798	25.91	0.822302	26.33	1.022	25.41	3.33413	25.89	1.17871	25.6	1.56078
369	TRUE	Empty	hypothetical protein OS=Brassica napus OX=3708 GN=BnaA08g20540D PE=4 SV=1	tr|A0A078HUC7|A0A078HUC7_BRANA	BnaA08g20540D	53 kDa	TRUE	0.68	-0.16	28.66	1.07161	27.93	4.05883	28.21	2.88648	28.04	0.405915	28.17	0	28.12	0.412792
370	TRUE	Empty	hypothetical protein OS=Brassica napus OX=3708 GN=BnaA01g08150D PE=3 SV=1	tr|A0A078HBR9|A0A078HBR9_BRANA	BnaA01g08150D	15 kDa	TRUE	0.39	0.68	28.46	1.8125	28.42	0.733209	28.73	1.04568	29.37	1.12391	28.85	3.65303	29.76	1.44223
371	TRUE	Empty	Peptidyl-prolyl cis-trans isomerase OS=Brassica napus OX=3708 GN=BnaC03g60160D PE=3 SV=1	A0A078DMP0_BRANA	BnaC03g60160D	18 kDa	TRUE	0.71	-0.35	25.79	1.58064	27.14	0	26.13	0	26.59	3.30223	25.44	1.07059	26.32	0.434286
372	TRUE	Empty	BnaCnng60210D protein OS=Brassica napus OX=3708 GN=BnaCnng60210D PE=3 SV=1	A0A078JTG3_BRANA	BnaCnng60210D	52 kDa	TRUE	--	0	0	0	0	0	0	0	0	0	0	0	0	0
373	TRUE	Empty	BnaCnng73250D protein (Fragment) OS=Brassica napus OX=3708 GN=BnaCnng73250D PE=4 SV=1	A0A078K0T5_BRANA	BnaCnng73250D	29 kDa		0.94	-0.43	28.11	0.946856	27.16	2.21706	27.79	1.87646	27.64	1.01708	27.16	0.812154	27.15	1.30707
374	TRUE	Empty	hypothetical protein OS=Brassica napus OX=3708 GN=BnaC06g12420D PE=4 SV=1	tr|A0A078IGG1|A0A078IGG1_BRANA	BnaC06g12420D	32 kDa		0.62	-0.23	25.11	1.11907	24.98	0.988089	25.17	1.02811	24.7	1.24103	24.32	2.54675	25.01	0.667655
375	TRUE	Empty	hypothetical protein OS=Brassica napus OX=3708 GN=BnaA07g37840D PE=3 SV=1	tr|A0A078IRK8|A0A078IRK8_BRANA	BnaA07g37840D	22 kDa		0.07	-0.71	28.38	0.876234	28.77	0.603643	27.69	0.950161	27.45	0.859435	27.71	0.726055	27.89	0.843714
376	TRUE	Empty	hypothetical protein OS=Brassica napus OX=3708 GN=BnaA08g11640D PE=3 SV=1	tr|A0A078IR76|A0A078IR76_BRANA	BnaA08g11640D	29 kDa		0.076	-1.58	25.37	0.737058	25.09	0.844626	24.66	1.09157	23.37	1.58078	24.03	2.08429	24.54	2.76039
377	TRUE	Empty	V-type proton ATPase subunit C OS=Brassica napus OX=3708 GN=BnaC08g40870D PE=3 SV=1	A0A078FSI1_BRANA	BnaC08g40870D	54 kDa	TRUE	--	20.85	0	0	0	0	0	0	20.85	0	0	0	0	0
378	TRUE	Empty	hypothetical protein OS=Brassica napus OX=3708 GN=BnaA06g36920D PE=3 SV=1	tr|A0A078G7A3|A0A078G7A3_BRANA	BnaA06g36920D	51 kDa	TRUE	0.022	-0.69	26.45	0.430614	26.17	0.787824	26.24	0.456238	25.45	0.858896	25.2	1.06484	26.13	0
379	TRUE	Empty	Chlorophyll a-b binding protein, chloroplastic OS=Brassica napus OX=3708 GN=BnaC09g30700D PE=3 SV=1	A0A078FV38_BRANA	BnaC09g30700D	25 kDa	TRUE	--	22.58	0	0	0	0	0	0	22.58	0	0	0	0	0
380	TRUE	Empty	Non-specific lipid-transfer protein OS=Brassica napus OX=3708 GN=BnaA04g22070D PE=3 SV=1	A0A078FVB1_BRANA	BnaA04g22070D	12 kDa	TRUE	0.42	-0.42	25.85	4.79823	31.05	4.30606	26	4.06893	26.43	4.06111	25.86	3.57924	26.02	0.891883
381	TRUE	Empty	Nucleoside diphosphate kinase OS=Brassica napus OX=3708 GN=BnaC03g70690D PE=3 SV=1	A0A078F7Y5_BRANA	BnaC03g70690D	16 kDa	TRUE	0.28	-0.3	28.4	0	27.96	0	28.66	0	28.11	0	28.08	0	27.96	0
382	TRUE	Empty	Cysteine synthase OS=Brassica napus OX=3708 GN=BnaAnng27260D PE=3 SV=1	A0A078JS18_BRANA	BnaAnng27260D	34 kDa	TRUE	0.41	-0.31	26.49	1.25557	26.3	1.26984	26.26	1.93722	25.77	1.30893	25.28	1.99997	26.39	0.735885
383	TRUE	Empty	hypothetical protein OS=Brassica napus OX=3708 GN=BnaC05g48560D PE=3 SV=1	tr|A0A078I2A8|A0A078I2A8_BRANA	BnaC05g48560D	16 kDa	TRUE	0.14	0.7	28.9	4.33677	28.42	1.98046	28.24	3.15537	29.26	2.64069	29.43	4.24946	29.02	2.72781
384	TRUE	Empty	Eukaryotic translation initiation factor 3 subunit J OS=Brassica napus OX=3708 GN=BnaC06g27390D PE=3 SV=1	A0A078HN04_BRANA	BnaC06g27390D	34 kDa	TRUE	0.083	0.4	24.87	0	24.7	0	24.5	0	0	0	25.16	0	25.01	0
385	TRUE	Empty	hypothetical protein OS=Brassica napus OX=3708 GN=BnaCnng71720D PE=4 SV=1	tr|A0A078K013|A0A078K013_BRANA	BnaCnng71720D	19 kDa	TRUE	0.63	0.32	24.04	0.480969	24.56	2.10055	25.75	1.85696	24.95	2.7897	24.45	0.949534	26.19	2.02892
386	TRUE	Empty	BnaA02g05130D protein OS=Brassica napus OX=3708 GN=BnaA02g05130D PE=3 SV=1	A0A078F7L1_BRANA	BnaA02g05130D	31 kDa		0.4	0.64	24.07	1.6812	24.22	0.757331	24.41	1.51487	24.58	2.47618	25.06	0.939984	24.78	1.61587
387	TRUE	Empty	Glutamate--cysteine ligase OS=Brassica napus OX=3708 GN=ecs1 PE=3 SV=1	Q1H8L8_BRANA	ecs1	58 kDa	TRUE	0.28	0.34	24.71	0	24.29	0	24.74	0	25.03	0	25.26	0	24.41	0
388	TRUE	Empty	BnaA07g10470D protein OS=Brassica napus OX=3708 GN=BnaA07g10470D PE=4 SV=1	A0A078IBE5_BRANA	BnaA07g10470D	20 kDa	TRUE	0.26	0.63	27.56	2.30711	25.8	0.498287	24.95	0.678431	28.06	2.75224	25.7	0.520706	27.89	1.83196
389	TRUE	Empty	hypothetical protein OS=Brassica napus OX=3708 GN=BnaC06g07820D PE=4 SV=1	tr|A0A078FQ62|A0A078FQ62_BRANA	BnaC06g07820D	15 kDa		0.27	1.19	26.83	1.07234	26.05	0.570324	26.51	1.16811	28.07	0	26.25	2.76317	27.65	0
390	TRUE	Empty	Malate dehydrogenase OS=Brassica napus OX=3708 GN=BnaC09g17480D PE=3 SV=1	A0A078I1Y7_BRANA	BnaC09g17480D	36 kDa	TRUE	0.92	-0.36	26.29	0.677575	27.24	0.908298	26.92	1.53542	27.29	0.923283	25.56	2.48267	26.4	0.440518
391	TRUE	Empty	hypothetical protein OS=Brassica napus OX=3708 GN=BnaA05g28220D PE=3 SV=1	tr|A0A078F5E3|A0A078F5E3_BRANA	BnaA05g28220D	38 kDa	TRUE	1	-1.21	25.48	0	22.16	0	0	0	23.93	0	23.04	0	25	2.83484
392	TRUE	Empty	hypothetical protein OS=Brassica napus OX=3708 GN=BnaC02g41560D PE=3 SV=1	tr|A0A078I337|A0A078I337_BRANA (+1)	BnaC02g41560D	20 kDa	TRUE	0.56	-0.13	28.53	0	28.69	0	28.27	0	0	0	28.31	0	28.44	0
393	TRUE	Empty	hypothetical protein OS=Brassica napus OX=3708 GN=BnaA03g13080D PE=3 SV=1	tr|A0A078EH92|A0A078EH92_BRANA (+1)	BnaA03g13080D	14 kDa		0.93	-0.01	29.61	1.21708	29.14	1.63214	29.4	0.836705	29.59	1.36562	29.01	2.40232	29.3	1.299
394	TRUE	Empty	Seryl-tRNA synthetase OS=Brassica napus OX=3708 GN=BnaC02g39740D PE=4 SV=1	A0A078GIG1_BRANA	BnaC02g39740D	51 kDa		0.61	0.2	24.8	0.90477	25.06	0.667675	24.14	1.34557	24.63	1.16172	25.11	0.563905	24.41	2.15449
395	TRUE	Empty	Germin-like protein OS=Brassica napus OX=3708 GN=BnaA02g04990D PE=3 SV=1	A0A078I4Y5_BRANA	BnaA02g04990D	22 kDa		0.72	-1.21	27.47	3.03516	25.07	3.44514	27.42	4.05312	26.31	0.542015	25.85	0.513436	25.85	0.430412
396	TRUE	Empty	hypothetical protein OS=Brassica napus OX=3708 GN=BnaA01g21860D PE=3 SV=1	tr|A0A078I619|A0A078I619_BRANA	BnaA01g21860D	30 kDa	TRUE	0.43	-0.57	25.61	0.898143	25.54	0.921271	25.55	0.978627	25.89	0.973176	24.54	1.47391	24.78	1.50876
397	TRUE	Empty	BnaC03g47520D protein OS=Brassica napus OX=3708 GN=BnaC03g47520D PE=4 SV=1	A0A078F0B9_BRANA	BnaC03g47520D	57 kDa	TRUE	0.64	-0.21	24.39	0	25.38	1.21175	25.8	0	0	0	25.03	1.35331	0	0
398	TRUE	Empty	hypothetical protein OS=Brassica napus OX=3708 GN=BnaC06g18510D PE=3 SV=1	tr|A0A078GIL9|A0A078GIL9_BRANA	BnaC06g18510D	14 kDa		0.51	0.24	25.8	0	25.89	0	26.11	0	26.51	0	25.57	1.96938	0	0
399	TRUE	Empty	30S ribosomal protein S17, chloroplastic OS=Brassica napus OX=3708 GN=BnaC09g20520D PE=3 SV=1	A0A078GHK0_BRANA	BnaC09g20520D	15 kDa	TRUE	1	0.08	25.41	0.768802	26.07	0.591056	25.09	0	25.69	1.03623	25.87	0.670729	25.43	0.875309
400	TRUE	Empty	BnaC08g04620D protein OS=Brassica napus OX=3708 GN=BnaC08g04620D PE=4 SV=1	A0A078IBV0_BRANA	BnaC08g04620D	30 kDa		0.076	-0.54	26.63	1.26145	26.94	0.988141	26.82	1.01725	26.34	1.59336	26.32	0.89183	26.08	1.08256
401	TRUE	Empty	hypothetical protein OS=Brassica napus OX=3708 GN=BnaC03g59260D PE=3 SV=1	tr|A0A078HBZ7|A0A078HBZ7_BRANA	BnaC03g59260D	40 kDa	TRUE	0.43	-0.23	24.95	1.10079	24.64	1.48322	24.86	1.53557	25.48	1.7355	24.82	0.813877	24.32	1.40909
402	TRUE	Empty	hypothetical protein OS=Brassica napus OX=3708 GN=BnaA09g08190D PE=3 SV=1	tr|A0A078FZY9|A0A078FZY9_BRANA	BnaA09g08190D	28 kDa		0.26	0.86	27.68	5.38352	27.14	5.03378	27.2	1.17885	27.95	1.90065	29.02	1.45197	27.38	3.26849
403	TRUE	Empty	hypothetical protein OS=Brassica napus OX=3708 GN=BnaC06g03500D PE=4 SV=1	tr|A0A078I0C0|A0A078I0C0_BRANA	BnaC06g03500D	20 kDa		0.21	-1.37	28.17	2.11939	27.8	2.00633	27.01	1.73197	26.49	2.46816	26.33	0.427434	26.34	2.9948
404	TRUE	Empty	Peptidyl-prolyl cis-trans isomerase OS=Brassica napus OX=3708 GN=BnaA09g35540D PE=1 SV=1	A0A078GRH6_BRANA	BnaA09g35540D	20 kDa		1	-1	24.09	1.17206	20.05	0	24.84	0	23.08	1.54644	22.21	1.9844	24.96	0
405	TRUE	Empty	BnaC03g54910D protein OS=Brassica napus OX=3708 GN=BnaC03g54910D PE=3 SV=1	A0A078F5L1_BRANA	BnaC03g54910D	50 kDa	TRUE	0.0025	-1.17	27.78	0.611224	27.58	0.706097	26.99	0.713042	26.04	0.82997	26.51	1.32009	26.63	0.64535
406	TRUE	Empty	Glucan endo-1,3-beta-D-glucosidase OS=Brassica napus OX=3708 GN=BnaC04g24330D PE=3 SV=1	A0A078GZR9_BRANA	BnaC04g24330D	41 kDa		0.62	-0.13	24.41	2.38909	24.86	1.83154	25.55	1.95205	25.05	0.718561	24.88	1.05936	24.69	1.91959
407	TRUE	Empty	hypothetical protein OS=Brassica napus OX=3708 GN=BnaA05g26690D PE=4 SV=1	tr|A0A078F9H9|A0A078F9H9_BRANA (+1)	BnaA05g26690D	22 kDa	TRUE	0.25	-1.09	27.36	5.61419	27.42	0.465575	27.39	0.823685	26.19	4.54792	26.4	4.72398	26.25	1.52659
408	TRUE	Empty	hypothetical protein OS=Brassica napus OX=3708 GN=BnaC08g02750D PE=4 SV=1	tr|A0A078H7K4|A0A078H7K4_BRANA	BnaC08g02750D	53 kDa	TRUE	0.053	1.61	23.32	0	21.91	0	0	0	24.26	1.51981	23.65	0	25.04	0
409	TRUE	Empty	Lipoxygenase OS=Brassica napus OX=3708 GN=BnaA02g11430D PE=3 SV=1	A0A078FTS5_BRANA	BnaA02g11430D	87 kDa	TRUE	0.61	-0.15	25.15	0.489332	25.48	0.456053	28.97	3.40628	24.58	1.9512	25.47	1.2039	25.97	2.01432
410	TRUE	Empty	hypothetical protein OS=Brassica napus OX=3708 GN=BnaA05g31670D PE=3 SV=1	tr|A0A078EZT1|A0A078EZT1_BRANA	BnaA05g31670D	14 kDa	TRUE	--	0	0	0	0	0	0	0	0	0	0	0	0	0
411	TRUE	Empty	BnaA09g07440D protein OS=Brassica napus OX=3708 GN=BnaA09g07440D PE=3 SV=1	A0A078G053_BRANA	BnaA09g07440D	80 kDa	TRUE	0.14	-0.37	24.21	0.540771	24.56	0.934185	24.59	0.470363	24.27	0	24.31	0	23.43	0
412	TRUE	Empty	hypothetical protein OS=Brassica napus OX=3708 GN=BnaAnng08970D PE=3 SV=1	tr|A0A078IDR5|A0A078IDR5_BRANA	BnaAnng08970D	11 kDa		1	0.73	24.57	5.55136	27.68	2.54107	24.35	4.71804	26.66	1.67212	25.93	4.37644	24.69	4.4657
413	TRUE	Empty	hypothetical protein OS=Brassica napus OX=3708 GN=BnaC05g37250D PE=3 SV=1	tr|A0A078GY42|A0A078GY42_BRANA (+1)	BnaC05g37250D	15 kDa		0.72	0.97	30.95	5.93298	32.65	0	31.93	4.83794	32.52	5.43256	32.59	6.06715	32.81	7.68463
414	TRUE	Empty	BnaC02g25260D protein OS=Brassica napus OX=3708 GN=BnaC02g25260D PE=3 SV=1	A0A078FP02_BRANA (+3)	BnaC02g25260D	17 kDa		0.53	-0.1	25.84	0.756622	25.84	0.691118	25.52	0.778515	25.68	1.05418	25.65	0.706996	25.62	0.9069
415	TRUE	Empty	Malate dehydrogenase OS=Brassica napus OX=3708 GN=BnaA08g27880D PE=3 SV=1	A0A078FRJ6_BRANA	BnaA08g27880D	36 kDa	TRUE	0.51	0.8	24.48	1.31695	24.66	1.3787	24.93	1.37202	26.16	0	23.92	0	25.66	1.96255
416	TRUE	Empty	6-phosphogluconate dehydrogenase, decarboxylating OS=Brassica napus OX=3708 GN=BnaC09g11930D PE=3 SV=1	A0A078GLU9_BRANA	BnaC09g11930D	53 kDa	TRUE	0.32	-0.55	24.33	2.30423	24.67	0.613011	24.26	1.02091	24.2	0	23.24	1.42293	24.08	0.615348
417	TRUE	Empty	BnaCnng45560D protein OS=Brassica napus OX=3708 GN=BnaCnng45560D PE=4 SV=1	A0A078JE46_BRANA	BnaCnng45560D	41 kDa		0.031	-0.98	25.63	0.866235	25.45	1.06746	24.99	0.886226	24.11	0.907687	24.88	1.65389	24.22	0.911467
418	TRUE	Empty	hypothetical protein OS=Brassica napus OX=3708 GN=BnaCnng38300D PE=4 SV=1	tr|A0A078J8F9|A0A078J8F9_BRANA	BnaCnng38300D	28 kDa		0.43	-0.23	26.61	1.40625	26.66	2.12212	26.53	0.996094	26.39	1.18081	26.52	1.04549	26.28	1.22289
419	TRUE	Empty	hypothetical protein OS=Brassica napus OX=3708 GN=BnaA02g36030D PE=3 SV=1	tr|A0A078JLP0|A0A078JLP0_BRANA	BnaA02g36030D	22 kDa	TRUE	0.67	0.08	23.94	3.15116	23.7	2.89659	23.32	3.03392	18.62	0	23.86	3.21216	24.02	0.485168
420	TRUE	Empty	hypothetical protein OS=Brassica napus OX=3708 GN=BnaA02g16870D PE=3 SV=1	tr|A0A078IIC0|A0A078IIC0_BRANA	BnaA02g16870D	13 kDa		0.004	2.17	24.78	0	24.61	1.05028	24.51	0.960255	26.18	0.777197	27.08	0.467397	26.92	1.77674
421	TRUE	Empty	hypothetical protein OS=Brassica napus OX=3708 GN=BnaA06g25670D PE=4 SV=1	tr|A0A078GRS3|A0A078GRS3_BRANA	BnaA06g25670D	24 kDa		0.66	0.53	25.73	1.26372	25.37	0.431896	25.71	1.44703	25.34	2.14077	26.38	0.656633	26.33	1.38746
422	TRUE	Empty	hypothetical protein OS=Brassica napus OX=3708 GN=BnaC04g54380D PE=3 SV=1	tr|A0A078IWI0|A0A078IWI0_BRANA	BnaC04g54380D	72 kDa		0.17	0.58	24.26	0.808422	23.87	1.06783	24.13	1.8595	24.93	1.10766	24.5	1.34722	24.58	1.17081
423	TRUE	Empty	hypothetical protein OS=Brassica napus OX=3708 GN=BnaA09g51670D PE=4 SV=1	tr|A0A078J862|A0A078J862_BRANA	BnaA09g51670D	45 kDa		0.35	-0.11	26.2	1.10807	26.21	0.882988	26.82	0.650095	26.34	0.682562	26.18	0.732949	26.37	0.637889
424	TRUE	Empty	UMP-CMP kinase OS=Brassica napus OX=3708 GN=BnaA06g39400D PE=3 SV=1	A0A078J8E8_BRANA	BnaA06g39400D	26 kDa		0.75	0.24	25.78	1.84011	25.83	0.613714	24.25	1.12236	25	1.33034	25.08	1.92175	25.27	3.02259
425	TRUE	Empty	hypothetical protein OS=Brassica napus OX=3708 GN=BnaA04g12350D PE=4 SV=1	tr|A0A078FRU9|A0A078FRU9_BRANA	BnaA04g12350D	16 kDa	TRUE	0.077	-1.04	28.48	0	27.8	0	27.37	0	27.39	0	26.27	0.954381	26.83	0
426	TRUE	Empty	Peroxidase OS=Brassica napus OX=3708 GN=BnaA06g16150D PE=3 SV=1	A0A078F449_BRANA	BnaA06g16150D	39 kDa	TRUE	0.41	0.53	27.13	1.03031	26.76	1.4193	27.87	0.840195	28.08	0.64558	27.64	2.88264	27.57	1.19754
427	TRUE	Empty	Malic enzyme OS=Brassica napus OX=3708 GN=BnaA02g35010D PE=3 SV=1	A0A078J560_BRANA	BnaA02g35010D	64 kDa		0.87	-0.09	24.97	1.69801	24.49	2.42567	24.19	2.38141	24.27	1.06696	24.04	1.24988	24.79	1.40171
428	TRUE	Empty	hypothetical protein OS=Brassica napus OX=3708 GN=BnaC09g38180D PE=3 SV=1	tr|A0A078FNT2|A0A078FNT2_BRANA	BnaC09g38180D	24 kDa	TRUE	0.51	0.16	24.87	0	24.98	0	25.02	0	27.88	0	24.83	0	24.78	0
429	TRUE	Empty	hypothetical protein OS=Brassica napus OX=3708 GN=BnaA01g13670D PE=3 SV=1	tr|A0A078H9U1|A0A078H9U1_BRANA	BnaA01g13670D	94 kDa	TRUE	0.69	0.05	24.62	0.699955	25.7	2.77414	24.28	0.88679	25.32	1.16343	24	2.01063	24.53	1.49088
430	TRUE	Empty	Pyruvate dehydrogenase E1 component subunit beta OS=Brassica napus OX=3708 GN=BnaA02g11520D PE=4 SV=1	A0A078FVB3_BRANA	BnaA02g11520D	39 kDa		0.11	-0.86	25.28	1.19208	26.02	0.636011	25.69	0.830418	24.91	1.29302	24.86	1.14414	24.65	1.72326
431	TRUE	Empty	ATP citrate synthase OS=Brassica napus OX=3708 GN=BnaA02g30820D PE=4 SV=1	A0A078H5Q9_BRANA	BnaA02g30820D	66 kDa		0.1	-0.3	24.7	0.713015	24.86	0.890081	24.73	0.722417	24.5	0.603073	24.69	0.64617	24.31	0.589282
432	TRUE	Empty	hypothetical protein OS=Brassica napus OX=3708 GN=BnaC05g02380D PE=3 SV=1	tr|A0A078FUU2|A0A078FUU2_BRANA	BnaC05g02380D	19 kDa		0.025	1.89	22.45	1.60906	23.56	1.54239	24.21	1.17959	26.01	0.913829	24.96	0.877509	24.74	1.15068
433	TRUE	Empty	Dihydrolipoyllysine-residue succinyltransferase OS=Brassica napus OX=3708 GN=BnaA02g09300D PE=3 SV=1	A0A078G2Q1_BRANA	BnaA02g09300D	50 kDa		0.14	-0.72	26.13	0.695776	26.12	0.929345	25.69	1.67929	24.78	1.88161	25.57	2.59021	26.21	0
434	TRUE	Empty	ATP-dependent Clp protease proteolytic subunit OS=Brassica napus OX=3708 GN=BnaCnng06590D PE=3 SV=1	A0A078H0E1_BRANA (+1)	BnaCnng06590D	36 kDa		0.31	-0.31	25.48	0.736453	25.69	0.736481	25.14	0.878521	24.3	1.61892	25.73	0	25.19	0.457262
435	TRUE	Empty	BnaA08g04080D protein OS=Brassica napus OX=3708 GN=BnaA08g04080D PE=3 SV=1	A0A078FVG4_BRANA (+1)	BnaA08g04080D	51 kDa	TRUE	0.15	-1.86	26.35	2.43678	26.23	3.13776	26.95	1.98614	26.01	2.33986	22.66	3.31984	24.53	1.69699
436	TRUE	Empty	BnaA06g00870D protein OS=Brassica napus OX=3708 GN=BnaA06g00870D PE=4 SV=1	A0A078GFI9_BRANA	BnaA06g00870D	95 kDa	TRUE	0.56	-0.8	25.87	0	26.01	0	19.85	0	0	0	23.73	0	25.74	0
437	TRUE	Empty	ATP-dependent Clp protease proteolytic subunit OS=Brassica napus OX=3708 GN=BnaC01g21270D PE=3 SV=1	A0A078HB40_BRANA	BnaC01g21270D	33 kDa		0.14	-0.57	26.49	1.22408	26.71	1.05484	26.66	0.494321	25.89	3.68008	25.96	0.537515	26.19	0.665088
438	TRUE	Empty	Non-specific lipid-transfer protein OS=Brassica napus OX=3708 GN=BnaCnng42990D PE=2 SV=1	Q9ZSL7_BRANA	BnaCnng42990D	11 kDa		0.23	0.93	29.59	1.95234	29.99	3.05059	29.4	2.05514	30.7	1.60301	30.38	2.63446	30.57	2.95241
439	TRUE	Empty	Fructose-bisphosphate aldolase OS=Brassica napus OX=3708 GN=BnaC03g60280D PE=3 SV=1	A0A078FGM1_BRANA	BnaC03g60280D	41 kDa	TRUE	0.055	-0.59	32.13	0.896416	31.61	0.48803	30.85	1.69525	30.71	1.03815	31.18	0.398592	30.61	1.00957
440	TRUE	Empty	BnaC03g60490D protein OS=Brassica napus OX=3708 GN=BnaC03g60490D PE=4 SV=1	A0A078FJ41_BRANA	BnaC03g60490D	16 kDa	TRUE	0.027	-1.02	25.43	0.452664	25.09	0.444496	24.51	0	23.49	0	24.31	0.783901	24.38	0
441	TRUE	Empty	Beta-ketoacyl-[acyl-carrier-protein] synthase I OS=Brassica napus OX=3708 GN=BnaA06g36060D PE=3 SV=1	A0A078H7Q2_BRANA	BnaA06g36060D	50 kDa		0.66	-0.25	25.85	1.86842	24.86	2.36837	24.41	2.19495	25.63	2.43474	24.43	1.67776	25.46	2.4216
442	TRUE	Empty	hypothetical protein OS=Brassica napus OX=3708 GN=BnaC06g18520D PE=4 SV=1	tr|A0A078GF67|A0A078GF67_BRANA	BnaC06g18520D	14 kDa		0.54	2.38	24.92	3.48016	28.78	2.92448	26	2.75812	28.06	1.16186	28.21	1.39305	28.43	0.967634
443	TRUE	Empty	BnaC03g60090D protein OS=Brassica napus OX=3708 GN=BnaC03g60090D PE=3 SV=1	A0A078FIZ8_BRANA	BnaC03g60090D	40 kDa	TRUE	--	-18	17.44	0	18.45	0	17.96	0	0	0	0	0	0	0
444	TRUE	Empty	BnaA09g09100D protein OS=Brassica napus OX=3708 GN=BnaA09g09100D PE=4 SV=1	A0A078GYP7_BRANA	BnaA09g09100D	36 kDa	TRUE	1	-0.04	0	0	25.37	1.02271	0	0	0	0	26.11	0	22.87	0
445	TRUE	Empty	hypothetical protein OS=Brassica napus OX=3708 GN=BnaA05g28340D PE=3 SV=1	tr|A0A078F9X3|A0A078F9X3_BRANA	BnaA05g28340D	18 kDa		0.42	-0.1	26.16	1.64865	26.41	1.35051	26.01	0.968442	25.84	0.730657	25.92	1.95442	26.13	1.3185
446	TRUE	Empty	hypothetical protein OS=Brassica napus OX=3708 GN=BnaC08g49440D PE=4 SV=1	tr|A0A078J0X7|A0A078J0X7_BRANA	BnaC08g49440D	9 kDa	TRUE	0.51	-0.01	31.86	3.35314	31.78	3.1137	28.57	7.02184	31.01	2.64119	31.37	2.745	31.25	3.46271
447	TRUE	Empty	BnaC09g37140D protein OS=Brassica napus OX=3708 GN=BnaC09g37140D PE=3 SV=1	A0A078FUA5_BRANA	BnaC09g37140D	26 kDa	TRUE	0.085	-0.72	27.69	0.894179	27.65	0.892556	27.5	0.557436	27.05	0.981046	26.85	1.32084	26.7	1.28336
448	TRUE	Empty	Proteasome subunit alpha type OS=Brassica napus OX=3708 GN=BnaA09g15700D PE=3 SV=1	A0A078IR54_BRANA	BnaA09g15700D	30 kDa	TRUE	0.2	-0.88	25.23	1.56767	25.7	2.02014	24.22	2.40054	0	0	22.97	1.31134	24.16	0.707656
449	TRUE	Empty	BnaA01g34150D protein OS=Brassica napus OX=3708 GN=rps2 PE=3 SV=1	D1L8M7_BRANA	rps2	27 kDa		0.69	-0.32	25.06	1.34698	27.49	1.61961	26.63	0.918437	26.28	0.885227	26.74	0.573124	26.67	1.03698
450	TRUE	Empty	hypothetical protein OS=Brassica napus OX=3708 GN=BnaA10g12880D PE=4 SV=1	tr|A0A078H436|A0A078H436_BRANA	BnaA10g12880D	25 kDa		0.54	0.24	24.41	1.65321	24.52	0.990242	24.67	0.678296	24.9	3.77929	24.55	1.6267	25	1.31978
451	TRUE	Empty	hypothetical protein OS=Brassica napus OX=3708 GN=BnaA10g13210D PE=3 SV=1	tr|A0A078GYM1|A0A078GYM1_BRANA	BnaA10g13210D	39 kDa		0.53	-0.08	26.41	2.06922	26.79	1.88928	26.5	2.13606	26.52	2.91643	27.33	1.44292	26.01	3.29158
452	TRUE	Empty	hypothetical protein OS=Brassica napus OX=3708 GN=BnaCnng76180D PE=4 SV=1	tr|A0A078JWW3|A0A078JWW3_BRANA	BnaCnng76180D	26 kDa	TRUE	0.39	-0.76	25.82	1.95647	25.69	1.00724	25.69	2.01184	25.67	1.25285	24.03	2.57793	25.3	1.41474
453	TRUE	Empty	hypothetical protein OS=Brassica napus OX=3708 GN=BnaC01g37240D PE=3 SV=1	tr|A0A078H5V1|A0A078H5V1_BRANA	BnaC01g37240D	81 kDa		0.41	0.86	27.72	4.90874	25.17	2.8185	23.47	1.55125	25.26	0	25.22	2.70018	24.79	1.55174
454	TRUE	Empty	Beta-amylase OS=Brassica napus OX=3708 GN=BnaC07g34180D PE=3 SV=1	A0A078FCA1_BRANA	BnaC07g34180D	61 kDa	TRUE	--	-23.8	0	0	0	0	23.8	0	0	0	0	0	0	0
455	TRUE	Empty	BnaA04g25810D protein OS=Brassica napus OX=3708 GN=BnaA04g25810D PE=3 SV=1	A0A078GVE4_BRANA	BnaA04g25810D	15 kDa		0.87	-0.23	25.8	2.35967	27.4	1.32545	27.74	2.86388	26.14	1.55528	27.86	0.447717	26.7	1.29256
456	TRUE	Empty	BnaA07g28280D protein OS=Brassica napus OX=3708 GN=BnaA07g28280D PE=3 SV=1	A0A078HMC1_BRANA	BnaA07g28280D	25 kDa	TRUE	0.083	0.46	28.8	0	0	0	28.27	0	28.99	0	28.9	0	29.12	0
457	TRUE	Empty	hypothetical protein OS=Brassica napus OX=3708 GN=BnaCnng22560D PE=4 SV=1	tr|A0A078IU54|A0A078IU54_BRANA	BnaCnng22560D	20 kDa		0.11	0.88	24.94	2.23232	25.7	1.81123	25.74	1.79335	26.41	1.51445	25.96	1.24371	26.15	1.60886
458	TRUE	Empty	hypothetical protein OS=Brassica napus OX=3708 GN=BnaA08g30820D PE=4 SV=1	tr|A0A078JHM6|A0A078JHM6_BRANA	BnaA08g30820D	28 kDa		0.63	0.58	28.55	1.22782	29.28	1.46411	28.5	1.50751	29.34	1.82741	29.23	1.50848	29.42	1.77983
459	TRUE	Empty	Peptidylprolyl isomerase OS=Brassica napus OX=3708 GN=BnaA02g09180D PE=3 SV=1	A0A078G7Z8_BRANA	BnaA02g09180D	61 kDa		0.66	-0.09	25.74	1.17476	25.97	0.599315	25.58	1.29	25.68	2.37947	25.94	2.15024	25.74	0.64833
460	TRUE	Empty	BnaA09g04540D protein OS=Brassica napus OX=3708 GN=BnaA09g04540D PE=4 SV=1	A0A078G380_BRANA	BnaA09g04540D	40 kDa		0.027	-1.01	28.05	0.84619	27.33	1.34249	27.36	2.14882	27.04	1.39904	27.02	2.13206	26.45	0.787493
461	TRUE	Empty	BnaC05g17440D protein OS=Brassica napus OX=3708 GN=BnaC05g17440D PE=3 SV=1	A0A078HK37_BRANA (+1)	BnaC05g17440D	29 kDa	TRUE	0.22	-0.38	0	0	0	0	21.8	0	21.56	0	21.27	0	0	0
462	TRUE	Empty	Protein disulfide-isomerase OS=Brassica napus OX=3708 GN=BnaC08g19950D PE=3 SV=1	A0A078HMI0_BRANA	BnaC08g19950D	56 kDa	TRUE	0.53	-0.51	24.18	0.763021	24.54	0.934038	24.82	0.650356	24.83	1.8575	23.47	0.820957	23.33	0
463	TRUE	Empty	hypothetical protein OS=Brassica napus OX=3708 GN=BnaA08g04920D PE=4 SV=1	tr|A0A078HA64|A0A078HA64_BRANA	BnaA08g04920D	35 kDa		0.53	0.54	24.85	0	24.85	0	24.94	1.51089	24.83	2.28089	25.66	0.831969	25.39	1.1623
464	TRUE	Empty	Adenosylhomocysteinase OS=Brassica napus OX=3708 GN=BnaA01g23510D PE=3 SV=1	A0A078FUB8_BRANA	BnaA01g23510D	56 kDa	TRUE	0.85	0.01	25.07	2.35308	25.3	2.13141	25.41	1.2883	25.67	2.04007	25.28	1.99982	24.54	0
465	TRUE	Empty	BnaC05g02540D protein OS=Brassica napus OX=3708 GN=BnaC05g02540D PE=4 SV=1	A0A078FYX1_BRANA	BnaC05g02540D	47 kDa		0.24	-0.74	24.8	1.76445	24.59	1.77936	25.35	1.9161	24.11	1.28453	24.74	1.66652	23.57	1.54114
466	TRUE	Empty	BnaC04g48950D protein OS=Brassica napus OX=3708 GN=BnaC04g48950D PE=3 SV=1	A0A078GE58_BRANA (+2)	BnaC04g48950D	9 kDa		0.35	0.25	28.98	0.589321	27.99	2.04964	28.84	2.88518	28.56	2.55486	29.27	1.14281	28.94	1.87475
467	TRUE	Empty	hypothetical protein OS=Brassica napus OX=3708 GN=BnaC04g11280D PE=3 SV=1	tr|A0A078G2D8|A0A078G2D8_BRANA	BnaC04g11280D	63 kDa		0.33	-0.35	25.69	2.04482	25.31	1.28678	26.31	0.440053	25.65	2.53938	25.23	1.7019	25.14	1.26374
468	TRUE	Empty	hypothetical protein OS=Brassica napus OX=3708 GN=BnaA03g50880D PE=4 SV=1	tr|A0A078IEI0|A0A078IEI0_BRANA	BnaA03g50880D	24 kDa	TRUE	0.5	-0.14	26.48	0.969807	26.28	1.1987	26.13	1.04404	26.2	1.62625	26.64	1.12218	25.76	1.35767
469	TRUE	Empty	Peptidyl-prolyl cis-trans isomerase OS=Brassica napus OX=3708 GN=BnaA08g19760D PE=3 SV=1	A0A078J9B4_BRANA	BnaA08g19760D	15 kDa		0.57	0.54	24.4	1.28135	25.11	1.68386	24.82	1.27981	25.37	1.76533	25.57	2.17698	25.15	1.65267
470	TRUE	Empty	Carboxypeptidase OS=Brassica napus OX=3708 GN=BnaA02g32960D PE=3 SV=1	A0A078I7P9_BRANA	BnaA02g32960D	57 kDa		0.25	-0.5	26.15	1.10802	25.31	0.97533	26.07	1.10072	25.84	0.824037	24.8	1.05164	25.38	1.32926
471	TRUE	Empty	hypothetical protein OS=Brassica napus OX=3708 GN=BnaCnng38690D PE=3 SV=1	tr|A0A078DCL3|A0A078DCL3_BRANA	BnaCnng38690D	16 kDa		0.16	0.57	25.92	0.581454	24.02	0.595893	26.12	0.77154	26.06	0.64671	26.37	0.622005	26.08	0.554375
472	TRUE	Empty	hypothetical protein OS=Brassica napus OX=3708 GN=BnaC05g13120D PE=4 SV=1	tr|A0A078HTC6|A0A078HTC6_BRANA	BnaC05g13120D	75 kDa	TRUE	0.64	-0.16	24.68	0	0	0	23.67	0	23.76	0.562536	24.24	0.460682	0	0
473	TRUE	Empty	Clathrin light chain OS=Brassica napus OX=3708 GN=BnaA03g18820D PE=3 SV=1	A0A078F3P0_BRANA	BnaA03g18820D	29 kDa	TRUE	0.086	1.03	24.84	0.532276	25.67	0.433156	24.98	0	0	0	25.78	0.997176	26.43	0.45044
474	TRUE	Empty	hypothetical protein OS=Brassica napus OX=3708 GN=BnaC01g35910D PE=3 SV=1	tr|A0A078GA10|A0A078GA10_BRANA	BnaC01g35910D	18 kDa		0.87	-0.19	26.88	1.19648	26.46	2.17914	25.42	3.1116	25.76	2.22868	26.86	1.19292	25.01	1.80698
475	TRUE	Empty	hypothetical protein OS=Brassica napus OX=3708 GN=BnaA04g05380D PE=3 SV=1	tr|A0A078GCV8|A0A078GCV8_BRANA	BnaA04g05380D	51 kDa		0.11	-1.94	26.05	2.25919	26.29	2.79845	25.4	2.15522	23.94	2.26535	24.04	1.10856	25	2.54407
476	TRUE	Empty	hypothetical protein OS=Brassica napus OX=3708 GN=BnaA08g07580D PE=3 SV=1	tr|A0A078GKQ3|A0A078GKQ3_BRANA	BnaA08g07580D	54 kDa	TRUE	0.083	1.64	0	0	21.49	0	22.82	0	23.31	0	24.13	0.523202	0	0
477	TRUE	Empty	Diadenosine tetraphosphate synthetase OS=Brassica napus OX=3708 GN=BnaA07g07590D PE=3 SV=1	A0A078HXF5_BRANA	BnaA07g07590D	81 kDa	TRUE	0.66	-0.16	24.98	2.18203	24.76	1.30627	24.42	1.28701	23.81	1.42041	24.7	0.712305	25.09	1.1162
478	TRUE	Empty	Photosystem I P700 chlorophyll a apoprotein A1 OS=Brassica napus OX=3708 GN=psaA PE=3 SV=1	D1L8N8_BRANA	psaA	83 kDa		0.41	-0.22	29.13	2.94311	28.22	1.66401	27.78	1.49167	27.78	1.0427	28.6	1.83613	27.31	1.92742
479	TRUE	Empty	BnaAnng02470D protein OS=Brassica napus OX=3708 GN=BnaAnng02660D PE=3 SV=1	A0A078G0H2_BRANA (+2)	BnaAnng02660D	47 kDa		0.45	0.32	23.76	1.04096	24.43	1.24582	23.77	1.07719	25.01	0.642829	23.79	1.36863	24.26	0.879378
480	TRUE	Empty	Calreticulin OS=Brassica napus OX=3708 GN=BnaA08g26530D PE=3 SV=1	A0A078H2M4_BRANA	BnaA08g26530D	48 kDa	TRUE	0.7	-0.25	25.35	2.35562	24.62	1.9939	24.96	1.66533	23.48	2.90804	26.85	2.91494	26.12	1.76308
481	TRUE	Empty	hypothetical protein OS=Brassica napus OX=3708 GN=BnaA06g24150D PE=3 SV=1	tr|A0A078F6Z1|A0A078F6Z1_BRANA	BnaA06g24150D	19 kDa		0.94	0.31	26.97	2.07575	26.87	1.8093	27.42	1.22478	26.8	1.86806	27.34	0.856029	27.41	1.09671
482	TRUE	Empty	Ribose-5-phosphate isomerase OS=Brassica napus OX=3708 GN=BnaC01g39900D PE=3 SV=1	A0A078GZL3_BRANA	BnaC01g39900D	29 kDa	TRUE	0.32	5.43	0	0	0	0	21.61	0	0	0	27.04	0	0	0
483	TRUE	Empty	hypothetical protein OS=Brassica napus OX=3708 GN=BnaC06g40610D PE=4 SV=1	tr|A0A078HTA8|A0A078HTA8_BRANA	BnaC06g40610D	50 kDa	TRUE	0.093	-0.92	24.8	0.73191	25.46	0	24.49	0.755733	23.26	0.514918	24.08	0.466745	24.45	1.62635
484	TRUE	Empty	hypothetical protein OS=Brassica napus OX=3708 GN=BnaA02g04180D PE=4 SV=1	tr|A0A078I6Z4|A0A078I6Z4_BRANA	BnaA02g04180D	32 kDa	TRUE	0.48	-0.49	26.05	1.74178	26.47	0.736642	25.54	1.61062	25.42	1.40214	26.24	1.54259	26.3	1.33079
485	TRUE	Empty	BnaA02g30740D protein OS=Brassica napus OX=3708 GN=BnaA02g30740D PE=3 SV=1	A0A078HAP6_BRANA	BnaA02g30740D	83 kDa	TRUE	0.25	-1.74	25.65	0	24.97	2.07352	24.92	3.05912	21	0	0	0	24.26	0
486	TRUE	Empty	40S ribosomal protein S6 OS=Brassica napus OX=3708 GN=BnaC02g00390D PE=3 SV=1	A0A078HR05_BRANA	BnaC02g00390D	30 kDa	TRUE	0.22	-0.85	24.36	0	24.56	0	0	0	0	0	23.6	0	0	0
487	TRUE	Empty	BnaA09g39180D protein OS=Brassica napus OX=3708 GN=BnaA09g39180D PE=4 SV=1	A0A078IHN8_BRANA	BnaA09g39180D	34 kDa	TRUE	0.074	-0.52	26.65	1.53705	26.18	0.743542	26.56	0.425026	26.11	0.693712	26.32	0.505473	24.6	2.05378
488	TRUE	Empty	Chlorophyll a-b binding protein, chloroplastic OS=Brassica napus OX=3708 GN=BnaA09g13710D PE=3 SV=1	A0A078FL44_BRANA (+1)	BnaA09g13710D	29 kDa	TRUE	0.34	0.22	29.02	0.719205	29.21	0.563164	29.19	0.604976	29.34	0.588979	29.2	1.12429	29.33	0.510355
489	TRUE	Empty	40S ribosomal protein S3a OS=Brassica napus OX=3708 GN=BnaA03g52970D PE=3 SV=1	A0A078C6N9_BRANA	BnaA03g52970D	30 kDa	TRUE	0.05	1.18	21.89	0	24.3	0	23.91	0	24.57	0	25.28	0	25.04	0
490	TRUE	Empty	hypothetical protein OS=Brassica napus OX=3708 GN=BnaC04g26730D PE=4 SV=1	tr|A0A078FJJ1|A0A078FJJ1_BRANA	BnaC04g26730D	13 kDa		0.88	0.03	25.16	0	24.79	0	24.41	0	24.52	0.49622	25.36	0	25.04	1.30593
491	TRUE	Empty	Chlorophyll a-b binding protein, chloroplastic OS=Brassica napus OX=3708 GN=BnaA08g04190D PE=3 SV=1	A0A078FRG6_BRANA	BnaA08g04190D	28 kDa		0.7	-0.18	24.21	1.82359	24.97	1.0971	24.93	1.26877	23.67	3.51665	24.73	1.07224	24.81	0.815838
492	TRUE	Empty	Eukaryotic translation initiation factor 3 subunit G OS=Brassica napus OX=3708 GN=BnaCnng24840D PE=3 SV=1	A0A078ITJ0_BRANA	BnaCnng24840D	32 kDa		0.31	1.08	24.34	1.50156	23.4	0.513802	23.71	0	25.4	0.808598	23.84	1.61721	21.64	3.02739
493	TRUE	Empty	BnaA09g01080D protein OS=Brassica napus OX=3708 GN=BnaA09g01080D PE=3 SV=1	A0A078G9Q8_BRANA	BnaA09g01080D	16 kDa	TRUE	0.34	-1.62	27.13	6.90774	27.19	6.67363	26.88	6.7878	28.17	7.02344	24.55	7.53024	23.68	6.03582
494	TRUE	Empty	BnaC02g25900D protein OS=Brassica napus OX=3708 GN=BnaC02g25900D PE=4 SV=1	A0A078GA67_BRANA	BnaC02g25900D	79 kDa		0.19	0.38	23.42	1.28437	23.76	1.33213	23.49	1.15165	23.78	0.974652	24.02	1.40975	24.1	0.978427
495	TRUE	Empty	hypothetical protein OS=Brassica napus OX=3708 GN=BnaC05g37710D PE=4 SV=1	tr|A0A078GX57|A0A078GX57_BRANA	BnaC05g37710D	19 kDa		0.27	-1.73	26.14	2.69801	27.48	2.10589	28.7	0	25.11	1.56392	26.28	1.58619	26.24	2.5507
496	TRUE	Empty	hypothetical protein OS=Brassica napus OX=3708 GN=BnaA09g00560D PE=3 SV=1	tr|A0A078GAJ5|A0A078GAJ5_BRANA	BnaA09g00560D	22 kDa		0.68	0.22	24.56	0	24.29	0	23.49	0	24.51	0.613643	24.28	0.637392	24.4	1.08298
497	TRUE	Empty	L-ascorbate peroxidase OS=Brassica napus OX=3708 GN=BnaA03g53120D PE=3 SV=1	A0A078HSG4_BRANA	BnaA03g53120D	32 kDa		0.069	-0.49	27.03	1.11961	26.98	0.88514	27.2	0.45706	26.44	1.46115	26.55	0.787629	26.75	0.831335
498	TRUE	Empty	Adenylosuccinate synthetase, chloroplastic OS=Brassica napus OX=3708 GN=BnaC04g55430D PE=3 SV=1	A0A078IRM7_BRANA	BnaC04g55430D	53 kDa	TRUE	0.14	-0.22	25.97	0.477828	26	0.535808	0	0	25.59	0.429527	26.09	0	25.78	0.516934
499	TRUE	Empty	hypothetical protein OS=Brassica napus OX=3708 GN=BnaA09g43540D PE=3 SV=1	tr|A0A078FLI1|A0A078FLI1_BRANA	BnaA09g43540D	33 kDa		0.24	-0.71	27.57	1.15862	27.2	1.32507	27.65	1.23565	26.76	1.63431	26.6	2.19058	27	1.80242
500	TRUE	Empty	hypothetical protein OS=Brassica napus OX=3708 GN=BnaC04g31650D PE=4 SV=1	tr|A0A078GYM2|A0A078GYM2_BRANA	BnaC04g31650D	36 kDa		0.4	-0.49	28.37	1.32029	28.33	1.65978	26.98	0.877984	27.9	0.470964	27.02	0.923669	26.87	3.23953
501	TRUE	Empty	BnaC09g43140D protein OS=Brassica napus OX=3708 GN=BnaC09g43140D PE=3 SV=1	A0A078F9T8_BRANA	BnaC09g43140D	30 kDa		0.25	-0.25	26.07	0.502676	25.95	0.588904	26.03	0.792285	25.95	0.521316	25.76	0.895721	25.6	0.472447
502	TRUE	Empty	hypothetical protein OS=Brassica napus OX=3708 GN=BnaAnng34570D PE=3 SV=1	tr|A0A078JST6|A0A078JST6_BRANA (+1)	BnaAnng34570D	19 kDa	TRUE	0.2	-0.44	29.56	1.37242	28.85	0.425675	29.53	1.0875	29.14	0.970001	28.31	0.686558	28.46	1.35514
503	TRUE	Empty	BnaC04g01370D protein OS=Brassica napus OX=3708 GN=BnaC04g01370D PE=4 SV=1	A0A078GBR4_BRANA	BnaC04g01370D	24 kDa		0.2	0.54	23.93	0.479464	23.93	0.563529	24.01	0.556451	24.93	0	23.31	1.29969	24.74	0.44657
504	TRUE	Empty	ATP-dependent Clp protease proteolytic subunit OS=Brassica napus OX=3708 GN=BnaC06g27560D PE=3 SV=1	A0A078HEJ2_BRANA	BnaC06g27560D	34 kDa		0.13	-0.51	25.67	0	25.81	0	25.75	0	25.71	0	24.26	0	25.34	0
505	TRUE	Empty	hypothetical protein OS=Brassica napus OX=3708 GN=BnaA06g39160D PE=4 SV=1	tr|A0A078JRE0|A0A078JRE0_BRANA	BnaA06g39160D	28 kDa		0.3	-1.1	0	0	25.16	2.73485	24.52	0.831812	23.39	0	23.69	1.56935	0	0
506	TRUE	Empty	hypothetical protein OS=Brassica napus OX=3708 GN=BnaA06g11890D PE=4 SV=1	tr|A0A078GNL9|A0A078GNL9_BRANA (+1)	BnaA06g11890D	36 kDa		0.27	0.61	23.98	1.45937	24.76	1.33699	24.88	1.36661	24.98	1.43568	25.33	2.27965	25.38	0.961858
507	TRUE	Empty	hypothetical protein OS=Brassica napus OX=3708 GN=BnaA01g27090D PE=4 SV=1	tr|A0A078FZM5|A0A078FZM5_BRANA	BnaA01g27090D	51 kDa		0.075	-1.06	26.84	0	26.1	1.19898	26.52	0.539074	25.05	1.98395	25.53	1.91725	25.5	0.924046
508	TRUE	Empty	(S)-2-hydroxy-acid oxidase OS=Brassica napus OX=3708 GN=BnaA01g29410D PE=3 SV=1	A0A078HKX6_BRANA	BnaA01g29410D	40 kDa	TRUE	0.083	-1.21	28.24	0	28.32	0	27.88	0	27.65	0	23.03	0	0	0
509	TRUE	Empty	BnaA06g01990D protein OS=Brassica napus OX=3708 GN=BnaA06g01990D PE=3 SV=1	A0A078GE10_BRANA	BnaA06g01990D	104 kDa		0.3	0.12	25.62	1.58175	25.75	1.60958	24.53	2.18141	25.38	2.81474	24.98	1.73413	25.61	1.41831
510	TRUE	Empty	Delta-aminolevulinic acid dehydratase OS=Brassica napus OX=3708 GN=BnaA07g28250D PE=3 SV=1	A0A078HPM6_BRANA	BnaA07g28250D	46 kDa		0.71	-0.16	25.15	2.08841	24.12	2.03727	25.35	1.74501	24.32	1.01765	24.55	1.88773	25.02	1.98003
511	TRUE	Empty	Calreticulin OS=Brassica napus OX=3708 GN=BnaA09g15400D PE=3 SV=1	A0A078HV57_BRANA	BnaA09g15400D	48 kDa	TRUE	0.47	-0.35	25.39	1.5548	25.22	1.17779	24.92	1.1476	24.84	0.896581	24.78	0.469674	24.66	1.36784
512	TRUE	Empty	hypothetical protein OS=Brassica napus OX=3708 GN=BnaC04g55940D PE=3 SV=1	tr|A0A078J0B8|A0A078J0B8_BRANA	BnaC04g55940D	81 kDa		0.44	-0.45	24.7	1.23562	24.49	1.45004	23.08	1.28015	24.07	1.1312	23.88	0.895443	23.55	1.11439
513	TRUE	Empty	Protein-methionine-S-oxide reductase OS=Brassica napus OX=3708 GN=BnaA01g14470D PE=3 SV=1	A0A078HA22_BRANA	BnaA01g14470D	28 kDa		0.1	0.65	26.06	1.75552	26.53	1.3995	26.79	1.35476	27.44	0.610928	26.88	1.19507	27.36	0.993437
514	TRUE	Empty	Chlorophyll a-b binding protein, chloroplastic OS=Brassica napus OX=3708 GN=BnaC06g15470D PE=3 SV=1	A0A078F3B2_BRANA	BnaC06g15470D	26 kDa		0.44	-1.43	30.94	6.41824	30.89	6.76841	30.49	7.49656	30.74	5.97449	30.22	6.42292	28.53	6.82062
515	TRUE	Empty	Polyadenylate-binding protein OS=Brassica napus OX=3708 GN=BnaC03g77220D PE=3 SV=1	A0A078JAW3_BRANA	BnaC03g77220D	67 kDa	TRUE	0.18	-1.25	24.35	0	23.98	0	24.26	0	0	0	22.95	0	0	0
516	TRUE	Empty	BnaC08g10210D protein OS=Brassica napus OX=3708 GN=BnaC08g10210D PE=4 SV=1	A0A078F7J0_BRANA	BnaC08g10210D	29 kDa	TRUE	--	-25.59	0	0	25.59	0	0	0	0	0	0	0	0	0
517	TRUE	Empty	Protein disulfide-isomerase OS=Brassica napus OX=3708 GN=BnaC04g51940D PE=3 SV=1	A0A078J4Z8_BRANA	BnaC04g51940D	39 kDa		0.085	-1.66	25.98	0.455421	26.09	0.49655	25.51	2.51611	25.28	2.73303	23.77	1.31876	24.95	1.59117
518	TRUE	Empty	hypothetical protein OS=Brassica napus OX=3708 GN=BnaC04g08430D PE=4 SV=1	tr|A0A078H5Q1|A0A078H5Q1_BRANA	BnaC04g08430D	13 kDa		0.25	0.4	24.64	0.864452	24.92	0.652288	24.51	0.898094	25.28	0.626674	25.09	1.40518	24.69	1.42841
519	TRUE	Empty	BnaA05g11730D protein OS=Brassica napus OX=3708 GN=BnaA05g11730D PE=3 SV=1	A0A078FF90_BRANA	BnaA05g11730D	77 kDa	TRUE	0.2	-1.26	26.37	0.555945	26.19	0.503387	24.61	1.69905	24.37	0.457854	25	1.57091	25.01	1.41516
520	TRUE	Empty	Chlorophyll a-b binding protein, chloroplastic OS=Brassica napus OX=3708 GN=BnaA05g09410D PE=3 SV=1	A0A078FWX6_BRANA	BnaA05g09410D	28 kDa	TRUE	1	-0.21	32.18	5.61127	33.07	0	32.09	0	32.32	0	32.35	0	32.16	0
521	TRUE	Empty	Phosphoglycerate mutase (2,3-diphosphoglycerate-independent) OS=Brassica napus OX=3708 GN=BnaA08g26140D PE=3 SV=1	A0A078H0Z9_BRANA	BnaA08g26140D	61 kDa	TRUE	0.72	-0.06	24.77	0.445586	24.19	1.05361	24.6	0.462288	24.43	1.25904	24.47	1.18723	24.55	0.856811
522	TRUE	Empty	3-isopropylmalate dehydratase OS=Brassica napus OX=3708 GN=BnaC08g47120D PE=4 SV=1	A0A078IWJ5_BRANA	BnaC08g47120D	55 kDa		0.12	0.39	25.6	0.770693	25.68	1.23953	25.46	0.674688	25.85	0.842603	25.79	0.429505	26.13	0.925969
523	TRUE	Empty	hypothetical protein OS=Brassica napus OX=3708 GN=BnaC04g12290D PE=4 SV=1	tr|A0A078FGR2|A0A078FGR2_BRANA	BnaC04g12290D	30 kDa	TRUE	0.22	-1.1	0	0	0	0	24.84	0	23.31	0	0	0	24.15	0
524	TRUE	Empty	hypothetical protein OS=Brassica napus OX=3708 GN=BnaA08g06530D PE=4 SV=1	tr|A0A078I6D5|A0A078I6D5_BRANA	BnaA08g06530D	19 kDa		0.37	-0.67	25.77	0.45176	26.66	1.54083	25.56	3.21579	25.16	2.46017	25.3	2.91799	24.93	1.997
525	TRUE	Empty	BnaC02g09520D protein OS=Brassica napus OX=3708 GN=BnaC02g09520D PE=4 SV=1	A0A078HD99_BRANA	BnaC02g09520D	65 kDa	TRUE	0.92	0.2	26.3	1.05803	25.76	0.92219	26.52	2.07193	26.58	0.923735	25.3	1.47569	27.37	0
526	TRUE	Empty	hypothetical protein OS=Brassica napus OX=3708 GN=BnaC09g43620D PE=3 SV=1	tr|A0A078F9W7|A0A078F9W7_BRANA	BnaC09g43620D	27 kDa		0.76	0.37	25.67	0.851688	24.69	0.638624	25.2	1.33841	26.02	2.17318	26.53	0	24.12	1.20557
527	TRUE	Empty	hypothetical protein OS=Brassica napus OX=3708 GN=BnaA01g35060D PE=4 SV=1	tr|A0A078JI52|A0A078JI52_BRANA	BnaA01g35060D	27 kDa	TRUE	1	-0.17	24.35	3.53443	27.94	2.5216	24.98	3.79417	25.26	2.7901	24.69	3.1732	24.89	2.89793
528	TRUE	Empty	hypothetical protein OS=Brassica napus OX=3708 GN=BnaC03g45030D PE=3 SV=1	tr|A0A078IHH8|A0A078IHH8_BRANA	BnaC03g45030D	43 kDa		0.82	-0.6	24.33	1.61075	24.98	1.12331	24.31	1.12152	23.7	2.55539	25.41	1.83078	23.32	2.76863
529	TRUE	Empty	hypothetical protein OS=Brassica napus OX=3708 GN=BnaC07g24760D PE=3 SV=1	tr|A0A078I5M1|A0A078I5M1_BRANA	BnaC07g24760D	20 kDa	TRUE	0.23	-0.18	30.97	1.09845	30.97	1.13362	30.88	1.19524	30.82	1.5133	30.84	1.36837	30.65	1.35613
530	TRUE	Empty	BnaCnng42590D protein OS=Brassica napus OX=3708 GN=BnaCnng42590D PE=3 SV=1	A0A078J995_BRANA	BnaCnng42590D	29 kDa	TRUE	0.25	0.29	24.8	0.564971	24.67	0.759427	24.79	0.692328	25.13	0.962473	24.37	0	25.28	0.958207
531	TRUE	Empty	hypothetical protein OS=Brassica napus OX=3708 GN=BnaC05g12890D PE=4 SV=1	tr|A0A078HQX2|A0A078HQX2_BRANA	BnaC05g12890D	31 kDa		0.71	0.18	26.53	1.47795	26.11	3.28122	26.71	1.77641	27.65	1.62202	27.66	2.15644	26.28	3.14711
532	TRUE	Empty	hypothetical protein OS=Brassica napus OX=3708 GN=BnaC04g56150D PE=3 SV=1	tr|A0A078JGW5|A0A078JGW5_BRANA	BnaC04g56150D	22 kDa		0.67	0.07	27.97	2.25214	28.37	0.853634	27.67	5.0448	28.88	1.17333	29.22	1.64124	27.61	0.888547
533	TRUE	Empty	hypothetical protein OS=Brassica napus OX=3708 GN=BnaC06g15120D PE=3 SV=1	tr|A0A078F3D0|A0A078F3D0_BRANA	BnaC06g15120D	23 kDa		0.43	0.43	26.67	2.57249	25.33	3.6405	27.26	2.2209	26.95	2.76339	28.94	3.48083	28.69	3.50941
534	TRUE	Empty	Histone H2A OS=Brassica napus OX=3708 GN=BnaC03g21660D PE=3 SV=1	A0A078FNF4_BRANA	BnaC03g21660D	14 kDa		0.36	0.24	27.88	0.420171	27.27	0.750814	27.58	0.429759	28.3	0.456094	26.8	0	27.58	1.04414
535	TRUE	Empty	hypothetical protein OS=Brassica napus OX=3708 GN=BnaCnng67140D PE=4 SV=1	tr|A0A078JXG8|A0A078JXG8_BRANA	BnaCnng67140D	41 kDa		0.58	0.09	25.39	0	23.87	2.55959	24.18	0.581679	24.18	0.591151	24.74	0	24.41	0.54702
536	TRUE	Empty	BnaA09g10240D protein OS=Brassica napus OX=3708 GN=BnaA09g10240D PE=4 SV=1	A0A078HPI9_BRANA	BnaA09g10240D	44 kDa		0.5	-0.14	24.77	1.69852	24.91	1.25249	25.52	1.01827	24.87	2.15837	25.12	0.716876	24.67	1.20203
537	TRUE	Empty	hypothetical protein OS=Brassica napus OX=3708 GN=BnaC01g36130D PE=3 SV=1	tr|A0A078G5U7|A0A078G5U7_BRANA	BnaC01g36130D	30 kDa	TRUE	--	-24.5	24.94	0	24.66	0	23.29	0	0	0	0	0	0	0
538	TRUE	Empty	Cytochrome b-c1 complex subunit 7 OS=Brassica napus OX=3708 GN=BnaA08g12190D PE=3 SV=1	A0A078GE29_BRANA	BnaA08g12190D	15 kDa		0.88	0.01	26.89	2.41508	25.46	2.4097	27.07	2.00362	27.3	2.2146	26.8	1.14108	25.25	3.05879
539	TRUE	Empty	hypothetical protein OS=Brassica napus OX=3708 GN=BnaA08g30570D PE=4 SV=1	tr|A0A078JMH6|A0A078JMH6_BRANA	BnaA08g30570D	44 kDa		0.17	-0.52	25.54	0.729447	25.29	1.02009	25.57	0.842666	24.81	0.948099	24.73	1.24069	25.22	0.796717
540	TRUE	Empty	hypothetical protein OS=Brassica napus OX=3708 GN=BnaCnng32750D PE=3 SV=1	tr|A0A078J5R3|A0A078J5R3_BRANA	BnaCnng32750D	39 kDa		0.13	-0.62	25.45	1.06801	25.19	1.31685	25.62	1.67385	25.16	0.438034	24.74	0.46113	24.61	0.794167
541	TRUE	Empty	Acetohydroxy-acid reductoisomerase OS=Brassica napus OX=3708 GN=BnaA09g55140D PE=3 SV=1	A0A078IEF0_BRANA	BnaA09g55140D	38 kDa		0.013	-1.05	26.93	0.862028	27.48	0.410596	27.09	0.424191	25.52	1.22942	26.74	1.12846	26.12	2.45266
542	TRUE	Empty	hypothetical protein OS=Brassica napus OX=3708 GN=BnaA03g55610D PE=4 SV=1	tr|A0A078J719|A0A078J719_BRANA	BnaA03g55610D	37 kDa	TRUE	0.05	0.54	25.03	0	25.29	0	25.11	0	25.81	0	25.38	0	25.84	0
543	TRUE	Empty	BnaC06g30280D protein OS=Brassica napus OX=3708 GN=BnaC06g30280D PE=3 SV=1	A0A078HJG8_BRANA	BnaC06g30280D	19 kDa	TRUE	0.28	-0.13	28.53	0	28.58	0	28.15	0	28.52	0	28.39	0	27.93	0
544	TRUE	Empty	hypothetical protein OS=Brassica napus OX=3708 GN=BnaA04g14520D PE=4 SV=1	tr|A0A078I462|A0A078I462_BRANA	BnaA04g14520D	22 kDa	TRUE	0.48	-0.91	27.28	1.34983	25.33	3.15239	27.91	0	23.67	3.30263	27.23	1.44523	26.98	1.65105
545	TRUE	Empty	Thioredoxin-dependent peroxiredoxin OS=Brassica napus OX=3708 GN=BnaA06g15090D PE=4 SV=1	A0A078IK08_BRANA	BnaA06g15090D	28 kDa		1	0.02	25.56	0.698036	25.66	0.785326	25.79	0.934218	25.41	0.905139	25.64	1.98003	26.26	1.26063
546	TRUE	Empty	NADH dehydrogenase [ubiquinone] 1 beta subcomplex subunit 7 OS=Brassica napus OX=3708 GN=BnaC09g20920D PE=3 SV=1	A0A078FSD9_BRANA	BnaC09g20920D	12 kDa	TRUE	0.28	0.97	26.65	0	24.69	0	26.24	0	25.86	0	27.33	0	27.43	0
547	TRUE	Empty	BnaC02g00640D protein OS=Brassica napus OX=3708 GN=BnaC02g00640D PE=3 SV=1	A0A078HQZ2_BRANA	BnaC02g00640D	49 kDa		0.55	0.92	24.91	1.58695	24.8	1.39381	23.45	1.78536	25.08	1.34414	24.79	1.44477	25.19	2.23164
548	TRUE	Empty	hypothetical protein OS=Brassica napus OX=3708 GN=BnaC04g36720D PE=3 SV=1	tr|A0A078G4G6|A0A078G4G6_BRANA	BnaC04g36720D	54 kDa	TRUE	0.083	1.28	22.91	0	0	0	21.4	0	23.62	0	23.47	0	23.5	0
549	TRUE	Empty	BnaA09g00900D protein OS=Brassica napus OX=3708 GN=BnaA09g00900D PE=3 SV=1	A0A078G9K3_BRANA	BnaA09g00900D	28 kDa		0.96	0.21	24.5	1.42114	25.15	1.36253	24.82	1.13848	24.97	2.34324	25.28	0.618918	24.58	1.21101
550	TRUE	Empty	Glucose-6-phosphate isomerase OS=Brassica napus OX=3708 GN=BnaA01g13990D PE=3 SV=1	A0A078H954_BRANA	BnaA01g13990D	67 kDa		0.48	0.11	23.62	0.574351	23.79	0.758348	23.74	0.478783	23.55	0.74338	24.05	0.53689	23.93	0.472965
551	TRUE	Empty	BnaA04g05360D protein OS=Brassica napus OX=3708 GN=BnaA04g05360D PE=4 SV=1	A0A078GF24_BRANA	BnaA04g05360D	17 kDa	TRUE	0.32	-0.39	26.11	0	0	0	0	0	26.16	0.918173	26.01	0.428024	24.46	1.39057
552	TRUE	Empty	RNA helicase OS=Brassica napus OX=3708 GN=BnaC04g31840D PE=3 SV=1	A0A078H0B1_BRANA	BnaC04g31840D	110 kDa		0.46	-0.64	29.05	2.87458	28.93	2.37254	29.9	0	29.21	2.15075	28.84	1.39401	29.7	2.48166
553	TRUE	Empty	BnaC01g20980D protein OS=Brassica napus OX=3708 GN=BnaC01g20980D PE=4 SV=1	A0A078FX34_BRANA	BnaC01g20980D	22 kDa		0.58	0.18	25.86	0.598827	25.27	0.446973	25.92	0.514865	25.69	0.51911	26.02	0	25.88	0.490094
554	TRUE	Empty	hypothetical protein OS=Brassica napus OX=3708 GN=BnaC08g13790D PE=3 SV=1	tr|A0A078EYZ3|A0A078EYZ3_BRANA (+1)	BnaC08g13790D	19 kDa		0.19	0.57	27.13	6.64787	27.41	6.73755	25.67	5.76779	27.16	2.41914	24.77	4.87267	27.56	6.33616
555	TRUE	Empty	hypothetical protein OS=Brassica napus OX=3708 GN=BnaC01g20350D PE=4 SV=1	tr|A0A078G325|A0A078G325_BRANA	BnaC01g20350D	25 kDa		0.2	-1.06	24.55	2.73829	26.3	1.35109	25.82	2.10507	24.8	1.9792	22.68	0	25.43	0
556	TRUE	Empty	hypothetical protein OS=Brassica napus OX=3708 GN=BnaC03g59660D PE=3 SV=1	tr|A0A078FCG8|A0A078FCG8_BRANA	BnaC03g59660D	82 kDa		0.46	0.12	23.81	0.818607	23.49	2.22438	23.85	0.560093	23.91	0.539108	23.96	0.554276	23.59	0.469578
557	TRUE	Empty	Photosystem II 10 kDa polypeptide, chloroplastic OS=Brassica napus OX=3708 GN=BnaAnng27100D PE=3 SV=1	A0A078JPL2_BRANA	BnaAnng27100D	14 kDa	TRUE	0.13	-0.64	27.13	0	27.21	0	26.85	0	27.11	0	25.39	0	26.46	0
558	TRUE	Empty	Xyloglucan endotransglucosylase/hydrolase OS=Brassica napus OX=3708 GN=BnaA10g11500D PE=3 SV=1	A0A078IFN4_BRANA	BnaA10g11500D	24 kDa	TRUE	0.22	0.82	24.4	1.80609	25.22	0.465315	24.67	0	26.62	0.788268	25.32	1.23247	25.46	0.715449
559	TRUE	Empty	hypothetical protein OS=Brassica napus OX=3708 GN=BnaC04g26330D PE=4 SV=1	tr|A0A078FJM7|A0A078FJM7_BRANA	BnaC04g26330D	46 kDa		0.75	-0.21	27.59	1.83301	28.12	4.59141	28.01	1.07586	27.58	1.44857	28.18	1.39071	27.18	2.00257
560	TRUE	Empty	hypothetical protein OS=Brassica napus OX=3708 GN=BnaC03g65310D PE=3 SV=1	tr|A0A078FXT7|A0A078FXT7_BRANA	BnaC03g65310D	39 kDa	TRUE	0.36	-0.01	26.46	1.46092	26.52	1.16994	26.24	0.865846	25.97	1.43571	25.92	1.21287	26.69	0
561	TRUE	Empty	hypothetical protein OS=Brassica napus OX=3708 GN=BnaCnng33260D PE=3 SV=1	tr|A0A078J0A3|A0A078J0A3_BRANA	BnaCnng33260D	46 kDa		0.32	-0.73	25.17	1.72922	26.03	1.04419	25.49	1.48087	24.44	1.41684	25.07	1.67205	25.1	0.859
562	TRUE	Empty	hypothetical protein OS=Brassica napus OX=3708 GN=BnaA02g07760D PE=3 SV=1	tr|A0A078H5I1|A0A078H5I1_BRANA	BnaA02g07760D	45 kDa		0.63	0.18	25.49	2.52605	25.74	3.04974	23.77	2.063	25.18	1.15964	25.35	2.02328	25.49	1.95997
563	TRUE	Empty	Sinigrinase OS=Brassica napus OX=3708 GN=BnaA01g27000D PE=3 SV=1	A0A078FVQ1_BRANA	BnaA01g27000D	59 kDa	TRUE	0.083	-0.25	25.86	0.538825	25.93	0.471853	25.7	0.572606	25.57	0.483096	25.47	0.754705	25.73	0.456965
564	TRUE	Empty	Ferredoxin--NADP reductase, chloroplastic OS=Brassica napus OX=3708 GN=BnaC09g21770D PE=3 SV=1	A0A078HMR7_BRANA	BnaC09g21770D	42 kDa	TRUE	0.61	-0.35	25.35	0	0	0	24.27	1.64432	24.58	2.05573	24.59	0.838418	24.58	0
565	TRUE	Empty	Peroxidase OS=Brassica napus OX=3708 GN=BnaAnng12900D PE=3 SV=1	A0A078IWR4_BRANA	BnaAnng12900D	40 kDa		0.19	-0.5	26.7	0	25.38	0.599578	24.36	1.18432	24.97	0	24.83	0	24.11	0.936746
566	TRUE	Empty	Prolyl-tRNA synthetase OS=Brassica napus OX=3708 GN=BnaA09g39700D PE=3 SV=1	A0A078FEM2_BRANA	BnaA09g39700D	64 kDa		0.7	0.14	22.7	1.65634	23.4	1.15976	23.26	1.15574	23.3	1.05256	23.31	1.30131	23.2	1.13234
567	TRUE	Empty	hypothetical protein OS=Brassica napus OX=3708 GN=BnaA09g35650D PE=3 SV=1	tr|A0A078GPW1|A0A078GPW1_BRANA	BnaA09g35650D	33 kDa	TRUE	0.94	0.47	24.06	1.39412	24.28	2.58808	24.36	1.35622	25.02	1.34705	24.5	1.04916	24.58	1.75091
568	TRUE	Empty	hypothetical protein OS=Brassica napus OX=3708 GN=BnaAnng42000D PE=4 SV=1	tr|A0A078K1N9|A0A078K1N9_BRANA	BnaAnng42000D	50 kDa	TRUE	0.28	-0.48	24.46	0.614031	24.52	0.830421	24.92	0.820926	24.57	0.822903	23.92	0.686606	23.96	0.943913
569	TRUE	Empty	hypothetical protein OS=Brassica napus OX=3708 GN=BnaC07g13460D PE=3 SV=1	tr|A0A078FH37|A0A078FH37_BRANA (+1)	BnaC07g13460D	12 kDa		0.86	0.13	28.38	0.700841	28.69	0	27.74	0.952976	28.61	0.561353	22.23	0	28.47	5.36486
570	TRUE	Empty	BnaA10g27060D protein OS=Brassica napus OX=3708 GN=BnaA10g27060D PE=4 SV=1	A0A078HR94_BRANA	BnaA10g27060D	51 kDa	TRUE	0.83	0.05	28.63	0	27.75	0	28.42	0	28.43	0	28.54	0	28.09	0
571	TRUE	Empty	hypothetical protein OS=Brassica napus OX=3708 GN=BnaA05g14820D PE=4 SV=1	tr|A0A078IIX1|A0A078IIX1_BRANA	BnaA05g14820D	42 kDa		0.51	-0.07	25.48	1.38952	24.77	1.3795	24.67	0.919113	24.8	1.68792	23.83	1.87543	25.47	0.901173
572	TRUE	Empty	Dihydrolipoyl dehydrogenase OS=Brassica napus OX=3708 GN=BnaA01g17630D PE=3 SV=1	A0A078H345_BRANA	BnaA01g17630D	59 kDa		0.63	-0.5	24.54	1.03371	24.1	1.29067	25.16	1.25642	25.09	1.54284	23.89	1.15128	24.17	0.776237
573	TRUE	Empty	BnaA06g19380D protein OS=Brassica napus OX=3708 GN=rps11 PE=3 SV=1	D1L8S1_BRANA	rps11	15 kDa		0.36	-0.44	28.35	2.94456	28.18	1.99052	28.74	3.11463	26.8	2.69589	28.52	2.30933	28.28	2.51581
574	TRUE	Empty	hypothetical protein OS=Brassica napus OX=3708 GN=BnaA06g19360D PE=3 SV=1	tr|A0A078DR63|A0A078DR63_BRANA	BnaA06g19360D	9 kDa		0.27	0.34	29.42	0.511544	29.31	0.428584	28.91	2.16481	29.3	2.02791	29.64	2.20706	29.77	2.27675
575	TRUE	Empty	hypothetical protein OS=Brassica napus OX=3708 GN=BnaA08g01750D PE=3 SV=1	tr|A0A078I9P7|A0A078I9P7_BRANA	BnaA08g01750D	54 kDa	TRUE	0.16	-0.81	24.59	0	24.1	0.885294	24.06	0	0	0	22.87	0	23.96	0
576	TRUE	Empty	BnaC07g41770D protein OS=Brassica napus OX=3708 GN=BnaC07g41770D PE=4 SV=1	A0A078IF06_BRANA (+1)	BnaC07g41770D	24 kDa		0.62	-0.8	25.47	2.92173	25.65	0.668987	25.8	0	25.5	2.48741	24.39	1.99124	24.74	1.226
577	TRUE	Empty	Sulfate adenylyltransferase OS=Brassica napus OX=3708 GN=BnaCnng69640D PE=4 SV=1	A0A078JYX6_BRANA	BnaCnng69640D	54 kDa	TRUE	0.2	-0.63	24.99	0	23.62	0.770286	24.24	1.24465	22.5	0	23.46	0	23.73	0.654581
578	TRUE	Empty	Phosphoglucomutase (alpha-D-glucose-1,6-bisphosphate-dependent) OS=Brassica napus OX=3708 GN=BnaA08g20600D PE=3 SV=1	A0A078HXH8_BRANA	BnaA08g20600D	63 kDa	TRUE	0.38	-0.33	25.33	0.969827	25.91	0.759502	25.52	1.12782	25.12	0.459113	25.42	0	25.24	0.48274
579	TRUE	Empty	Malate dehydrogenase OS=Brassica napus OX=3708 GN=BnaC02g00740D PE=3 SV=1	A0A078DES1_BRANA	BnaC02g00740D	38 kDa	TRUE	0.63	1.43	25.65	2.36282	27.69	3.5897	27.66	3.53002	27.29	3.42949	27.38	3.34954	27.31	3.66789
580	TRUE	Empty	40S ribosomal protein S24 OS=Brassica napus OX=3708 GN=BnaAnng11460D PE=3 SV=1	A0A078ISS3_BRANA (+1)	BnaAnng11460D	15 kDa		0.00078	-0.82	29.13	0.400458	29.1	0.582182	28.82	0.409859	28.32	0.406455	28.28	0.465075	28.05	0.488174
581	TRUE	Empty	BnaA02g25090D protein OS=Brassica napus OX=3708 GN=BnaC02g33280D PE=4 SV=1	A0A078HTE7_BRANA (+2)	BnaC02g33280D	22 kDa	TRUE	--	20.63	0	0	0	0	0	0	0	0	0	0	20.63	0
582	TRUE	Empty	hypothetical protein OS=Brassica napus OX=3708 GN=BnaA09g38950D PE=4 SV=1	tr|A0A078IR28|A0A078IR28_BRANA	BnaA09g38950D	25 kDa		0.56	0.16	24.73	0.570953	24.89	0	24.83	0.533732	25.28	0.713133	24.84	0.576958	24.81	0.491648
583	TRUE	Empty	BnaA02g13970D protein OS=Brassica napus OX=3708 GN=BnaA02g13970D PE=3 SV=1	A0A078I1Z2_BRANA	BnaA02g13970D	98 kDa	TRUE	--	0	0	0	0	0	0	0	0	0	0	0	0	0
584	TRUE	Empty	Peptidylprolyl isomerase OS=Brassica napus OX=3708 GN=BnaC06g43370D PE=4 SV=1	A0A078JA44_BRANA	BnaC06g43370D	19 kDa		1	0.21	28.3	0.824255	28.59	0.747027	28.07	0.633224	28.61	0.455019	27.82	1.21296	28.75	0
585	TRUE	Empty	hypothetical protein OS=Brassica napus OX=3708 GN=BnaA07g12560D PE=4 SV=1	tr|A0A078I745|A0A078I745_BRANA	BnaA07g12560D	27 kDa	TRUE	0.8	-0.08	25.33	0.921122	25.16	1.24898	24.97	0.967149	0	0	24.78	0.6919	25.46	0
586	TRUE	Empty	BnaC02g02730D protein OS=Brassica napus OX=3708 GN=BnaC02g02730D PE=4 SV=1	A0A078FM46_BRANA	BnaC02g02730D	33 kDa	TRUE	--	0	0	0	0	0	0	0	0	0	0	0	0	0
587	TRUE	Empty	BnaC04g12550D protein OS=Brassica napus OX=3708 GN=BnaC04g12550D PE=4 SV=1	A0A078FCX6_BRANA	BnaC04g12550D	157 kDa	TRUE	--	22.33	0	0	0	0	0	0	22.33	0	0	0	0	0
588	TRUE	Empty	hypothetical protein OS=Brassica napus OX=3708 GN=BnaA08g19570D PE=4 SV=1	tr|A0A078HE83|A0A078HE83_BRANA (+1)	BnaA08g19570D	63 kDa		0.076	-0.46	24.46	1.00785	24.79	0.719666	24.86	0.611549	24.01	0.758197	24.37	0.494672	24.38	0.641545
589	TRUE	Empty	Glucose-6-phosphate 1-epimerase OS=Brassica napus OX=3708 GN=BnaC07g16700D PE=3 SV=1	A0A078GWC7_BRANA	BnaC07g16700D	34 kDa		0.75	-0.14	27.09	2.92915	27.08	1.2956	26.38	2.50361	26.77	1.83361	27.12	2.37755	26.27	2.11947
590	TRUE	Empty	BnaA01g08160D protein OS=Brassica napus OX=3708 GN=BnaA01g08160D PE=3 SV=1	A0A078H9U0_BRANA	BnaA01g08160D	19 kDa		0.58	0.66	26.37	1.45771	26.34	0.99911	25.65	1.12759	26.66	1.06235	27.48	0.824385	25.89	1.95051
591	TRUE	Empty	hypothetical protein OS=Brassica napus OX=3708 GN=BnaC09g54420D PE=4 SV=1	tr|A0A078J2Z1|A0A078J2Z1_BRANA	BnaC09g54420D	102 kDa		0.37	-0.29	24.18	0.465895	24.1	0.486494	23.77	0.602913	23.71	0.754371	23.71	0.856975	23.77	0.720561
592	TRUE	Empty	(3R)-hydroxymyristoyl-[acyl-carrier-protein] dehydratase OS=Brassica napus OX=3708 GN=BnaC02g00470D PE=2 SV=1	Q94F93_BRANA	BnaC02g00470D	25 kDa	TRUE	0.83	0.08	25.54	0	24.94	0	26.21	0	25.23	0	25.88	0	25.8	0
593	TRUE	Empty	hypothetical protein OS=Brassica napus OX=3708 GN=BnaA07g07790D PE=3 SV=1	tr|A0A078I098|A0A078I098_BRANA	BnaA07g07790D	40 kDa	TRUE	0.95	0.02	25.25	1.37926	26.17	2.58609	26.2	0	26.55	1.33297	25.44	0.556284	26.06	1.7929
594	TRUE	Empty	UDP-glucose 4-epimerase OS=Brassica napus OX=3708 GN=BnaC08g15730D PE=3 SV=1	A0A078H348_BRANA	BnaC08g15730D	39 kDa	TRUE	--	0	0	0	0	0	0	0	0	0	0	0	0	0
595	TRUE	Empty	hypothetical protein OS=Brassica napus OX=3708 GN=BnaA09g51960D PE=3 SV=1	tr|A0A078IME1|A0A078IME1_BRANA	BnaA09g51960D	31 kDa		0.31	-0.95	25.6	0	25.88	0.995127	25.77	0	25.75	2.98675	22.85	3.95061	24.36	2.10865
596	TRUE	Empty	hypothetical protein OS=Brassica napus OX=3708 GN=BnaC04g43560D PE=3 SV=1	tr|A0A078GEI0|A0A078GEI0_BRANA (+1)	BnaC04g43560D	48 kDa	TRUE	0.88	0.08	23.78	1.03433	22.71	0.57799	23.44	0	22.42	0	23.98	1.09271	0	0
597	TRUE	Empty	hypothetical protein OS=Brassica napus OX=3708 GN=BnaC07g15380D PE=3 SV=1	tr|A0A078H4V5|A0A078H4V5_BRANA	BnaC07g15380D	24 kDa	TRUE	0.1	-0.52	27.47	1.0097	27.49	0.958206	26.99	1.36564	26.52	0.515239	27.03	0.611743	27.01	1.0343
598	TRUE	Empty	Cysteine synthase OS=Brassica napus OX=3708 GN=BnaC04g21780D PE=3 SV=1	A0A078I1G7_BRANA	BnaC04g21780D	40 kDa	TRUE	0.64	0.57	24.67	0	24.53	1.44947	23.12	0	0	0	24.96	0	24.43	0
599	TRUE	Empty	BnaA01g30630D protein OS=Brassica napus OX=3708 GN=BnaA01g30630D PE=4 SV=1	A0A078IMF0_BRANA (+1)	BnaA01g30630D	22 kDa	TRUE	0.0087	-0.56	26.44	0.451336	26.7	0.456309	26.51	0.601014	26.11	0.465493	26.06	0.709623	25.75	0.498406
600	TRUE	Empty	BnaA03g54330D protein OS=Brassica napus OX=3708 GN=BnaA03g54330D PE=3 SV=1	A0A078H2I3_BRANA	BnaA03g54330D	59 kDa	TRUE	0.25	-0.36	25.26	0.95584	24.79	1.04981	24.2	1.42516	24.6	0.486553	24.4	0.841544	24.32	1.38017
601	TRUE	Empty	Pectin acetylesterase OS=Brassica napus OX=3708 GN=BnaA09g39640D PE=3 SV=1	A0A078FH41_BRANA	BnaA09g39640D	46 kDa	TRUE	0.72	-0.12	25.33	1.4406	25.33	1.4267	23.92	1.81071	24.81	1.37829	24.42	0.549185	24.61	1.1927
602	TRUE	Empty	BnaC01g43760D protein OS=Brassica napus OX=3708 GN=BnaC01g43760D PE=3 SV=1	A0A078JQH7_BRANA	BnaC01g43760D	127 kDa		0.46	-0.21	24.07	1.00855	24.03	0.919817	23.81	0.657258	24.35	0	23.25	0.648442	23.8	0.474603
603	TRUE	Empty	Formate dehydrogenase, mitochondrial OS=Brassica napus OX=3708 GN=BnaC09g42760D PE=3 SV=1	A0A078F5X4_BRANA	BnaC09g42760D	42 kDa		0.72	-0.21	24.14	1.28546	25.59	1.54071	25.72	1.37596	24.77	0.895461	23.74	1.1227	24.54	0
604	TRUE	Empty	Ferredoxin OS=Brassica napus OX=3708 GN=BnaC01g22700D PE=3 SV=1	A0A078HYQ1_BRANA	BnaC01g22700D	16 kDa		0.42	0.2	25.99	1.97634	26.79	0.429383	26.82	0.417917	26.92	0.449693	27.03	0.511529	26.74	0.565251
605	TRUE	Empty	hypothetical protein OS=Brassica napus OX=3708 GN=BnaA03g11990D PE=3 SV=1	tr|A0A078HYU3|A0A078HYU3_BRANA (+1)	BnaA03g11990D	40 kDa		0.64	0.18	23.38	0.975839	23.49	0.879886	23	0.642127	23.15	0.635864	24	0	23.34	0
606	TRUE	Empty	Glucose-6-phosphate isomerase OS=Brassica napus OX=3708 GN=BnaA09g16190D PE=3 SV=1	A0A078JFK9_BRANA	BnaA09g16190D	62 kDa		0.086	-1.09	25.27	0.578938	25.04	1.01571	24.84	1.00566	24.02	2.18126	24.89	0	23.55	0.538702
607	TRUE	Empty	Pectin acetylesterase (Fragment) OS=Brassica napus OX=3708 GN=BnaC04g52030D PE=3 SV=1	A0A078JKB1_BRANA	BnaC04g52030D	41 kDa	TRUE	0.43	-0.39	25.87	0.70379	25.51	3.33944	25.79	2.7451	25.42	0	28.86	3.28665	24.29	0
608	TRUE	Empty	RNA helicase OS=Brassica napus OX=3708 GN=BnaA06g39420D PE=3 SV=1	A0A078JAT9_BRANA	BnaA06g39420D	81 kDa		0.91	0.18	24.29	1.1427	24.19	0.955775	24.42	1.51102	25.07	0	24.59	1.01386	23.93	1.03197
609	TRUE	Empty	Peroxidase OS=Brassica napus OX=3708 GN=BnaA09g08390D PE=3 SV=1	A0A078HK35_BRANA	BnaA09g08390D	33 kDa	TRUE	0.81	-0.26	26.39	0.671867	26.1	0	24.36	0	25.68	0.767036	25.1	1.79684	25.91	0.533458
610	TRUE	Empty	BnaA07g24900D protein OS=Brassica napus OX=3708 GN=BnaA07g24900D PE=4 SV=1	A0A078F200_BRANA (+1)	BnaA07g24900D	26 kDa		0.29	0.43	26.6	0	26.81	0	26.63	0	27.24	0	26.33	1.41776	27.43	0
611	TRUE	Empty	S-adenosylmethionine synthase OS=Brassica napus OX=3708 GN=BnaC04g08360D PE=3 SV=1	A0A078H8M7_BRANA	BnaC04g08360D	40 kDa	TRUE	0.29	-0.7	26.23	0.689258	25.9	1.00973	0	0	0	0	23.99	0.944242	26.36	0.609072
612	TRUE	Empty	BnaA02g05430D protein OS=Brassica napus OX=3708 GN=BnaA02g05430D PE=3 SV=1	A0A078F7P8_BRANA	BnaA02g05430D	47 kDa		0.74	0.09	27.53	2.08191	26.37	1.42132	26.38	1.14289	27.04	2.38728	25.66	1.86204	27.13	2.50471
613	TRUE	Empty	Peptidylprolyl isomerase OS=Brassica napus OX=3708 GN=BnaA01g05720D PE=4 SV=1	A0A078HTZ3_BRANA (+1)	BnaA01g05720D	21 kDa		0.058	1.25	26.7	1.44003	26.1	1.35859	27.15	1.5739	27.79	1.10833	27.35	1.60931	27.81	1.28082
614	TRUE	Empty	BnaA09g55240D protein OS=Brassica napus OX=3708 GN=BnaA09g55240D PE=3 SV=1	A0A078IEF7_BRANA (+2)	BnaA09g55240D	30 kDa		0.9	-0.12	28.05	1.38005	28.89	0.965599	27.28	1.72938	27.96	0.949612	28.19	0.89228	28.07	1.3757
615	TRUE	Empty	BnaC04g53250D protein OS=Brassica napus OX=3708 GN=BnaC04g53250D PE=4 SV=1	A0A078J0C0_BRANA	BnaC04g53250D	23 kDa		0.14	-0.62	26.95	5.14116	27.67	0.822091	27.54	1.03842	27.33	1.00923	26.69	1.67914	26.06	2.19519
616	TRUE	Empty	hypothetical protein OS=Brassica napus OX=3708 GN=BnaA09g20620D PE=3 SV=1	tr|A0A078FUJ1|A0A078FUJ1_BRANA	BnaA09g20620D	35 kDa	TRUE	0.34	-0.32	25.24	0.783517	24.46	1.69039	25.07	0.716077	24.82	0.654404	24.55	1.28558	24.57	0.768301
617	TRUE	Empty	D-fructose-1,6-bisphosphate 1-phosphohydrolase OS=Brassica napus OX=3708 GN=BnaC08g46760D PE=3 SV=1	A0A078J6J2_BRANA (+1)	BnaC08g46760D	37 kDa	TRUE	0.46	0.23	24.85	0	26.11	0.436579	25.5	0.550894	26.08	0	25.88	0	25.74	0.705186
618	TRUE	Empty	hypothetical protein OS=Brassica napus OX=3708 GN=BnaC07g31040D PE=3 SV=1	tr|A0A078GEP8|A0A078GEP8_BRANA	BnaC07g31040D	16 kDa	TRUE	0.25	-2.02	28.44	2.55619	28.65	5.5919	28.75	4.87626	28.92	2.77079	26.41	4.11958	29.08	2.9354
619	TRUE	Empty	hypothetical protein OS=Brassica napus OX=3708 GN=BnaC04g48170D PE=4 SV=1	tr|A0A078FK57|A0A078FK57_BRANA	BnaC04g48170D	25 kDa		0.87	-1.27	26.86	2.6273	27.63	3.34265	27.46	4.07533	26.78	2.79847	26.84	2.38611	25.61	1.59279
620	TRUE	Empty	Phospholipase D OS=Brassica napus OX=3708 GN=BnaC01g35830D PE=3 SV=1	A0A078G5Y0_BRANA	BnaC01g35830D	92 kDa	TRUE	0.11	0.76	23.71	1.93757	24.17	0.550539	24.54	0	24.94	0	24.92	1.18941	24.51	0.79428
621	TRUE	Empty	Importin subunit alpha OS=Brassica napus OX=3708 GN=BnaC01g22030D PE=3 SV=1	A0A078H7C1_BRANA	BnaC01g22030D	58 kDa	TRUE	--	24.04	0	0	0	0	0	0	0	0	0	0	24.04	0
622	TRUE	Empty	Proteasome subunit alpha type OS=Brassica napus OX=3708 GN=BnaC02g25570D PE=3 SV=1	A0A078GC31_BRANA	BnaC02g25570D	26 kDa		0.72	-0.04	24.71	2.30943	25.18	1.28651	23.78	2.03433	24.61	1.31817	24.49	2.97659	24.8	1.63559
623	TRUE	Empty	hypothetical protein OS=Brassica napus OX=3708 GN=BnaC08g45540D PE=4 SV=1	tr|A0A078HI48|A0A078HI48_BRANA	BnaC08g45540D	20 kDa		0.34	0.31	27.56	1.64451	27.15	1.78348	26.93	2.69953	27.12	3.00504	27.26	1.23623	28.16	0.6563
624	TRUE	Empty	hypothetical protein OS=Brassica napus OX=3708 GN=BnaA01g28980D PE=3 SV=1	tr|A0A078G3Y5|A0A078G3Y5_BRANA	BnaA01g28980D	21 kDa		0.83	0.78	27.78	2.49961	25.89	3.35091	26.73	1.70246	27.65	2.47697	28.27	1.10228	27.45	2.29873
625	TRUE	Empty	hypothetical protein OS=Brassica napus OX=3708 GN=BnaC06g01990D PE=3 SV=1	tr|A0A078IFI4|A0A078IFI4_BRANA	BnaC06g01990D	44 kDa		0.38	-0.13	24.98	0.453655	24.04	1.30081	24.8	0.473531	24.64	0.451814	24.15	0.869987	24.73	0
626	TRUE	Empty	hypothetical protein OS=Brassica napus OX=3708 GN=BnaA01g14290D PE=4 SV=1	tr|A0A078H979|A0A078H979_BRANA	BnaA01g14290D	27 kDa		0.79	-0.28	25.16	0.738124	24.8	1.07042	25.29	3.78282	24.47	0.911601	25.08	0.725164	24.53	1.03467
627	TRUE	Empty	hypothetical protein OS=Brassica napus OX=3708 GN=BnaAnng21720D PE=4 SV=1	tr|A0A078JI15|A0A078JI15_BRANA	BnaAnng21720D	14 kDa	TRUE	1	-0.62	24.5	0.883559	0	0	20.94	0	0	0	22.29	0	22.76	0
628	TRUE	Empty	BnaA09g54560D protein OS=Brassica napus OX=3708 GN=BnaA09g54560D PE=3 SV=1	A0A078J7F1_BRANA	BnaA09g54560D	38 kDa		0.94	-0.02	24.59	0.536096	24.43	0.795702	24.02	0	24.27	0.519032	24.38	0.454575	24.52	0.556312
629	TRUE	Empty	hypothetical protein OS=Brassica napus OX=3708 GN=BnaA08g26170D PE=4 SV=1	tr|A0A078H0T5|A0A078H0T5_BRANA	BnaA08g26170D	47 kDa	TRUE	0.35	0.52	23.21	0	23.64	0.686366	24.53	0	24.57	0	23.92	0	0	0
630	TRUE	Empty	BnaC02g00690D protein OS=Brassica napus OX=3708 GN=BnaC02g00690D PE=3 SV=1	A0A078DBS4_BRANA	BnaC02g00690D	39 kDa	TRUE	0.72	0.8	24.04	1.4609	21.41	1.64019	23.89	0.994109	23.88	0.651639	23.54	1.79388	24.25	0
631	TRUE	Empty	BnaCnng34540D protein OS=Brassica napus OX=3708 GN=BnaCnng34540D PE=3 SV=1	A0A078J7N7_BRANA	BnaCnng34540D	26 kDa	TRUE	1	0.09	26.34	1.56177	26.39	1.18083	26.53	1.05301	26.8	0	27.05	0	26.11	0.456306
632	TRUE	Empty	Glycerol-3-phosphate acyltransferase, chloroplastic OS=Brassica napus OX=3708 GN=BnaA05g16330D PE=3 SV=1	A0A078HFH1_BRANA	BnaA05g16330D	49 kDa	TRUE	0.011	-1.18	23.38	0.533153	23.09	0.494575	23	0	21.8	2.0277	21.23	0	22.98	0
633	TRUE	Empty	hypothetical protein OS=Brassica napus OX=3708 GN=BnaA06g17240D PE=4 SV=1	tr|A0A078HHS6|A0A078HHS6_BRANA	BnaA06g17240D	37 kDa	TRUE	0.65	0.21	25.38	0	0	0	0	0	25.58	0	25.87	0	25.34	0
634	TRUE	Empty	BnaA05g10140D protein OS=Brassica napus OX=3708 GN=BnaA05g10140D PE=4 SV=1	A0A078FVN4_BRANA (+1)	BnaA05g10140D	26 kDa		0.77	0.05	23.8	1.21093	23.71	0.913012	23.95	0.979173	24.11	0.463685	23.87	0.661686	23.39	0.585874
635	TRUE	Empty	Allene-oxide cyclase OS=Brassica napus OX=3708 GN=BnaC08g15790D PE=3 SV=1	A0A078IGY8_BRANA	BnaC08g15790D	27 kDa	TRUE	0.12	0.72	25.04	1.90789	25	1.84001	25.02	2.21948	25.35	0	25.89	0	25.94	0
636	TRUE	Empty	V-type proton ATPase subunit G OS=Brassica napus OX=3708 GN=BnaCnng05660D PE=3 SV=1	A0A078GQ62_BRANA	BnaCnng05660D	18 kDa	TRUE	0.15	0.35	25.69	0.475863	25.29	1.16963	26.17	0.427652	26.15	0.455294	26.14	0.619771	26.25	0.465092
637	TRUE	Empty	30S ribosomal protein S3, chloroplastic OS=Brassica napus OX=3708 GN=BnaA01g34120D PE=3 SV=1	A0A078G6X0_BRANA	BnaA01g34120D	19 kDa		0.7	0.19	25.57	1.12012	25.26	0.814336	24.86	1.26552	25.28	0.881676	25.57	0.711664	25.31	3.81316
638	TRUE	Empty	hypothetical protein OS=Brassica napus OX=3708 GN=BnaC06g43510D PE=3 SV=1	tr|A0A078IVS9|A0A078IVS9_BRANA	BnaC06g43510D	42 kDa		0.56	-1.59	24.99	2.80279	25.6	3.36817	25.26	2.93072	23.61	2.35248	23.05	2.5331	23.94	1.84741
639	TRUE	Empty	hypothetical protein OS=Brassica napus OX=3708 GN=BnaA01g06540D PE=4 SV=1	tr|A0A078GNT2|A0A078GNT2_BRANA	BnaA01g06540D	28 kDa		0.25	0.33	24.77	0.741223	25.23	0.794496	24.54	0.64997	25.16	1.14939	25.62	0.453064	24.43	1.03876
640	TRUE	Empty	Aconitate hydratase OS=Brassica napus OX=3708 GN=BnaC03g74450D PE=3 SV=1	A0A078IIQ3_BRANA	BnaC03g74450D	108 kDa	TRUE	0.48	0.65	23.48	3.28881	23.36	1.81	23.19	2.4591	24.13	3.62011	23.76	0.503964	24.41	0.93123
641	TRUE	Empty	BnaA06g25010D protein OS=Brassica napus OX=3708 GN=BnaA06g25010D PE=3 SV=1	A0A078FAA9_BRANA (+1)	BnaA06g25010D	29 kDa	TRUE	0.21	-0.3	27.06	1.63793	27.51	0.734239	26.78	0.871197	26.49	0.446263	26.88	0.417825	26.82	0.758381
642	TRUE	Empty	NADH dehydrogenase [ubiquinone] 1 alpha subcomplex subunit 13 OS=Brassica napus OX=3708 GN=BnaA08g27970D PE=3 SV=1	A0A078FTA9_BRANA	BnaA08g27970D	16 kDa		0.96	-0.07	26.52	0.64778	26.4	0.722004	26.45	0.650495	26.08	0.715307	26.79	0.418149	26.23	0.611396
643	TRUE	Empty	Formyltetrahydrofolate synthetase OS=Brassica napus OX=3708 GN=BnaA06g02790D PE=3 SV=1	A0A078GDS5_BRANA (+1)	BnaA06g02790D	68 kDa		0.89	0.43	24.71	1.78013	25.64	1.51003	25.58	1.08835	25.74	0	26.37	0	22.51	0
644	TRUE	Empty	hypothetical protein OS=Brassica napus OX=3708 GN=BnaA09g44230D PE=4 SV=1	tr|A0A078G9H2|A0A078G9H2_BRANA	BnaA09g44230D	25 kDa		0.46	0.61	23.55	0.861419	25.36	0	24.86	0	25.27	0.988424	23.36	1.79889	25.04	0.469614
645	TRUE	Empty	BnaAnng02780D protein OS=Brassica napus OX=3708 GN=BnaAnng02780D PE=3 SV=1	A0A078G2C7_BRANA	BnaAnng02780D	28 kDa	TRUE	0.12	-0.56	25.41	0	25.66	0	0	0	0	0	25.04	0	24.91	0
646	TRUE	Empty	Sinigrinase (Fragment) OS=Brassica napus OX=3708 GN=BnaCnng59950D PE=3 SV=1	A0A078JPD9_BRANA	BnaCnng59950D	21 kDa	TRUE	0.05	0.78	25.87	1.73346	26.5	2.71148	26.73	3.14633	26.97	2.4972	26.92	3.03907	27.25	3.90696
647	TRUE	Empty	Glutamine synthetase OS=Brassica napus OX=3708 GN=BnaA08g29950D PE=3 SV=1	A0A078IEQ7_BRANA	BnaA08g29950D	44 kDa	TRUE	0.56	-0.36	27.01	0	0	0	25.99	0	26.31	0	26.29	0	25.8	0
648	TRUE	Empty	BnaAnng40540D protein (Fragment) OS=Brassica napus OX=3708 GN=BnaAnng40540D PE=3 SV=1	A0A078K329_BRANA	BnaAnng40540D	52 kDa	TRUE	0.12	-3.62	25.02	0.477239	0	0	0	0	0	0	24.08	3.25132	21.24	3.06117
649	TRUE	Empty	BnaC03g24360D protein OS=Brassica napus OX=3708 GN=BnaC03g24360D PE=3 SV=1	A0A078I3W0_BRANA	BnaC03g24360D	30 kDa	TRUE	0.054	0.66	23.11	1.17237	22.87	1.21711	23.48	0.724187	23.9	0.642	24.13	0.553567	23.72	0.661376
650	TRUE	Empty	hypothetical protein OS=Brassica napus OX=3708 GN=BnaA05g11350D PE=3 SV=1	tr|A0A078FBS2|A0A078FBS2_BRANA (+1)	BnaA05g11350D	35 kDa	TRUE	0.22	-0.56	24.43	0.478689	25.26	0	23.3	0.801043	23.1	0.870184	24.03	0	23.97	0
651	TRUE	Empty	40S ribosomal protein S7 OS=Brassica napus OX=3708 GN=BnaA05g33460D PE=3 SV=1	A0A078J2D5_BRANA	BnaA05g33460D	24 kDa	TRUE	0.5	-0.09	23.34	0	23.89	0	23.99	1.22115	22.21	1.76117	23.78	0.468367	23.78	3.10063
652	TRUE	Empty	Acetyl-CoA carboxytransferase OS=Brassica napus OX=3708 GN=BnaA03g17570D PE=3 SV=1	A0A078F3X9_BRANA	BnaA03g17570D	85 kDa		0.85	-0.01	0	0	26.03	0.525334	24.64	1.28734	25.25	0.602517	25.51	0.548638	25.98	0.437693
653	TRUE	Empty	hypothetical protein OS=Brassica napus OX=3708 GN=BnaC07g32840D PE=4 SV=1	tr|A0A078GWW3|A0A078GWW3_BRANA	BnaC07g32840D	35 kDa		0.15	-0.73	25.85	0.875274	25.1	0	26.24	1.13199	25.06	0.767007	24.5	0	25.34	0.7326
654	TRUE	Empty	hypothetical protein OS=Brassica napus OX=3708 GN=BnaA09g44520D PE=3 SV=1	tr|A0A078G8J0|A0A078G8J0_BRANA	BnaA09g44520D	26 kDa	TRUE	--	25.59	0	0	0	0	0	0	26.4	1.86253	0	0	25.54	0
655	TRUE	Empty	Serine hydroxymethyltransferase OS=Brassica napus OX=3708 GN=BnaA08g12180D PE=3 SV=1	A0A078GFC4_BRANA	BnaA08g12180D	69 kDa		0.14	-1.16	24.9	1.07981	25.03	0.709611	25.26	2.87638	23.94	0.48401	23.18	0	24.15	0.829159
656	TRUE	Empty	Nascent polypeptide-associated complex subunit beta OS=Brassica napus OX=3708 GN=BnaAnng20100D PE=3 SV=1	A0A078JHB7_BRANA	BnaAnng20100D	25 kDa		0.053	0.9	25.26	0	23.45	0	24.75	0	25.72	0	25.48	0.441709	25.62	0.996289
657	TRUE	Empty	hypothetical protein OS=Brassica napus OX=3708 GN=Pgip11 PE=4 SV=1	tr|A9YBZ2|A9YBZ2_BRANA	Pgip11	38 kDa	TRUE	1	0.38	24.53	0	25.44	1.10868	25.32	1.16854	25.38	1.36706	25.45	1.26368	25.32	1.1884
658	TRUE	Empty	60S ribosomal protein L27 OS=Brassica napus OX=3708 GN=BnaC01g22620D PE=3 SV=1	A0A078IZH9_BRANA	BnaC01g22620D	13 kDa	TRUE	0.65	0.07	0	0	29.1	0	0	0	29.02	0	29.2	0	29.3	0
659	TRUE	Empty	BnaA07g08530D protein OS=Brassica napus OX=3708 GN=BnaA07g08530D PE=4 SV=1	A0A078FS57_BRANA	BnaA07g08530D	32 kDa		0.67	0.08	24.89	0.617159	24.79	0.665472	24.92	0.5615	24.82	0.505049	24.75	0.986721	25.12	0.693844
660	TRUE	Empty	BnaA06g15400D protein OS=Brassica napus OX=3708 GN=BnaA06g15400D PE=4 SV=1	A0A078F4A0_BRANA	BnaA06g15400D	74 kDa		0.19	-0.91	26.14	0.78963	26.45	1.4073	25.74	1.55475	24.9	2.10913	25.41	0	25.41	0
661	TRUE	Empty	V-type proton ATPase subunit G OS=Brassica napus OX=3708 GN=BnaC07g01020D PE=3 SV=1	A0A078HJ83_BRANA	BnaC07g01020D	12 kDa	TRUE	0.05	0.66	28.17	0	27.36	0	28.08	0	28.55	0	28.47	0	28.68	0
662	TRUE	Empty	hypothetical protein OS=Brassica napus OX=3708 GN=BnaCnng52100D PE=3 SV=1	tr|A0A078JLR3|A0A078JLR3_BRANA	BnaCnng52100D	29 kDa	TRUE	0.6	-0.16	28.26	1.05368	28.22	0.961742	28.58	0	28.1	0.413841	28.24	0.540412	28.54	0
663	TRUE	Empty	Nucleoside-diphosphate kinase OS=Brassica napus OX=3708 GN=BnaA09g06530D PE=3 SV=1	A0A078FUM0_BRANA	BnaA09g06530D	129 kDa		0.038	-2.21	27.72	1.59493	27.95	1.69155	25.75	0	25.36	0	25.11	0	26.36	1.65147
664	TRUE	Empty	Glutaredoxin-dependent peroxiredoxin OS=Brassica napus OX=3708 GN=BnaA02g12330D PE=3 SV=1	A0A078FU03_BRANA	BnaA02g12330D	17 kDa		0.26	-0.65	26.79	0.463071	26.4	0.774765	25.38	2.4002	25.55	0.861577	25.94	0.575712	25.31	1.59676
665	TRUE	Empty	Lactoylglutathione lyase OS=Brassica napus OX=3708 GN=BnaC08g15100D PE=3 SV=1	A0A078GXN5_BRANA	BnaC08g15100D	32 kDa	TRUE	0.65	0.18	25.45	0	24.11	0	25.35	0	25.31	0	0	0	0	0
666	TRUE	Empty	hypothetical protein OS=Brassica napus OX=3708 GN=BnaA01g31840D PE=4 SV=1	tr|A0A078HRT9|A0A078HRT9_BRANA	BnaA01g31840D	44 kDa		0.75	-0.12	24.59	0	23.87	0.763455	24.39	0.47289	24.24	0.455759	23.75	1.47009	23.82	1.96249
667	TRUE	Empty	hypothetical protein OS=Brassica napus OX=3708 GN=BnaA09g12970D PE=4 SV=1	tr|A0A078I995|A0A078I995_BRANA	BnaA09g12970D	33 kDa	TRUE	0.26	-0.27	25.34	0.51084	25.2	0.476902	25	0	25.37	0	24.93	0.640722	24.79	0.50062
668	TRUE	Empty	Peroxidase OS=Brassica napus OX=3708 GN=BnaC05g03290D PE=3 SV=1	A0A078IHW1_BRANA	BnaC05g03290D	36 kDa	TRUE	0.61	-0.3	24	0	24.66	1.65263	23.91	0.824716	23.88	2.75973	0	0	0	0
669	TRUE	Empty	BnaA01g29060D protein OS=Brassica napus OX=3708 GN=BnaA01g29060D PE=4 SV=1	A0A078G425_BRANA	BnaA01g29060D	35 kDa		0.62	0.14	26.14	0.862602	26.04	0.867665	24	1.11975	0	0	0	0	25.67	0
670	TRUE	Empty	N-acetyl-glutamate semialdehyde dehydrogenase OS=Brassica napus OX=3708 GN=BnaC09g51280D PE=3 SV=1	A0A078ILF0_BRANA	BnaC09g51280D	43 kDa	TRUE	--	-23.04	0	0	0	0	23.04	0	0	0	0	0	0	0
671	TRUE	Empty	BnaC08g47290D protein OS=Brassica napus OX=3708 GN=BnaC08g47290D PE=3 SV=1	A0A078IXL6_BRANA	BnaC08g47290D	75 kDa	TRUE	--	20.94	0	0	0	0	0	0	0	0	20.94	0	0	0
672	TRUE	Empty	hypothetical protein OS=Brassica napus OX=3708 GN=BnaC01g00550D PE=3 SV=1	tr|A0A078I0N9|A0A078I0N9_BRANA	BnaC01g00550D	52 kDa		0.079	-1.11	23.97	0.821872	24.7	2.26034	23.22	2.4082	22.31	1.43715	22.8	0.86737	24.3	2.24323
673	TRUE	Empty	Chalcone-flavonone isomerase family protein OS=Brassica napus OX=3708 GN=BnaA06g00880D PE=3 SV=1	A0A078GC94_BRANA	BnaA06g00880D	30 kDa	TRUE	0.83	-0.1	23.89	2.58397	23.56	0.810169	23.36	0.988012	23.19	0.610238	23.77	0	23.42	0
674	TRUE	Empty	hypothetical protein OS=Brassica napus OX=3708 GN=BnaC02g48820D PE=3 SV=1	tr|A0A078JFA9|A0A078JFA9_BRANA	BnaC02g48820D	32 kDa	TRUE	0.49	-0.34	24.9	0.537373	24.42	1.08474	25.22	0.437208	24.01	1.33986	24.53	1.18393	24.91	0.973226
675	TRUE	Empty	hypothetical protein OS=Brassica napus OX=3708 GN=BnaA09g23090D PE=3 SV=1	tr|A0A078IFG6|A0A078IFG6_BRANA	BnaA09g23090D	25 kDa	TRUE	0.27	0.61	25.06	1.67546	25.1	1.54635	25.51	1.98303	25.4	1.88886	25.11	1.53132	26.34	0
676	TRUE	Empty	Citrate synthase OS=Brassica napus OX=3708 GN=BnaC04g52580D PE=3 SV=1	A0A078ILE6_BRANA	BnaC04g52580D	56 kDa		0.72	-0.17	24.37	0	24.54	0	23.88	0	21.64	0	24.03	0	24.47	0.498058
677	TRUE	Empty	hypothetical protein OS=Brassica napus OX=3708 GN=BnaCnng38910D PE=3 SV=1	tr|A0A078EZA2|A0A078EZA2_BRANA	BnaCnng38910D	15 kDa		0.086	-0.4	29.09	0.445409	28.17	1.70314	28.98	0	28.36	0	28.19	4.3627	28.87	0
678	TRUE	Empty	Profilin OS=Brassica napus OX=3708 GN=BnaA01g34880D PE=3 SV=1	A0A078JQX9_BRANA	BnaA01g34880D	14 kDa	TRUE	0.05	-0.66	29.45	0	29.23	0	29.14	0	27	0	28.9	0	28.87	0
679	TRUE	Empty	Non-specific lipid-transfer protein OS=Brassica napus OX=3708 GN=BnaA04g22080D PE=3 SV=1	A0A078FYW6_BRANA	BnaA04g22080D	12 kDa		0.05	0.55	32.35	0	32.51	0	31.65	0	32.75	0	32.77	0	32.75	0
680	TRUE	Empty	BnaC03g13520D protein OS=Brassica napus OX=3708 GN=BnaC03g13520D PE=4 SV=1	A0A078FF68_BRANA	BnaC03g13520D	13 kDa		0.05	0.5	30.47	0	30.07	0	30.47	0	31.05	0	30.72	0	30.74	0
681	TRUE	Empty	hypothetical protein OS=Brassica napus OX=3708 GN=BnaCnng59150D PE=4 SV=1	tr|A0A078JLT7|A0A078JLT7_BRANA	BnaCnng59150D	15 kDa		0.69	-0.21	24.8	1.67076	24.2	1.18068	24.61	1.22232	24.26	0.822894	24.15	0.607501	24.61	0.662527
682	TRUE	Empty	hypothetical protein OS=Brassica napus OX=3708 GN=BnaA01g26980D PE=4 SV=1	tr|A0A078G0H0|A0A078G0H0_BRANA	BnaA01g26980D	36 kDa	TRUE	0.61	-0.08	25.33	2.80922	22.45	2.95789	24.51	1.79981	25.05	1.41389	23.34	0.66958	25.17	1.87978
683	TRUE	Empty	BnaA08g06730D protein (Fragment) OS=Brassica napus OX=3708 GN=BnaA08g06730D PE=3 SV=1	A0A078I750_BRANA	BnaA08g06730D	17 kDa		0.61	0.37	27.78	1.78722	24.95	3.16035	26.61	3.77061	26.5	0.426956	27.39	1.44108	27.49	1.0068
684	TRUE	Empty	1,4-alpha-D-glucan glucanohydrolase OS=Brassica napus OX=3708 GN=BnaC06g30880D PE=4 SV=1	A0A078FEH0_BRANA	BnaC06g30880D	98 kDa	TRUE	0.2	-4.15	23.55	3.6535	22.8	2.76474	23.73	3.75106	18.71	0	25.71	5.39602	17.39	0
685	TRUE	Empty	hypothetical protein OS=Brassica napus OX=3708 GN=BnaCnng54350D PE=3 SV=1	tr|A0A078JIC2|A0A078JIC2_BRANA	BnaCnng54350D	11 kDa	TRUE	0.58	-0.03	27.1	0.426593	27.33	0.481287	26.47	0.618908	27	0.419382	26.99	0.443613	26.96	0
686	TRUE	Empty	Glutaminase OS=Brassica napus OX=3708 GN=BnaA10g13320D PE=3 SV=1	A0A078H2C0_BRANA	BnaA10g13320D	27 kDa		0.7	-0.01	24.03	1.15649	23.65	0.674528	23.46	1.59606	23.49	1.21856	24.06	1.35303	0	0
687	TRUE	Empty	Succinate dehydrogenase [ubiquinone] flavoprotein subunit, mitochondrial OS=Brassica napus OX=3708 GN=BnaA09g52600D PE=3 SV=1	A0A078J1U3_BRANA	BnaA09g52600D	69 kDa		0.097	-0.53	24.58	1.34447	24.42	0.635819	24.3	0.630607	24.03	0.794137	23.54	0	23.92	0.684988
688	TRUE	Empty	hypothetical protein OS=Brassica napus OX=3708 GN=BnaA01g05380D PE=4 SV=1	tr|A0A078HW40|A0A078HW40_BRANA	BnaA01g05380D	38 kDa	TRUE	--	23.66	0	0	0	0	0	0	0	0	0	0	23.66	0
689	TRUE	Empty	Xyloglucan endotransglucosylase/hydrolase OS=Brassica napus OX=3708 GN=BnaA06g24680D PE=3 SV=1	A0A078F5R5_BRANA	BnaA06g24680D	33 kDa		0.47	-0.35	25.78	2.77882	24.91	1.12146	26.65	2.67515	24.81	0	22.81	0	26.06	0
690	TRUE	Empty	BnaC03g61230D protein OS=Brassica napus OX=3708 GN=BnaC03g61230D PE=4 SV=1	A0A078II75_BRANA (+1)	BnaC03g61230D	10 kDa		0.76	-0.01	27.91	0.656142	27.84	0.641759	27.84	0.418422	28.05	0.440913	27.74	0.434511	27.69	1.0815
691	TRUE	Empty	hypothetical protein OS=Brassica napus OX=3708 GN=BnaC01g35230D PE=3 SV=1	tr|A0A078GUN5|A0A078GUN5_BRANA	BnaC01g35230D	19 kDa		0.12	-1.09	27.09	1.48657	26.6	2.56895	27.74	1.31855	26.36	2.19432	25.21	3.15309	26.49	2.23766
692	TRUE	Empty	Peptide-methionine (R)-S-oxide reductase OS=Brassica napus OX=3708 GN=BnaA06g00780D PE=3 SV=1	A0A078GC86_BRANA (+1)	BnaA06g00780D	23 kDa		0.25	0.29	26.45	0.422367	26.06	2.16463	26.62	0.633049	26.77	0.440817	26.41	2.6137	26.88	0.853189
693	TRUE	Empty	hypothetical protein OS=Brassica napus OX=3708 GN=BnaC05g04430D PE=3 SV=1	tr|A0A078F6S6|A0A078F6S6_BRANA	BnaC05g04430D	32 kDa		0.61	0.47	25.8	1.11374	25.19	1.2237	25.69	0.665427	25.66	2.05599	25.98	1.06642	26.32	1.54341
694	TRUE	Empty	BnaC04g43510D protein OS=Brassica napus OX=3708 GN=BnaC04g43510D PE=3 SV=1	A0A078GEI3_BRANA (+2)	BnaC04g43510D	35 kDa		0.92	0.7	24.92	2.90063	22.67	4.10035	22.79	3.64734	24.12	1.45349	22.5	0	23.23	3.80001
695	TRUE	Empty	hypothetical protein OS=Brassica napus OX=3708 GN=BnaA09g53390D PE=4 SV=1	tr|A0A078IQ99|A0A078IQ99_BRANA	BnaA09g53390D	47 kDa	TRUE	0.27	0.47	26.02	0.713337	24.13	0.940798	25.21	0	26.22	0.570781	25.4	0.436405	24.84	0
696	TRUE	Empty	hypothetical protein OS=Brassica napus OX=3708 GN=BnaA09g16230D PE=4 SV=1	tr|A0A078H2Z2|A0A078H2Z2_BRANA	BnaA09g16230D	14 kDa		0.22	1.47	23.89	2.7313	25.74	2.57855	25.79	3.1087	25.88	3.73156	25.47	4.17347	25.8	4.53121
697	TRUE	Empty	Glycine cleavage system H protein OS=Brassica napus OX=3708 GN=BnaA05g34950D PE=3 SV=1	A0A078JJ38_BRANA	BnaA05g34950D	18 kDa	TRUE	0.01	-0.89	26.89	0.419041	27.14	0.772714	26.56	0.436665	26.42	0.433651	25.92	0.42697	25.35	0.588162
698	TRUE	Empty	Ribosome-recycling factor, chloroplastic OS=Brassica napus OX=3708 GN=BnaA09g55740D PE=3 SV=1	A0A078J2L7_BRANA	BnaA09g55740D	29 kDa		0.25	0.88	28.08	0.642071	27.2	0.527359	28.06	0.602711	28.37	1.47144	28.97	0.923889	28.47	1.35006
699	TRUE	Empty	hypothetical protein OS=Brassica napus OX=3708 GN=BnaC07g04150D PE=4 SV=1	tr|A0A078FU78|A0A078FU78_BRANA	BnaC07g04150D	14 kDa		0.52	0.26	29.4	1.43312	29.19	1.57513	29.1	1.59636	29.31	1.77636	29.51	1.64711	29.59	1.29342
700	TRUE	Empty	hypothetical protein OS=Brassica napus OX=3708 GN=BnaAnng29170D PE=3 SV=1	tr|A0A078JNC3|A0A078JNC3_BRANA	BnaAnng29170D	61 kDa		0.089	-1.1	24.53	1.64624	23.33	3.01537	24.25	1.20488	22.98	0	23.11	1.28318	22.75	0
701	TRUE	Empty	Succinate--CoA ligase [ADP-forming] subunit alpha, mitochondrial OS=Brassica napus OX=3708 GN=BnaC02g01230D PE=3 SV=1	A0A078I5L9_BRANA	BnaC02g01230D	36 kDa		0.2	0.95	24.19	0	23.81	0	24.72	1.18474	25	1.40149	25.19	0.601082	26.62	1.88943
702	TRUE	Empty	BnaA09g15360D protein OS=Brassica napus OX=3708 GN=BnaA09g15360D PE=4 SV=1	A0A078HY95_BRANA	BnaA09g15360D	115 kDa		0.65	0.04	23.64	2.75895	23.35	0.634623	24.47	0	23.45	0	24.61	0	23.44	0
703	TRUE	Empty	hypothetical protein OS=Brassica napus OX=3708 GN=BnaA06g00740D PE=3 SV=1	tr|A0A078GFD3|A0A078GFD3_BRANA (+1)	BnaA06g00740D	48 kDa		0.91	0.07	24.46	0	24.03	0	24.25	0	24.67	0.533974	24.18	0	24.04	0.565288
704	TRUE	Empty	BnaC03g44490D protein OS=Brassica napus OX=3708 GN=BnaC03g44490D PE=3 SV=1	A0A078FS44_BRANA (+3)	BnaC03g44490D	38 kDa	TRUE	0.72	0.06	26.28	0.431816	26.12	0	25.41	1.08374	26.34	0.477292	25.69	0.672225	26.21	0.565269
705	TRUE	Empty	BnaCnng05570D protein OS=Brassica napus OX=3708 GN=BnaCnng05570D PE=3 SV=1	A0A078GT40_BRANA	BnaCnng05570D	72 kDa	TRUE	0.77	0.01	24.51	0.563894	24.23	0	24.4	0	24.62	0	24.19	0.868173	24.41	0
706	TRUE	Empty	Beta-amylase OS=Brassica napus OX=3708 GN=BnaC09g21440D PE=3 SV=1	A0A078I6T1_BRANA	BnaC09g21440D	63 kDa		0.8	0.33	25	0.826021	25.52	0	22.96	1.18344	0	0	25.2	0	24.13	3.14884
707	TRUE	Empty	Sinigrinase OS=Brassica napus OX=3708 GN=BnaC02g40090D PE=3 SV=1	A0A078GI82_BRANA	BnaC02g40090D	24 kDa	TRUE	0.13	-0.64	26.15	0	26.37	0	26.51	0	26.16	0	25.84	0	23.55	0
708	TRUE	Empty	BnaC05g00450D protein OS=Brassica napus OX=3708 GN=GPAT4-C2 PE=2 SV=1	H9XTI5_BRANA	GPAT4-C2	56 kDa		0.22	0.5	24.15	0	0	0	0	0	0	0	24.79	0	24.52	0
709	TRUE	Empty	Chlorophyll a-b binding protein, chloroplastic OS=Brassica napus OX=3708 GN=BnaC04g21740D PE=3 SV=1	A0A078I296_BRANA	BnaC04g21740D	28 kDa	TRUE	0.13	-0.62	30.58	0	31.31	0	30.88	0	27.38	0	30.69	0	30.46	0
710	TRUE	Empty	BnaAnng21260D protein OS=Brassica napus OX=3708 GN=BnaAnng21260D PE=4 SV=1	A0A078JJ92_BRANA	BnaAnng21260D	36 kDa	TRUE	0.068	1.82	24.5	0	0	0	23.16	0	25.42	1.58917	25.9	1.04687	25.83	0.86586
711	TRUE	Empty	Proteasome subunit beta OS=Brassica napus OX=3708 GN=BnaA03g51390D PE=3 SV=1	A0A078FJS1_BRANA (+2)	BnaA03g51390D	25 kDa		0.12	-0.41	25.43	0.441159	25.62	0.452835	24.96	0.914675	25.07	0.500766	24.98	0.753704	24.86	0.57971
712	TRUE	Empty	Tubulin alpha chain OS=Brassica napus OX=3708 GN=BnaC02g09000D PE=3 SV=1	A0A078HY73_BRANA	BnaC02g09000D	50 kDa	TRUE	0.8	-0.42	25.12	0.804722	25.67	0.436544	26.34	1.19551	24.86	0.46724	24.94	2.14061	27.26	1.82432
713	TRUE	Empty	hypothetical protein OS=Brassica napus OX=3708 GN=BnaA02g09540D PE=3 SV=1	tr|A0A078GUK1|A0A078GUK1_BRANA	BnaA02g09540D	22 kDa	TRUE	0.083	-0.89	17.76	0	18.01	0	17.71	0	16.7	0	17.15	0	0	0
714	TRUE	Empty	hypothetical protein OS=Brassica napus OX=3708 GN=BnaA05g08550D PE=3 SV=1	tr|A0A078H2F2|A0A078H2F2_BRANA	BnaA05g08550D	39 kDa		0.2	-0.54	26.49	0.54057	26.18	0.447889	26.02	2.13155	25.53	0.432219	25.89	0	26.02	0.694869
715	TRUE	Empty	hypothetical protein OS=Brassica napus OX=3708 GN=BnaAnng17280D PE=4 SV=1	tr|A0A078JA30|A0A078JA30_BRANA	BnaAnng17280D	24 kDa		0.47	-0.51	27.15	0.638019	26.12	0	27.18	0.460507	26.27	1.48712	26.97	1.7455	26.54	1.03008
716	TRUE	Empty	hypothetical protein OS=Brassica napus OX=3708 GN=BnaA04g26560D PE=3 SV=1	tr|A0A078HJQ7|A0A078HJQ7_BRANA	BnaA04g26560D	31 kDa		0.41	-0.82	27.82	0.410189	27.31	5.63474	26.51	4.00093	25.85	1.92989	27.15	3.00906	26.33	2.63007
717	TRUE	Empty	hypothetical protein OS=Brassica napus OX=3708 GN=BnaC09g12310D PE=3 SV=1	tr|A0A078F1M7|A0A078F1M7_BRANA	BnaC09g12310D	28 kDa	TRUE	0.22	0.82	24.68	1.95097	23.08	0	23.02	0	24.58	1.60863	24.64	1.67508	23.86	0
718	TRUE	Empty	hypothetical protein OS=Brassica napus OX=3708 GN=BnaA09g00340D PE=4 SV=1	tr|A0A078G6B5|A0A078G6B5_BRANA	BnaA09g00340D	31 kDa		0.071	1.4	23.55	0	22.53	0	21.79	0	23.61	0.510878	23.78	0.639426	24.76	0.507302
719	TRUE	Empty	4-hydroxy-4-methyl-2-oxoglutarate aldolase OS=Brassica napus OX=3708 GN=BnaA02g08790D PE=3 SV=1	A0A078G5S9_BRANA	BnaA02g08790D	18 kDa		0.72	-0.39	25.13	1.41864	0	0	26.09	0	0	0	25.08	0.475418	25.33	0
720	TRUE	Empty	Acetyltransferase component of pyruvate dehydrogenase complex OS=Brassica napus OX=3708 GN=BnaCnng28440D PE=3 SV=1	A0A078J0I9_BRANA	BnaCnng28440D	56 kDa	TRUE	1	-0.06	24.72	0	24.5	4.35601	25.48	0	25.29	0	21.76	0	24.92	0
721	TRUE	Empty	hypothetical protein OS=Brassica napus OX=3708 GN=BnaA02g25100D PE=4 SV=1	tr|A0A078GTX4|A0A078GTX4_BRANA	BnaA02g25100D	36 kDa	TRUE	1	0.25	24.83	0	24.02	0.743876	0	0	23.93	1.35462	24.79	0.480451	25.29	0.832165
722	TRUE	Empty	BnaA09g15090D protein OS=Brassica napus OX=3708 GN=BnaA09g15090D PE=3 SV=1	A0A078HQ15_BRANA	BnaA09g15090D	57 kDa		1	-0.1	24.12	0	0	0	23.7	0	23.85	3.67441	23.87	3.60646	23.74	3.57435
723	TRUE	Empty	hypothetical protein OS=Brassica napus OX=3708 GN=BnaA05g08640D PE=3 SV=1	tr|A0A078H4E0|A0A078H4E0_BRANA	BnaA05g08640D	29 kDa		0.62	-0.95	24.73	0	22.31	3.18761	25.01	0.723873	0	0	0	0	23.72	0
724	TRUE	Empty	Cytochrome b559 subunit alpha OS=Brassica napus OX=3708 GN=psbE PE=3 SV=1	D1L8Q5_BRANA	psbE	9 kDa		0.76	-0.06	30.87	1.19114	30.45	1.19285	29.53	1.59287	30.41	1.07733	30.1	1.18185	30.45	1.12254
725	TRUE	Empty	BnaC05g43820D protein OS=Brassica napus OX=3708 GN=BnaC05g43820D PE=3 SV=1	A0A078GN38_BRANA	BnaC05g43820D	26 kDa	TRUE	0.92	0.15	24.92	2.66316	25.59	1.03298	25.42	1.33094	25.98	0.781683	24.69	1.53619	25.63	0.980695
726	TRUE	Empty	BnaC03g56530D protein OS=Brassica napus OX=3708 GN=BnaC03g56530D PE=4 SV=1	A0A078HCR0_BRANA	BnaC03g56530D	13 kDa		0.28	2.11	24.02	5.29371	30.24	5.57076	29.42	5.14463	27.74	5.08798	26.25	3.83978	25.64	5.19981
727	TRUE	Empty	Ribosomal protein L15 OS=Brassica napus OX=3708 GN=BnaAnng13420D PE=3 SV=1	A0A078IXB6_BRANA	BnaAnng13420D	28 kDa		1	0.12	25.92	2.09468	25.52	1.6402	25.73	2.24943	26.09	0.568243	25.6	0	25.59	0
728	TRUE	Empty	hypothetical protein OS=Brassica napus OX=3708 GN=BnaA06g15810D PE=4 SV=1	tr|A0A078F101|A0A078F101_BRANA	BnaA06g15810D	28 kDa	TRUE	0.25	-0.15	25.75	0	25.49	0.860062	25.8	0	25.02	1.10242	25.66	0	25.79	0
729	TRUE	Empty	Cytochrome b-c1 complex subunit 6 OS=Brassica napus OX=3708 GN=BnaA06g38290D PE=3 SV=1	A0A078JHY6_BRANA	BnaA06g38290D	9 kDa	TRUE	0.083	0.85	23.72	0	24.5	0	0	0	24.78	0	24.65	0	25.52	0
730	TRUE	Empty	hypothetical protein OS=Brassica napus OX=3708 GN=BnaA04g26460D PE=3 SV=1	tr|A0A078HJQ0|A0A078HJQ0_BRANA	BnaA04g26460D	22 kDa	TRUE	--	24.66	0	0	0	0	0	0	25.56	1.77978	0	0	24.55	0
731	TRUE	Empty	hypothetical protein OS=Brassica napus OX=3708 GN=BnaA09g08130D PE=4 SV=1	tr|A0A078G0Q3|A0A078G0Q3_BRANA	BnaA09g08130D	13 kDa		0.85	-0.36	26.59	0	26.21	0.729965	26.64	0	26.4	1.04182	26.12	1.13491	25.99	0.915587
732	TRUE	Empty	Eukaryotic translation initiation factor 3 subunit A OS=Brassica napus OX=3708 GN=BnaC09g23910D PE=3 SV=1	A0A078FFT7_BRANA	BnaC09g23910D	112 kDa		0.89	0.09	0	0	24.14	0.902607	23.41	0.669246	23.22	2.27632	24.21	0.516573	23.72	0.895225
733	TRUE	Empty	hypothetical protein OS=Brassica napus OX=3708 GN=BnaC06g06760D PE=2 SV=1	tr|P93064|P93064_BRANA	BnaC06g06760D	43 kDa	TRUE	0.034	-0.54	25.74	0	25.46	0.487979	25.42	0	25.13	0	24.88	0	24.95	0
734	TRUE	Empty	Phospho-2-dehydro-3-deoxyheptonate aldolase OS=Brassica napus OX=3708 GN=BnaA01g34720D PE=3 SV=1	A0A078JQN4_BRANA	BnaA01g34720D	53 kDa		0.05	0.63	0	0	24.72	0.450816	25.36	0	25.59	0	25.55	0	25.5	0
735	TRUE	Empty	hypothetical protein OS=Brassica napus OX=3708 GN=BnaAnng22110D PE=3 SV=1	tr|A0A078JKN0|A0A078JKN0_BRANA	BnaAnng22110D	26 kDa	TRUE	0.51	0.3	25.84	0	24.33	0	25.52	0	26.11	0	25.64	0	25.32	0
736	TRUE	Empty	Superoxide dismutase OS=Brassica napus OX=3708 GN=BnaA01g31350D PE=3 SV=1	A0A078HHJ9_BRANA	BnaA01g31350D	20 kDa	TRUE	0.05	-1.42	27.3	0	26.68	0	26.03	0	24.12	0	25.66	0	25.44	0
737	TRUE	Empty	Phosphomannomutase OS=Brassica napus OX=3708 GN=BnaAnng26680D PE=3 SV=1	A0A078JSA0_BRANA	BnaAnng26680D	28 kDa		0.18	-0.86	24.92	0	25.02	0.627952	24.13	1.45403	0	0	24.15	0	23.81	0
738	TRUE	Empty	Peptidylprolyl isomerase OS=Brassica napus OX=3708 GN=BnaCnng50370D PE=4 SV=1	A0A078JIQ0_BRANA	BnaCnng50370D	25 kDa	TRUE	0.2	0.55	25	1.40942	24.44	0.669184	24.23	0	25.19	1.27998	25.42	1.55663	25.02	1.18124
739	TRUE	Empty	Dihydrolipoamide acetyltransferase component of pyruvate dehydrogenase complex OS=Brassica napus OX=3708 GN=BnaA06g33300D PE=3 SV=1	A0A078FMN3_BRANA	BnaA06g33300D	50 kDa	TRUE	0.81	-0.04	26.07	0.432557	26.01	0	25.98	0.428425	26.06	0	25.78	0	26.04	0.45843
740	TRUE	Empty	Profilin OS=Brassica napus OX=3708 GN=BnaC09g33170D PE=3 SV=1	A0A078H2M7_BRANA	BnaC09g33170D	14 kDa	TRUE	0.034	-1.35	26.68	0	26.63	0	26.82	0	25.53	0	25.48	2.6707	25.16	0
741	TRUE	Empty	ATP:AMP phosphotransferase OS=Brassica napus OX=3708 GN=BnaA09g02790D PE=3 SV=1	A0A078G4T3_BRANA	BnaA09g02790D	33 kDa		0.016	-0.53	25.84	0.437471	25.7	0.448309	25.73	0.449707	25.19	0.440271	25.61	0.46031	24.89	0.475033
742	TRUE	Empty	hypothetical protein OS=Brassica napus OX=3708 GN=BnaA06g09730D PE=3 SV=1	tr|A0A078HDW9|A0A078HDW9_BRANA	BnaA06g09730D	11 kDa		0.42	0.02	29.05	0.400402	28.51	4.16992	27.89	2.4823	29.02	1.41303	28.47	1.98494	28.49	1.83906
743	TRUE	Empty	hypothetical protein OS=Brassica napus OX=3708 GN=BnaCnng51250D PE=3 SV=1	tr|A0A078JMC5|A0A078JMC5_BRANA	BnaCnng51250D	29 kDa	TRUE	0.56	0.61	23.97	1.99938	24.03	1.79738	24.06	1.55919	25.2	0	23.52	2.54658	24.8	1.71742
744	TRUE	Empty	Aspartate-semialdehyde dehydrogenase OS=Brassica napus OX=3708 GN=BnaA06g09610D PE=3 SV=1	A0A078I5V9_BRANA	BnaA06g09610D	41 kDa	TRUE	0.67	-0.12	24.29	1.17341	20.22	0	24.8	2.56252	24.33	3.83145	20.62	0	24.22	3.96962
745	TRUE	Empty	NAD(P)H dehydrogenase (quinone) OS=Brassica napus OX=3708 GN=BnaC07g24820D PE=4 SV=1	A0A078I4H9_BRANA	BnaC07g24820D	27 kDa		0.33	-2.45	24.97	0	27.03	1.95843	27.88	0	27.34	3.72338	24.42	0	24.77	1.09197
746	TRUE	Empty	BnaC06g43790D protein (Fragment) OS=Brassica napus OX=3708 GN=BnaC06g43790D PE=4 SV=1	A0A078K1R2_BRANA	BnaC06g43790D	54 kDa	TRUE	0.077	-1.65	25.1	0	27.31	2.36309	27.24	0	24.67	0	25.04	0	24.78	0
747	TRUE	Empty	hypothetical protein OS=Brassica napus OX=3708 GN=BnaA05g27840D PE=3 SV=1	tr|A0A078F9U8|A0A078F9U8_BRANA	BnaA05g27840D	50 kDa		0.28	1.93	25.05	0	23.1	0	21.96	0	25.89	0	24.79	0	24.85	0
748	TRUE	Empty	hypothetical protein OS=Brassica napus OX=3708 GN=BnaAnng40570D PE=4 SV=1	tr|A0A078K3G7|A0A078K3G7_BRANA	BnaAnng40570D	16 kDa		0.6	-1.24	0	0	25.35	0	26.92	0	26.92	2.78625	24.92	2.12251	24.94	2.01043
749	TRUE	Empty	BnaA09g52150D protein OS=Brassica napus OX=3708 GN=BnaA09g52150D PE=4 SV=1	A0A078IZW9_BRANA	BnaA09g52150D	27 kDa		0.18	-1.03	26.75	0	0	0	0	0	25.77	0	24.58	0	26.37	0
750	TRUE	Empty	hypothetical protein OS=Brassica napus OX=3708 GN=BnaAnng08850D PE=4 SV=1	tr|A0A078IBV1|A0A078IBV1_BRANA (+1)	BnaAnng08850D	15 kDa	TRUE	1	-0.25	28.1	3.44986	27.96	3.16964	27.97	2.9575	27.71	2.5623	27.86	2.49694	27.74	2.44745
751	TRUE	Empty	BnaA03g59800D protein OS=Brassica napus OX=3708 GN=BnaA03g59800D PE=4 SV=1	A0A078GHM5_BRANA	BnaA03g59800D	54 kDa	TRUE	0.33	0.45	23.42	2.67918	24.08	2.07193	23.61	1.32508	23.83	1.4399	24.24	1.00798	24.39	1.24224
752	TRUE	Empty	BnaC02g40260D protein OS=Brassica napus OX=3708 GN=BnaC02g40260D PE=3 SV=1	A0A078GIF8_BRANA	BnaC02g40260D	94 kDa	TRUE	0.13	0.43	21.36	0	21.75	0	21.33	0	21.76	0	22.23	0	21.75	0
753	TRUE	Empty	hypothetical protein OS=Brassica napus OX=3708 GN=BnaC04g04520D PE=3 SV=1	tr|A0A078G2K1|A0A078G2K1_BRANA	BnaC04g04520D	21 kDa	TRUE	0.59	0.7	25.92	0	26.12	2.35977	25.56	0.427771	26.52	0.842296	26.66	1.12211	26.11	1.52509
754	TRUE	Empty	NAD(P)H dehydrogenase (quinone) OS=Brassica napus OX=3708 GN=BnaA02g09580D PE=3 SV=1	A0A078GTE0_BRANA	BnaA02g09580D	22 kDa	TRUE	0.72	0.27	25.02	3.63789	0	0	24.77	3.25171	25.35	0	24.66	1.76419	0	0
755	TRUE	Empty	hypothetical protein OS=Brassica napus OX=3708 GN=BnaC05g00820D PE=4 SV=1	tr|A0A078FSD2|A0A078FSD2_BRANA	BnaC05g00820D	32 kDa		0.73	0.31	23.32	0.783571	23.69	1.7026	24.38	1.31258	24.67	0.518419	23.24	1.30149	24.14	1.42907
756	TRUE	Empty	hypothetical protein OS=Brassica napus OX=3708 GN=BnaA06g39830D PE=3 SV=1	tr|A0A078IP74|A0A078IP74_BRANA	BnaA06g39830D	12 kDa	TRUE	0.36	0.31	27.18	1.05226	27.04	2.89146	27.67	0	27.81	1.26756	27.73	3.17027	27.58	1.32886
757	TRUE	Empty	BnaCnng55070D protein OS=Brassica napus OX=3708 GN=BnaCnng55070D PE=4 SV=1	A0A078JP05_BRANA	BnaCnng55070D	14 kDa	TRUE	0.027	0.83	26.51	0	25.82	1.71328	25.42	1.48015	26.79	0.48851	27.12	0	26.86	0
758	TRUE	Empty	Fructose-bisphosphate aldolase OS=Brassica napus OX=3708 GN=BnaCnng50220D PE=3 SV=1	A0A078JFE6_BRANA	BnaCnng50220D	38 kDa	TRUE	0.12	-0.35	27.71	0	26.34	0.428837	25.91	0.508641	25.92	0	25.96	0.428755	25.96	0.451772
759	TRUE	Empty	H(+)-exporting diphosphatase OS=Brassica napus OX=3708 GN=BnaC05g11930D PE=3 SV=1	A0A078H401_BRANA (+2)	BnaC05g11930D	81 kDa		0.61	0.47	22.5	0	23.5	2.09989	25.37	2.72833	23.89	1.40564	23.94	1.65409	22.74	0
760	TRUE	Empty	hypothetical protein OS=Brassica napus OX=3708 GN=BnaC06g14700D PE=3 SV=1	tr|A0A078F3M2|A0A078F3M2_BRANA	BnaC06g14700D	10 kDa		0.14	2.56	27.14	2.32383	24.88	0	24.63	0	24.83	0	27.66	2.16666	28.12	1.94923
761	TRUE	Empty	BnaA09g52020D protein OS=Brassica napus OX=3708 GN=BnaA09g52020D PE=3 SV=1	A0A078IKY3_BRANA	BnaA09g52020D	11 kDa		0.05	0.89	22.88	0.561793	24.51	0.452651	23.79	0	25.01	0.451031	24.86	0.805006	24.89	0
762	TRUE	Empty	hypothetical protein OS=Brassica napus OX=3708 GN=BnaC01g20120D PE=4 SV=1	tr|A0A078G1A8|A0A078G1A8_BRANA	BnaC01g20120D	33 kDa	TRUE	0.31	0.23	25.32	0.764567	24.86	0.460914	25.33	0	25.09	0.44036	25.45	0.561791	25.44	0.722853
763	TRUE	Empty	hypothetical protein OS=Brassica napus OX=3708 GN=BnaC06g00070D PE=4 SV=1	tr|A0A078FVH9|A0A078FVH9_BRANA	BnaC06g00070D	26 kDa	TRUE	0.33	-0.42	24.26	0	23.68	0.885188	23.47	1.48767	24.03	0	23.42	0	22.95	1.0064
764	TRUE	Empty	26S proteasome regulatory subunit RPN11 OS=Brassica napus OX=3708 GN=BnaCnng34170D PE=4 SV=1	A0A078J6W2_BRANA	BnaCnng34170D	26 kDa	TRUE	0.18	0.44	22.88	0	22.89	0	20.6	0	0	0	23.04	0	0	0
765	TRUE	Empty	hypothetical protein OS=Brassica napus OX=3708 GN=BnaA08g30360D PE=4 SV=1	tr|A0A078IUV6|A0A078IUV6_BRANA	BnaA08g30360D	29 kDa		0.29	1.46	22.82	0	27.87	4.50501	23.23	0.474267	24.89	0	23.92	0	24.74	0
766	TRUE	Empty	hypothetical protein OS=Brassica napus OX=3708 GN=BnaC08g49360D PE=4 SV=1	tr|A0A078J5Z4|A0A078J5Z4_BRANA	BnaC08g49360D	16 kDa	TRUE	0.83	-0.18	23.18	0	27.81	0	25.04	0	25.25	0	24.73	0	24.73	0
767	TRUE	Empty	Pyruvate kinase OS=Brassica napus OX=3708 GN=BnaC06g14360D PE=3 SV=1	A0A078FJF0_BRANA	BnaC06g14360D	57 kDa		0.22	-2.68	25.16	0	25.15	0	24.41	3.41841	21.42	0	22.57	0	22.52	2.37151
768	TRUE	Empty	hypothetical protein OS=Brassica napus OX=3708 GN=BnaC04g00740D PE=3 SV=1	tr|A0A078HXV0|A0A078HXV0_BRANA	BnaC04g00740D	14 kDa		0.05	-1.67	26.32	0	25.64	0	26.13	0	24.95	0	24.42	0	23.54	0
769	TRUE	Empty	4-hydroxy-tetrahydrodipicolinate synthase OS=Brassica napus OX=3708 GN=BnaC04g04200D PE=3 SV=1	A0A078FWX2_BRANA	BnaC04g04200D	40 kDa		0.05	-0.26	25.2	0	25.26	0	25.35	0	25	0	25.04	0	24.97	0
770	TRUE	Empty	Aminomethyltransferase OS=Brassica napus OX=3708 GN=BnaC08g41790D PE=3 SV=1	A0A078H7X7_BRANA	BnaC08g41790D	50 kDa	TRUE	--	0	0	0	0	0	0	0	0	0	0	0	0	0
771	TRUE	Empty	BnaC06g01810D protein OS=Brassica napus OX=3708 GN=BnaC06g01810D PE=4 SV=1	A0A078HZH9_BRANA (+1)	BnaC06g01810D	33 kDa		0.75	-0.26	24.48	2.87111	24.53	1.40353	24.24	1.83646	24.14	1.14199	24.21	0.892737	24.02	1.29516
772	TRUE	Empty	hypothetical protein OS=Brassica napus OX=3708 GN=BnaC03g77680D PE=4 SV=1	tr|A0A078JA26|A0A078JA26_BRANA	BnaC03g77680D	30 kDa		0.36	-0.08	26.68	1.02953	26.39	1.59062	26.56	1.27035	26.47	1.28168	26.56	0	26.37	3.09245
773	TRUE	Empty	hypothetical protein OS=Brassica napus OX=3708 GN=BnaC02g02830D PE=3 SV=1	tr|A0A078FM50|A0A078FM50_BRANA	BnaC02g02830D	61 kDa	TRUE	0.92	-0.06	23.64	0	24.56	1.36107	24.72	0.872348	24.38	0.71694	24.42	0.859117	23.8	0
774	TRUE	Empty	BnaA07g04780D protein OS=Brassica napus OX=3708 GN=BnaC07g47910D PE=4 SV=1	A0A078IJU1_BRANA (+1)	BnaC07g47910D	21 kDa		0.55	-0.01	23.72	2.29363	23.7	2.30953	23.44	3.96263	23.19	0	25.29	2.1417	25.32	2.3308
775	TRUE	Empty	Guanosine nucleotide diphosphate dissociation inhibitor OS=Brassica napus OX=3708 GN=BnaC04g22610D PE=3 SV=1	A0A078I4I1_BRANA	BnaC04g22610D	50 kDa	TRUE	0.87	0.05	24.37	2.33746	22.92	1.16762	23.88	0.497644	24.2	0	24.03	0	23.72	0.518373
776	TRUE	Empty	hypothetical protein OS=Brassica napus OX=3708 GN=BnaC04g24780D PE=4 SV=1	tr|A0A078I8X8|A0A078I8X8_BRANA	BnaC04g24780D	16 kDa		0.83	0.28	26.38	0.484291	26.35	0	25.55	0	26.52	0.697264	26.46	1.34832	26.35	1.25405
777	TRUE	Empty	hypothetical protein OS=Brassica napus OX=3708 GN=BnaA03g17080D PE=4 SV=1	tr|A0A078IBN1|A0A078IBN1_BRANA	BnaA03g17080D	31 kDa		0.35	-0.46	27.35	3.21689	28.88	0	28.97	0	28.42	0	27.48	1.50045	27.54	1.66676
778	TRUE	Empty	Small nuclear ribonucleoprotein-associated protein OS=Brassica napus OX=3708 GN=BnaC03g63890D PE=3 SV=1	A0A078GY62_BRANA	BnaC03g63890D	26 kDa		0.62	-0.05	24.96	1.8829	24.88	1.52873	25.54	0	26.16	0	25.16	1.9028	23.54	0
779	TRUE	Empty	BnaA09g27390D protein OS=Brassica napus OX=3708 GN=BnaA09g27390D PE=4 SV=1	A0A078I952_BRANA	BnaA09g27390D	34 kDa		0.51	-0.94	23.32	3.04588	24.26	0.459251	24.17	0.459203	23.07	0.972001	24.44	0.529002	20.74	0
780	TRUE	Empty	BnaC06g24230D protein OS=Brassica napus OX=3708 GN=BnaC06g24230D PE=3 SV=1	A0A078IKB6_BRANA	BnaC06g24230D	55 kDa		0.1	-0.91	24.22	0.539018	24.27	0.54014	23.22	0	23.25	0	23.13	0.615958	0	0
781	TRUE	Empty	CCT-eta OS=Brassica napus OX=3708 GN=BnaA05g27270D PE=3 SV=1	A0A078F507_BRANA	BnaA05g27270D	54 kDa		0.093	-0.56	24.67	0.500355	24.69	0.544945	24.42	0.454442	24.06	1.03521	24.08	2.99608	23.9	0
782	TRUE	Empty	BnaA03g53100D protein OS=Brassica napus OX=3708 GN=BnaA03g53100D PE=3 SV=1	A0A078HV59_BRANA	BnaA03g53100D	81 kDa		0.38	-0.41	25.55	0.878902	25.55	0.792603	25.52	0.479861	25.5	0	24.95	0.945083	25.1	0.674335
783	TRUE	Empty	Glutathione transferase OS=Brassica napus OX=3708 GN=BnaAnng37730D PE=3 SV=1	A0A078JVB3_BRANA	BnaAnng37730D	30 kDa		0.88	0.99	25.83	1.73145	26.76	2.63934	27.1	3.00889	27.34	0	26.28	2.73737	26.73	0.943665
784	TRUE	Empty	hypothetical protein OS=Brassica napus OX=3708 GN=BnaA05g20390D PE=4 SV=1	tr|A0A078G2U2|A0A078G2U2_BRANA (+1)	BnaA05g20390D	19 kDa		0.2	1.02	23.6	0	24.03	0.750554	24.33	0.562094	25.22	0.440005	25.04	1.18563	24.57	1.66122
785	TRUE	Empty	Germin-like protein OS=Brassica napus OX=3708 GN=BnaC06g24160D PE=3 SV=1	A0A078FE00_BRANA	BnaC06g24160D	22 kDa		0.47	-0.13	31.09	0.617678	31.08	1.25203	30.54	0	30.6	2.25088	30.79	0.862332	30.58	2.25419
786	TRUE	Empty	Proteasome subunit alpha type OS=Brassica napus OX=3708 GN=BnaC07g04250D PE=3 SV=1	A0A078FU71_BRANA	BnaC07g04250D	27 kDa		0.086	0.98	25.9	0.974784	25.47	0	25.66	1.49579	26.16	1.00019	26.65	0	27	0
787	TRUE	Empty	Acyl-[acyl-carrier-protein] desaturase OS=Brassica napus OX=3708 GN=BnaC04g03030D PE=3 SV=1	A0A078FY22_BRANA	BnaC04g03030D	45 kDa	TRUE	0.27	0.75	23.5	0.505201	24.44	1.33681	25.24	2.08609	24.23	0	24.7	0.746541	24.62	1.03009
788	TRUE	Empty	BnaC04g43830D protein OS=Brassica napus OX=3708 GN=BnaC04g43830D PE=4 SV=1	A0A078GEH9_BRANA	BnaC04g43830D	39 kDa	TRUE	0.13	0.42	23.2	0	23.57	0	23.42	0	23.57	0	24.13	0	23.78	0
789	TRUE	Empty	Isocitrate dehydrogenase [NAD] subunit, mitochondrial OS=Brassica napus OX=3708 GN=BnaC02g03240D PE=3 SV=1	A0A078I5B6_BRANA	BnaC02g03240D	40 kDa		0.44	0.48	24.97	1.43863	24.88	0.989365	25.47	2.77021	26.28	0	25.42	0	24.24	0
790	TRUE	Empty	Transaldolase OS=Brassica napus OX=3708 GN=BnaC09g43670D PE=3 SV=1	A0A078F9V9_BRANA	BnaC09g43670D	48 kDa		0.64	0.13	23.27	0	23.03	1.38839	23.22	0.633549	23.8	0	23.32	1.05307	22.51	1.98564
791	TRUE	Empty	Germin-like protein OS=Brassica napus OX=3708 GN=BnaA06g02110D PE=3 SV=1	A0A078GBV7_BRANA	BnaA06g02110D	22 kDa	TRUE	0.51	0.16	28.02	1.34857	28.33	1.91819	28.51	2.95131	28.33	1.85512	28.55	2.5424	28.22	2.57837
792	TRUE	Empty	hypothetical protein OS=Brassica napus OX=3708 GN=BnaC05g40920D PE=4 SV=1	tr|A0A078HWD9|A0A078HWD9_BRANA	BnaC05g40920D	36 kDa	TRUE	0.053	1.77	22.37	0	22.75	0.588712	22.82	0.643766	24.28	0	24.63	0	0	0
793	TRUE	Empty	BnaA06g35850D protein OS=Brassica napus OX=3708 GN=BnaA06g35850D PE=3 SV=1	A0A078H9F5_BRANA	BnaA06g35850D	41 kDa	TRUE	0.11	-0.66	26.38	0.59151	25.96	0.875043	26.08	0.853753	25.56	2.87396	25.83	1.2098	25.05	0.893889
794	TRUE	Empty	BnaA09g40530D protein OS=Brassica napus OX=3708 GN=BnaA09g40530D PE=4 SV=1	A0A078FER4_BRANA	BnaA09g40530D	25 kDa		1	-0.81	24.23	2.63248	25.3	1.0313	21.72	0	22.23	0	25.28	2.68497	24.12	2.71399
795	TRUE	Empty	hypothetical protein OS=Brassica napus OX=3708 GN=BnaA08g28770D PE=4 SV=1	tr|A0A078FTH7|A0A078FTH7_BRANA	BnaA08g28770D	112 kDa	TRUE	0.78	-0.15	24.39	0.519551	24.4	1.08548	24.57	0.566919	24.38	0.609102	24.62	1.06299	24.05	1.24148
796	TRUE	Empty	30S ribosomal protein S17, chloroplastic OS=Brassica napus OX=3708 GN=BnaC09g20530D PE=3 SV=1	A0A078GL07_BRANA	BnaC09g20530D	16 kDa	TRUE	--	23.95	0	0	0	0	0	0	24.75	0	22.5	0	0	0
797	TRUE	Empty	Carboxypeptidase OS=Brassica napus OX=3708 GN=BnaC09g47650D PE=3 SV=1	A0A078G963_BRANA	BnaC09g47650D	54 kDa		0.016	-0.77	26.18	0.720113	26.62	0.768958	26.27	0.720084	26.17	0.427317	25.3	0.541811	25.4	0.644779
798	TRUE	Empty	hypothetical protein OS=Brassica napus OX=3708 GN=BnaC04g15370D PE=4 SV=1	tr|A0A078FSG2|A0A078FSG2_BRANA	BnaC04g15370D	27 kDa		0.016	1.32	25.7	0.538893	25.99	0.68648	25.25	0.619088	27.27	1.20753	26.92	0.858884	25.94	3.2364
799	TRUE	Empty	Amylomaltase OS=Brassica napus OX=3708 GN=BnaC04g01600D PE=3 SV=1	A0A078GFG5_BRANA	BnaC04g01600D	108 kDa		0.02	2.63	22.36	0.518656	23.13	0	21.78	1.08385	24.33	0	25.28	0	24.93	0
800	TRUE	Empty	BnaA01g18340D protein OS=Brassica napus OX=3708 GN=BnaA01g18340D PE=3 SV=1	A0A078GBZ3_BRANA	BnaA01g18340D	110 kDa		0.85	-0.08	26.85	0.816629	26.82	0.679145	0	0	27.11	0.886466	26.82	1.0929	26.51	2.50872
801	TRUE	Empty	RNA helicase OS=Brassica napus OX=3708 GN=BnaC04g48400D PE=4 SV=1	A0A078FR95_BRANA	BnaC04g48400D	66 kDa	TRUE	0.11	-0.34	24.59	0.547987	24.89	0.546982	24.61	0.562041	23.48	1.7854	24.88	0	24.46	0.45318
802	TRUE	Empty	hypothetical protein OS=Brassica napus OX=3708 GN=BnaA06g02530D PE=4 SV=1	tr|A0A078GBV1|A0A078GBV1_BRANA	BnaA06g02530D	24 kDa		0.2	0.43	24	0.575673	23.68	0.466429	24.25	0.550131	0	0	24.81	1.23284	24.17	0
803	TRUE	Empty	hypothetical protein OS=Brassica napus OX=3708 GN=BnaC03g56890D PE=3 SV=1	tr|A0A078HAV1|A0A078HAV1_BRANA	BnaC03g56890D	57 kDa		0.48	5.44	22.66	0	22.22	0	22.56	0	28.85	5.39331	0	0	27.76	4.28433
804	TRUE	Empty	Leucyl-tRNA synthetase OS=Brassica napus OX=3708 GN=BnaC08g42640D PE=3 SV=1	A0A078G839_BRANA	BnaC08g42640D	137 kDa		0.44	0.71	22.53	2.77026	22	2.11744	23.06	2.62141	23.54	2.69137	22.66	2.57576	23.43	1.17631
805	TRUE	Empty	NAD(P)H dehydrogenase (quinone) OS=Brassica napus OX=3708 GN=BnaA10g08330D PE=3 SV=1	A0A078HXA1_BRANA (+1)	BnaA10g08330D	22 kDa	TRUE	0.52	-0.06	24.06	1.38028	24.19	0.968413	24.44	1.47174	23.94	1.65563	23.97	1.22398	24.28	0.847397
806	TRUE	Empty	hypothetical protein OS=Brassica napus OX=3708 GN=BnaC05g40270D PE=3 SV=1	tr|A0A078GEQ2|A0A078GEQ2_BRANA	BnaC05g40270D	22 kDa		0.75	0.43	29.7	0.640994	29.68	0.559101	29.51	0.675035	29.7	1.36956	29.94	0.942988	29.78	1.52451
807	TRUE	Empty	Protein disulfide-isomerase OS=Brassica napus OX=3708 GN=BnaC09g53940D PE=3 SV=1	A0A078IUU7_BRANA	BnaC09g53940D	66 kDa		0.27	-0.6	24.43	0.453106	24.4	0.694939	23.87	0.881047	23.89	0.961786	23.62	1.65594	23.56	0
808	TRUE	Empty	hypothetical protein OS=Brassica napus OX=3708 GN=BnaC03g13130D PE=4 SV=1	tr|A0A078FFW6|A0A078FFW6_BRANA	BnaC03g13130D	22 kDa		0.83	-0.38	27.18	1.89224	27.07	1.37764	26.85	2.2024	26.2	0	26.75	1.35176	26.96	0
809	TRUE	Empty	hypothetical protein OS=Brassica napus OX=3708 GN=BnaC02g41630D PE=4 SV=1	tr|A0A078HTX7|A0A078HTX7_BRANA	BnaC02g41630D	17 kDa		0.27	-1.53	25.77	0	26.99	0	26.95	1.8131	25.06	1.27216	25.54	1.67518	25.12	2.51655
810	TRUE	Empty	Peptidylprolyl isomerase OS=Brassica napus OX=3708 GN=BnaC04g55110D PE=4 SV=1	A0A078J6P7_BRANA	BnaC04g55110D	29 kDa	TRUE	0.22	0.67	0	0	23.17	0	24.62	0	0	0	24.63	0	0	0
811	TRUE	Empty	BnaA03g56740D protein OS=Brassica napus OX=3708 GN=BnaA03g56740D PE=4 SV=1	A0A078J7S8_BRANA (+1)	BnaA03g56740D	14 kDa		0.44	0.51	26.96	0	0	0	25.3	0.517792	26.57	0.705063	25.2	1.08292	26.53	0.855225
812	TRUE	Empty	Peptidyl-prolyl cis-trans isomerase OS=Brassica napus OX=3708 GN=BnaC04g54560D PE=3 SV=1	A0A078J139_BRANA (+1)	BnaC04g54560D	22 kDa		0.076	-0.82	25.8	0.855727	24.98	0.646853	25.54	0	24.2	0.571061	23.88	0	25.33	0.464573
813	TRUE	Empty	ATP:AMP phosphotransferase OS=Brassica napus OX=3708 GN=BnaC03g27800D PE=3 SV=1	A0A078H663_BRANA	BnaC03g27800D	27 kDa	TRUE	0.18	0.61	27	0	26.6	0	24.56	0	27.31	0	26.87	0.627137	27.37	0
814	TRUE	Empty	3-deoxy-8-phosphooctulonate synthase (Fragment) OS=Brassica napus OX=3708 GN=BnaCnng62300D PE=3 SV=1	A0A078JQU9_BRANA	BnaCnng62300D	30 kDa	TRUE	0.083	-0.59	25.42	0	25.49	0	0	0	24.79	0	24.74	0	25.06	0
815	TRUE	Empty	hypothetical protein OS=Brassica napus OX=3708 GN=BnaC05g44490D PE=4 SV=1	tr|A0A078GSE1|A0A078GSE1_BRANA	BnaC05g44490D	17 kDa		0.063	-0.71	26.86	0.640708	26.22	3.12439	26.67	0.575998	25.93	3.8563	25.99	0	25.83	0.548095
816	TRUE	Empty	hypothetical protein OS=Brassica napus OX=3708 GN=BnaA04g13490D PE=3 SV=1	tr|A0A078HQ81|A0A078HQ81_BRANA	BnaA04g13490D	47 kDa	TRUE	0.29	0.2	23.85	0.539545	23.87	0	23.89	0	24.32	0	23.62	0	24.19	0
817	TRUE	Empty	hypothetical protein OS=Brassica napus OX=3708 GN=BnaA08g02530D PE=4 SV=1	tr|A0A078FU72|A0A078FU72_BRANA	BnaA08g02530D	52 kDa	TRUE	--	24.04	0	0	0	0	0	0	25.17	0	22.94	0	23.89	1.48427
818	TRUE	Empty	hypothetical protein OS=Brassica napus OX=3708 GN=BnaA06g32840D PE=3 SV=1	tr|A0A078FL45|A0A078FL45_BRANA (+1)	BnaA06g32840D	26 kDa		0.83	-1.09	28.91	0	27.48	0	29.25	0	27.57	0	29.68	0	27.23	0
819	TRUE	Empty	hypothetical protein OS=Brassica napus OX=3708 GN=BnaC05g43330D PE=3 SV=1	tr|A0A078HV61|A0A078HV61_BRANA	BnaC05g43330D	45 kDa	TRUE	--	0	0	0	0	0	0	0	0	0	0	0	0	0
820	TRUE	Empty	hypothetical protein OS=Brassica napus OX=3708 GN=BnaA03g56960D PE=3 SV=1	tr|A0A078IWY3|A0A078IWY3_BRANA	BnaA03g56960D	26 kDa		0.12	-0.3	26.81	0.715909	26.79	0.446228	27.05	0.514527	26.43	0.87289	26.6	0.865888	26.65	1.21974
821	TRUE	Empty	BnaC01g27600D protein OS=Brassica napus OX=3708 GN=BnaC01g27600D PE=4 SV=1	A0A078H310_BRANA	BnaC01g27600D	46 kDa	TRUE	--	0	0	0	0	0	0	0	0	0	0	0	0	0
822	TRUE	Empty	Citrulline--aspartate ligase OS=Brassica napus OX=3708 GN=BnaA01g14190D PE=3 SV=1	A0A078H970_BRANA	BnaA01g14190D	54 kDa		0.42	0.17	22.96	0.720042	22.77	1.38048	23.01	1.25549	22.86	0.758606	23.39	0.899921	22.91	1.02472
823	TRUE	Empty	hypothetical protein OS=Brassica napus OX=3708 GN=BnaA04g05960D PE=4 SV=1	tr|A0A078GEW5|A0A078GEW5_BRANA	BnaA04g05960D	21 kDa		0.64	-1.5	25.02	1.66706	25.61	0.764235	24.87	2.61301	26.06	2.67321	25.92	2.67033	22.88	3.22115
824	TRUE	Empty	BnaC06g30610D protein OS=Brassica napus OX=3708 GN=BnaC06g30610D PE=4 SV=1	A0A078HVV3_BRANA	BnaC06g30610D	51 kDa		0.56	0.58	22.67	2.86682	24.3	1.88377	23.7	1.43545	24.21	1.26179	24.34	1.21865	23.85	1.09546
825	TRUE	Empty	hypothetical protein OS=Brassica napus OX=3708 GN=BnaA09g39860D PE=4 SV=1	tr|A0A078FAI5|A0A078FAI5_BRANA	BnaA09g39860D	14 kDa		0.78	0.39	28.07	3.03983	28.32	3.14088	27.24	1.88582	27.84	5.23169	27.97	0.406329	27.85	0.408043
826	TRUE	Empty	Peptidylprolyl isomerase OS=Brassica napus OX=3708 GN=BnaA02g30290D PE=4 SV=1	A0A078INV7_BRANA	BnaA02g30290D	18 kDa	TRUE	0.33	0.12	26.37	0	25.98	0.822479	26.34	0	26.64	0	26.31	0.915584	26.15	0.673441
827	TRUE	Empty	hypothetical protein OS=Brassica napus OX=3708 GN=BnaC06g43890D PE=4 SV=1	tr|A0A078J698|A0A078J698_BRANA	BnaC06g43890D	48 kDa		0.57	-0.09	24.05	2.0401	23.71	0.600461	23.88	0.589051	24.07	1.80567	23.32	0.94446	23.74	0.570382
828	TRUE	Empty	Xyloglucan endotransglucosylase/hydrolase OS=Brassica napus OX=3708 GN=BnaA03g50050D PE=3 SV=1	A0A078HQZ7_BRANA	BnaA03g50050D	31 kDa	TRUE	0.046	-2.14	25.62	0.473738	25.74	0	25.3	0.5055	23.46	0	0	0	23.35	0
829	TRUE	Empty	BnaC08g04470D protein OS=Brassica napus OX=3708 GN=BnaC08g04470D PE=4 SV=1	A0A078FZN7_BRANA (+1)	BnaC08g04470D	28 kDa	TRUE	0.16	-0.63	24.81	0.670691	24.47	1.84942	24.93	0	21.79	0	24.26	0.996631	24.79	0
830	TRUE	Empty	BnaA08g26240D protein OS=Brassica napus OX=3708 GN=BnaA08g26240D PE=4 SV=1	A0A078H104_BRANA	BnaA08g26240D	47 kDa	TRUE	0.54	0.12	25.12	0.875182	24.9	0.717969	25.15	1.03934	25.42	0	0	0	25.03	0.6053
831	TRUE	Empty	Glycerophosphodiester phosphodiesterase OS=Brassica napus OX=3708 GN=BnaC09g24190D PE=4 SV=1	A0A078FJQ7_BRANA	BnaC09g24190D	83 kDa	TRUE	0.56	-0.45	0	0	0	0	22.65	1.06296	21.74	0.827907	0	0	22.88	0
832	TRUE	Empty	hypothetical protein OS=Brassica napus OX=3708 GN=BnaC09g40930D PE=4 SV=1	tr|A0A078FVH8|A0A078FVH8_BRANA	BnaC09g40930D	38 kDa		0.13	-2.73	24.28	0.693698	24.43	0.563597	23.82	0.983171	0	0	0	0	21.52	0
833	TRUE	Empty	UDP-glucose 6-dehydrogenase OS=Brassica napus OX=3708 GN=BnaC06g12620D PE=3 SV=1	A0A078HGY9_BRANA	BnaC06g12620D	53 kDa	TRUE	0.25	-0.24	24.08	0.733644	24.69	0	23.92	0.608383	24.06	0.465684	23.05	0.505085	24.11	0.646796
834	TRUE	Empty	S-adenosylmethionine synthase OS=Brassica napus OX=3708 GN=BnaCnng16700D PE=3 SV=1	A0A078IHT6_BRANA	BnaCnng16700D	43 kDa	TRUE	--	-25.24	25.24	0	0	0	0	0	0	0	0	0	0	0
835	TRUE	Empty	BnaA06g22560D protein OS=Brassica napus OX=3708 GN=BnaA06g22560D PE=4 SV=1	A0A078HXP1_BRANA	BnaA06g22560D	42 kDa		0.48	0.29	24.76	0.86493	24.06	1.18121	23.5	0	24.62	0.65013	24.16	0	24.59	0.831054
836	TRUE	Empty	hypothetical protein OS=Brassica napus OX=3708 GN=BnaA09g45030D PE=4 SV=1	tr|A0A078G9Q7|A0A078G9Q7_BRANA	BnaA09g45030D	60 kDa		0.75	-0.38	23.37	1.01622	24.45	0.615631	23.95	1.16532	0	0	0	0	23.45	0
837	TRUE	Empty	BnaAnng09100D protein OS=Brassica napus OX=3708 GN=BnaAnng09100D PE=4 SV=1	A0A078IBL5_BRANA	BnaAnng09100D	25 kDa		0.61	0.6	24.94	0	23.96	0	25.33	0	25.4	0.6875	25.68	2.23913	25.68	2.27804
838	TRUE	Empty	BnaC08g42550D protein OS=Brassica napus OX=3708 GN=BnaC08g42550D PE=3 SV=1	A0A078GB88_BRANA	BnaC08g42550D	32 kDa		0.05	1.05	24.75	0	24.96	0	23.18	0	25.57	0	0	0	25.63	0.45305
839	TRUE	Empty	40S ribosomal protein S3a OS=Brassica napus OX=3708 GN=BnaC05g47000D PE=3 SV=1	A0A078HX00_BRANA	BnaC05g47000D	30 kDa	TRUE	0.083	0.72	24.74	0	24.96	0	0	0	25.53	0	25.88	0	25.31	0
840	TRUE	Empty	hypothetical protein OS=Brassica napus OX=3708 GN=BnaA03g07060D PE=3 SV=1	tr|A0A078IMT1|A0A078IMT1_BRANA	BnaA03g07060D	17 kDa	TRUE	0.83	0.36	27.66	1.72302	28.63	0	28.76	0	29.13	0	28.45	1.73841	28.58	1.7674
841	TRUE	Empty	Germin-like protein OS=Brassica napus OX=3708 GN=BnaA03g56080D PE=3 SV=1	A0A078IPF4_BRANA	BnaA03g56080D	22 kDa	TRUE	0.05	0.21	26.39	2.79711	26.35	2.18095	26.43	2.16179	26.54	2.43757	26.72	2.65945	26.54	2.34582
842	TRUE	Empty	hypothetical protein OS=Brassica napus OX=3708 GN=BnaCnng47180D PE=3 SV=1	tr|A0A078JI64|A0A078JI64_BRANA	BnaCnng47180D	70 kDa	TRUE	0.35	-0.6	0	0	25.43	0	25.33	0	24.05	0	25.38	0	24.81	0.940806
843	TRUE	Empty	Eukaryotic translation initiation factor 3 subunit D OS=Brassica napus OX=3708 GN=BnaA09g17080D PE=3 SV=1	A0A078FJF5_BRANA (+1)	BnaA09g17080D	66 kDa		0.72	-0.26	23.94	0	24.36	0	24.3	0.574542	23.81	1.23697	0	0	24.03	0
844	TRUE	Empty	hypothetical protein OS=Brassica napus OX=3708 GN=BnaA06g40320D PE=4 SV=1	tr|A0A078J6B6|A0A078J6B6_BRANA	BnaA06g40320D	43 kDa		0.2	1.25	23.26	1.43495	21.77	2.95363	24.27	0.713247	24.7	0	0	0	24.72	0
845	TRUE	Empty	Glutamate dehydrogenase OS=Brassica napus OX=3708 GN=BnaC09g39680D PE=3 SV=1	A0A078GLF9_BRANA	BnaC09g39680D	45 kDa		0.77	0.01	24.6	0.956873	23.83	1.13969	23.5	1.29199	24.08	0.940457	23.99	0.719594	23.95	1.1546
846	TRUE	Empty	hypothetical protein OS=Brassica napus OX=3708 GN=BnaC06g13920D PE=4 SV=1	tr|A0A078FG18|A0A078FG18_BRANA	BnaC06g13920D	16 kDa		0.44	0.19	26.08	2.50798	26.23	2.52769	25.64	2.11127	26.04	2.31619	26.72	0.419793	25.79	2.13166
847	TRUE	Empty	BnaA01g34580D protein OS=Brassica napus OX=3708 GN=BnaA01g34580D PE=3 SV=1	A0A078JC84_BRANA	BnaA01g34580D	53 kDa	TRUE	0.19	-0.66	23.81	3.25231	24.39	3.38828	24.34	3.38351	23.89	3.86498	23.41	3.14234	23.48	3.73591
848	TRUE	Empty	Profilin OS=Brassica napus OX=3708 GN=BnaA09g09990D PE=3 SV=1	A0A078ERL8_BRANA (+1)	BnaA09g09990D	14 kDa	TRUE	0.28	-0.22	26.5	0	26.83	0	26.67	0	26.52	0	26.31	0	26.5	0
849	TRUE	Empty	hypothetical protein OS=Brassica napus OX=3708 GN=BnaC04g25100D PE=4 SV=1	tr|A0A078I0H9|A0A078I0H9_BRANA	BnaC04g25100D	19 kDa	TRUE	0.65	0.02	25.38	0.980714	25.83	0.658932	25.24	0	25.53	0	25.44	0	25.67	0
850	TRUE	Empty	hypothetical protein OS=Brassica napus OX=3708 GN=BnaA10g29970D PE=3 SV=1	tr|A0A078ISC0|A0A078ISC0_BRANA	BnaA10g29970D	41 kDa		0.57	0.75	26.2	0.961281	25.15	1.83974	26.26	3.6241	25.79	1.26248	26.44	0	26.81	0
851	TRUE	Empty	hypothetical protein OS=Brassica napus OX=3708 GN=BnaC04g32420D PE=3 SV=1	tr|A0A078HHH4|A0A078HHH4_BRANA	BnaC04g32420D	12 kDa		0.62	0.22	22.78	0	21.44	0	25.16	0.447677	24.61	0.460532	23.56	0	25.2	0.862047
852	TRUE	Empty	1,4-alpha-glucan branching enzyme OS=Brassica napus OX=3708 GN=BnaCnng02680D PE=3 SV=1	A0A078FBH4_BRANA	BnaCnng02680D	95 kDa	TRUE	0.47	-0.31	23.7	0.735774	23.32	0.485285	24.19	0	22.98	0.487808	23.64	0.500455	23.34	0.477794
853	TRUE	Empty	BnaA08g30480D protein OS=Brassica napus OX=3708 GN=BnaA08g30480D PE=4 SV=1	A0A078IWZ5_BRANA	BnaA08g30480D	34 kDa	TRUE	0.29	-0.24	28.49	0.419673	28.49	0.406863	28.4	0.556383	28.23	0.439677	28.52	0	27.93	0
854	TRUE	Empty	Polyadenylate-binding protein OS=Brassica napus OX=3708 GN=BnaCnng26160D PE=3 SV=1	A0A078IYF7_BRANA	BnaCnng26160D	71 kDa	TRUE	0.41	-0.57	23.86	0.889072	24.02	1.06212	23.98	0.840673	22.81	0	23.31	0	24.01	0
855	TRUE	Empty	4a-hydroxytetrahydrobiopterin dehydratase OS=Brassica napus OX=3708 GN=BnaA03g13290D PE=3 SV=1	A0A078HK06_BRANA	BnaA03g13290D	23 kDa	TRUE	0.65	0.05	26.29	0	26.26	0	26.35	0	26.4	0.521441	26.43	0	26.18	0.69214
856	TRUE	Empty	hypothetical protein OS=Brassica napus OX=3708 GN=BnaC09g40180D PE=4 SV=1	tr|A0A078FV94|A0A078FV94_BRANA	BnaC09g40180D	90 kDa	TRUE	--	0	0	0	0	0	0	0	0	0	0	0	0	0
857	TRUE	Empty	Ribose-5-phosphate isomerase OS=Brassica napus OX=3708 GN=BnaAnng10640D PE=3 SV=1	A0A078ILE3_BRANA	BnaAnng10640D	29 kDa	TRUE	0.51	1.98	25.33	0	26.98	0	25.25	0	28.2	0	25.14	0	27.67	0.934949
858	TRUE	Empty	NADH-quinone oxidoreductase subunit B OS=Brassica napus OX=3708 GN=ndhK PE=3 SV=1	D1L8P2_BRANA	ndhK	25 kDa		0.083	-0.83	26.24	0	26.6	0	25.7	0.500526	24.93	0	25.13	0.468393	25.94	0
859	TRUE	Empty	Glutamine synthetase OS=Brassica napus OX=3708 GN=BnaCnng57900D PE=3 SV=1	A0A078JMZ9_BRANA	BnaCnng57900D	39 kDa	TRUE	0.28	7.15	30.07	0	23.25	0.694206	0	0	30.87	0	23.4	0	31.99	0
860	TRUE	Empty	40S ribosomal protein S7 OS=Brassica napus OX=3708 GN=BnaC09g41680D PE=3 SV=1	A0A078C354_BRANA	BnaC09g41680D	22 kDa	TRUE	0.84	-1.55	26.3	0	25.96	0	25.2	3.73456	25.14	2.05453	22.42	3.22515	25.56	3.21223
861	TRUE	Empty	hypothetical protein OS=Brassica napus OX=3708 GN=BnaCnng12010D PE=3 SV=1	tr|A0A078I1U3|A0A078I1U3_BRANA	BnaCnng12010D	24 kDa		0.72	-0.22	24.69	4.32324	24.55	0	25.3	0	24.82	0	24.91	0	24.06	0
862	TRUE	Empty	Photosystem II reaction center protein H OS=Brassica napus OX=3708 GN=psbH PE=3 SV=1	D1L8R7_BRANA	psbH	8 kDa		0.28	0.52	31.29	0	30.23	2.44646	29.65	2.51671	30.82	4.39332	31.63	0	30.58	4.09269
863	TRUE	Empty	BnaCnng33690D protein OS=Brassica napus OX=3708 GN=BnaCnng33690D PE=3 SV=1	A0A078J4E5_BRANA	BnaCnng33690D	55 kDa		0.48	-0.54	23.93	1.6711	24.81	0	24.3	0	24.03	0	22.49	0	24.33	0
864	TRUE	Empty	hypothetical protein OS=Brassica napus OX=3708 GN=BnaA09g52180D PE=3 SV=1	tr|A0A078J5J7|A0A078J5J7_BRANA	BnaA09g52180D	39 kDa		0.11	-1.33	24.76	0.745112	24.67	0.61245	23.11	1.77973	22.11	0	23.06	1.152	23.88	1.46482
865	TRUE	Empty	Aminomethyltransferase OS=Brassica napus OX=3708 GN=BnaC08g15110D PE=3 SV=1	A0A078H0D9_BRANA	BnaC08g15110D	44 kDa	TRUE	1	-0.17	26.25	0.525348	26.73	0.420756	26.33	0	0	0	0	0	26.3	1.74625
866	TRUE	Empty	hypothetical protein OS=Brassica napus OX=3708 GN=BnaA09g16950D PE=3 SV=1	tr|A0A078FJG6|A0A078FJG6_BRANA (+1)	BnaA09g16950D	27 kDa	TRUE	0.016	-0.59	27.3	0.547746	27.2	0.589019	27.24	0.496274	26.61	0.550768	26.6	0.595466	26.72	0.470199
867	TRUE	Empty	hypothetical protein OS=Brassica napus OX=3708 GN=BnaCnng15340D PE=3 SV=1	tr|A0A078IC41|A0A078IC41_BRANA	BnaCnng15340D	10 kDa	TRUE	0.27	0.25	24.88	0.831092	25.25	0	25.38	0.442877	25.39	0.605465	25.82	0.437211	24.78	1.17972
868	TRUE	Empty	Reticulon-like protein OS=Brassica napus OX=3708 GN=BnaA03g46130D PE=4 SV=1	A0A078FDD2_BRANA	BnaA03g46130D	30 kDa		0.57	0.35	25.57	0.529694	25.14	0.93156	24.72	1.19324	24.63	0.899624	25.82	1.04087	26.25	0.731353
869	TRUE	Empty	BnaA09g00150D protein OS=Brassica napus OX=3708 GN=BnaA09g00150D PE=4 SV=1	A0A078IHB0_BRANA	BnaA09g00150D	18 kDa	TRUE	0.81	-0.16	25.02	0.959049	24.88	0.595749	24.15	0	24.93	0	23.94	1.31753	24.62	0
870	TRUE	Empty	hypothetical protein OS=Brassica napus OX=3708 GN=BnaC04g51960D PE=4 SV=1	tr|A0A078J0V4|A0A078J0V4_BRANA	BnaC04g51960D	104 kDa		1	-0.98	24.23	2.16364	24.11	2.14439	23.97	1.80824	23.6	1.33852	23.03	1.30736	23.05	0.607043
871	TRUE	Empty	Glucan endo-1,3-beta-D-glucosidase OS=Brassica napus OX=3708 GN=BnaC08g26240D PE=3 SV=1	A0A078HV56_BRANA	BnaC08g26240D	49 kDa	TRUE	--	0	0	0	0	0	0	0	0	0	0	0	0	0
872	TRUE	Empty	BnaA09g52250D protein OS=Brassica napus OX=3708 GN=BnaA09g52250D PE=4 SV=1	A0A078JBN4_BRANA	BnaA09g52250D	75 kDa		1	0.02	26.28	0.96053	26.72	1.61926	25.76	1.4444	26.32	1.28555	26.24	0.757701	26.04	0.956547
873	TRUE	Empty	Malate dehydrogenase OS=Brassica napus OX=3708 GN=BnaA06g01050D PE=3 SV=1	A0A078GG36_BRANA	BnaA06g01050D	36 kDa	TRUE	0.63	0.19	27.41	0.436016	27.46	0.43426	26.94	0.418681	27.01	0.687601	28.1	0.406438	27.01	0.874906
874	TRUE	Empty	Prohibitin OS=Brassica napus OX=3708 GN=BnaA08g27620D PE=3 SV=1	A0A078FT52_BRANA	BnaA08g27620D	32 kDa		0.021	-0.64	25.26	0	25.32	0.679295	24.77	0	24.34	0	24.75	0	24.46	0.44701
875	TRUE	Empty	Pyruvate dehydrogenase E1 component subunit alpha OS=Brassica napus OX=3708 GN=BnaC01g28440D PE=4 SV=1	A0A078H9V9_BRANA	BnaC01g28440D	43 kDa	TRUE	0.6	-0.16	24.37	0	24.63	0	24.85	0.697534	24.59	0.628942	24.76	0	24.05	0
876	TRUE	Empty	hypothetical protein OS=Brassica napus OX=3708 GN=BnaC03g59290D PE=4 SV=1	tr|A0A078HCV6|A0A078HCV6_BRANA	BnaC03g59290D	39 kDa		1	-0.29	24.15	2.1379	24.31	2.32405	22.99	1.44897	23.91	0	24.14	1.89661	23.2	0
877	TRUE	Empty	hypothetical protein OS=Brassica napus OX=3708 GN=BnaA10g28990D PE=3 SV=1	tr|A0A078IKP2|A0A078IKP2_BRANA	BnaA10g28990D	43 kDa		0.81	-0.54	23.97	0	25.34	1.23946	25.07	0	23.05	0	24	0	26.06	1.76385
878	TRUE	Empty	hypothetical protein OS=Brassica napus OX=3708 GN=BnaA06g23450D PE=4 SV=1	tr|A0A078IMT9|A0A078IMT9_BRANA	BnaA06g23450D	32 kDa		0.025	-0.99	24.74	0.501548	25.05	0	24.35	0.674517	23.75	0	23.61	0	23.72	0
879	TRUE	Empty	hypothetical protein OS=Brassica napus OX=3708 GN=BnaC03g16570D PE=4 SV=1	tr|A0A078GFD9|A0A078GFD9_BRANA	BnaC03g16570D	24 kDa		0.81	0.62	26.33	0	25.92	6.45879	24.14	4.99835	26.05	0	26.25	0	25.56	6.16706
880	TRUE	Empty	T-complex protein 1 subunit gamma OS=Brassica napus OX=3708 GN=BnaAnng03000D PE=3 SV=1	A0A078FWM7_BRANA	BnaAnng03000D	60 kDa		0.034	1.19	22.7	1.88144	22.98	0.826777	0	0	23.79	0	24.42	0	24.05	0
881	TRUE	Empty	hypothetical protein OS=Brassica napus OX=3708 GN=BnaC04g44690D PE=3 SV=1	tr|A0A078H3P5|A0A078H3P5_BRANA	BnaC04g44690D	49 kDa		0.32	-0.25	23.91	0.468686	23.72	0.523722	23.27	1.0447	0	0	23.81	0	23.12	0
882	TRUE	Empty	Glucose-6-phosphate 1-dehydrogenase OS=Brassica napus OX=3708 GN=BnaCnng48180D PE=3 SV=1	A0A078JJZ9_BRANA	BnaCnng48180D	65 kDa	TRUE	0.71	0.11	23.64	1.8981	23.88	2.25271	24.07	1.5611	24.01	0.6481	24.53	0	23.72	0
883	TRUE	Empty	Eukaryotic translation initiation factor 3 subunit B OS=Brassica napus OX=3708 GN=BnaA09g41220D PE=3 SV=1	A0A078H8B7_BRANA	BnaA09g41220D	82 kDa		0.053	1.25	21.52	0.689372	23.43	0	22.88	0.788322	0	0	23.89	0	23.63	0
884	TRUE	Empty	BnaC05g00070D protein OS=Brassica napus OX=3708 GN=BnaC05g00070D PE=3 SV=1	A0A078FS81_BRANA	BnaC05g00070D	18 kDa		0.48	-0.12	24.19	0	23.05	0.492119	23.79	0	21.44	0	23.71	0	23.66	0
885	TRUE	Empty	BnaA09g43230D protein OS=Brassica napus OX=3708 GN=BnaA09g43230D PE=4 SV=1	A0A078FL00_BRANA	BnaA09g43230D	37 kDa		0.51	-0.21	26.9	0	26.57	0	26.35	0	26.36	0	26.2	0	26.63	0
886	TRUE	Empty	hypothetical protein OS=Brassica napus OX=3708 GN=BnaCnng20150D PE=4 SV=1	tr|A0A078IMF3|A0A078IMF3_BRANA	BnaCnng20150D	50 kDa	TRUE	0.16	-0.71	24.31	0	23.36	0	24.52	0	23.6	0	23.17	0.479418	23.78	0
887	TRUE	Empty	Lysine--tRNA ligase OS=Brassica napus OX=3708 GN=BnaAnng09530D PE=3 SV=1	A0A078IDE0_BRANA	BnaAnng09530D	70 kDa	TRUE	1	-0.02	24.34	0	23.99	0.46403	23.91	0	24.11	0	23.95	0	0	0
888	TRUE	Empty	hypothetical protein OS=Brassica napus OX=3708 GN=BnaC04g52530D PE=4 SV=1	tr|A0A078ILD9|A0A078ILD9_BRANA	BnaC04g52530D	16 kDa		--	23.91	0	0	0	0	0	0	23.84	0	23.99	0	0	0
889	TRUE	Empty	hypothetical protein OS=Brassica napus OX=3708 GN=BnaC05g11640D PE=4 SV=1	tr|A0A078HMB3|A0A078HMB3_BRANA	BnaC05g11640D	38 kDa		0.22	0.57	25.8	0	0	0	0	0	0	0	25.82	0	26.87	0
890	TRUE	Empty	40S ribosomal protein S26 OS=Brassica napus OX=3708 GN=BnaA03g19120D PE=3 SV=1	A0A078F3M4_BRANA (+2)	BnaA03g19120D	19 kDa	TRUE	0.083	-0.55	29.64	0	29.75	0	29.41	0	28.01	2.9092	0	0	29.17	0
891	TRUE	Empty	BnaC04g53480D protein OS=Brassica napus OX=3708 GN=BnaC04g53480D PE=3 SV=1	A0A078J1U8_BRANA	BnaC04g53480D	36 kDa	TRUE	0.77	0.06	23.66	0.583964	24.05	0.498381	24.42	1.27412	23.94	0.467138	24.05	0.52498	24.21	1.44121
892	TRUE	Empty	40S ribosomal protein S8 OS=Brassica napus OX=3708 GN=BnaC09g37460D PE=3 SV=1	A0A078HEE7_BRANA	BnaC09g37460D	29 kDa	TRUE	0.36	-1.85	26.49	1.95524	27.66	2.96129	27.62	3.15711	25.66	1.66213	24.61	0	25.57	1.51291
893	TRUE	Empty	BnaA02g05220D protein OS=Brassica napus OX=3708 GN=BnaA02g05220D PE=4 SV=1	A0A078F6T6_BRANA	BnaA02g05220D	24 kDa		0.055	1.72	24.32	1.47081	24.03	0.472952	23.52	0.5711	25.86	0.434696	25.82	0.860962	24.92	1.27846
894	TRUE	Empty	hypothetical protein OS=Brassica napus OX=3708 GN=BnaCnng14650D PE=4 SV=1	tr|A0A078IDR1|A0A078IDR1_BRANA	BnaCnng14650D	22 kDa		0.48	-0.09	26.87	0.552537	27.33	0.412683	26.69	0.530585	26.84	0.511677	26.84	0.420063	27.06	0.466267
895	TRUE	Empty	hypothetical protein OS=Brassica napus OX=3708 GN=BnaCnng21640D PE=4 SV=1	tr|A0A078ISN5|A0A078ISN5_BRANA	BnaCnng21640D	38 kDa		0.58	-0.58	24.63	1.69963	25.73	1.89579	24.97	0	27.56	4.04057	24.75	0	24.55	0.460483
896	TRUE	Empty	Aspartate aminotransferase OS=Brassica napus OX=3708 GN=BnaA04g28670D PE=3 SV=1	A0A078J784_BRANA	BnaA04g28670D	48 kDa	TRUE	0.52	-0.37	23.71	0.523462	24.77	0	26.31	0	25.44	0	23.44	0.55408	24.23	0.935995
897	TRUE	Empty	Small ubiquitin-related modifier OS=Brassica napus OX=3708 GN=BnaA02g09210D PE=3 SV=1	A0A078G5P2_BRANA	BnaA02g09210D	11 kDa	TRUE	0.083	0.7	0	0	22.69	0	23.04	0	24.04	0	23.46	0	23.23	0
898	TRUE	Empty	Threonine synthase OS=Brassica napus OX=3708 GN=BnaA08g13300D PE=3 SV=1	A0A078FMU6_BRANA	BnaA08g13300D	58 kDa		0.29	-0.31	25.62	1.38628	25.81	1.16953	25.1	1.35503	23.79	0	25.65	0.940712	25.45	2.94511
899	TRUE	Empty	Lipoxygenase OS=Brassica napus OX=3708 GN=BnaA07g24860D PE=3 SV=1	A0A078F2V2_BRANA	BnaA07g24860D	125 kDa	TRUE	0.75	-0.25	27.57	3.01485	27.73	3.26105	27.65	3.3436	27.03	3.06085	27.11	2.96354	28.49	0
900	TRUE	Empty	hypothetical protein OS=Brassica napus OX=3708 GN=BnaC06g42530D PE=3 SV=1	tr|A0A078IKM5|A0A078IKM5_BRANA	BnaC06g42530D	33 kDa		0.46	-0.3	25.09	0.608126	25.77	0.694788	0	0	25.4	0.484814	24.62	0	24.79	0
901	TRUE	Empty	hypothetical protein OS=Brassica napus OX=3708 GN=BnaAnng07090D PE=3 SV=1	tr|A0A078HZZ6|A0A078HZZ6_BRANA	BnaAnng07090D	25 kDa	TRUE	--	23.64	0	0	0	0	0	0	23.51	0	0	0	23.76	0
902	TRUE	Empty	Phosphoglycerate mutase (2,3-diphosphoglycerate-independent) OS=Brassica napus OX=3708 GN=BnaC05g43970D PE=3 SV=1	A0A078GN60_BRANA (+1)	BnaC05g43970D	61 kDa	TRUE	0.27	-0.38	24.6	1.60558	25.33	0	24.81	0.682634	24.31	0.907697	24.59	0.486553	24.68	0
903	TRUE	Empty	S-formylglutathione hydrolase OS=Brassica napus OX=3708 GN=BnaC03g23390D PE=3 SV=1	A0A078GB13_BRANA	BnaC03g23390D	32 kDa	TRUE	0.1	-1.1	25	0.440721	24.7	0.588029	24.48	0	23.09	0	23.57	0	24.53	0
904	TRUE	Empty	BnaCnng35410D protein OS=Brassica napus OX=3708 GN=BnaCnng35410D PE=3 SV=1	A0A078J5S9_BRANA	BnaCnng35410D	29 kDa	TRUE	0.33	-0.42	25.94	0	26.77	0.518303	27.52	0	26.17	0	26.24	0.790731	26.49	0.429426
905	TRUE	Empty	BnaA03g49240D protein OS=Brassica napus OX=3708 GN=BnaA03g49240D PE=4 SV=1	A0A078GZ79_BRANA	BnaA03g49240D	31 kDa		0.15	-0.67	23.91	0.720961	24.07	0.643628	23.84	0.725943	22.8	0	23.1	0	23.97	0
906	TRUE	Empty	Ribonucloprotein OS=Brassica napus OX=3708 GN=BnaC02g26240D PE=3 SV=1	A0A078H7X0_BRANA	BnaC02g26240D	14 kDa		0.51	-0.25	27.28	0	27.43	0	26.83	0	25.91	0	27.11	0	27.31	0
907	TRUE	Empty	BnaC05g37150D protein OS=Brassica napus OX=3708 GN=BnaC05g37150D PE=4 SV=1	A0A078GY44_BRANA	BnaC05g37150D	12 kDa		0.51	0.42	26.54	0	26.62	0	26.89	0	27.26	0	27.49	0	22.83	0
908	TRUE	Empty	Chlorophyll a-b binding protein, chloroplastic OS=Brassica napus OX=3708 GN=BnaA09g26570D PE=3 SV=1	A0A078GLT1_BRANA (+1)	BnaA09g26570D	28 kDa	TRUE	0.83	-0.17	31.97	0	31.47	0	30.66	0	31.33	0	31.57	0	30.82	0
909	TRUE	Empty	BnaA07g04430D protein OS=Brassica napus OX=3708 GN=BnaA07g04430D PE=4 SV=1	A0A078H697_BRANA	BnaA07g04430D	14 kDa		0.7	0.23	24.46	0	24.56	0	0	0	25.73	0	25.08	1.39013	24.22	0.676574
910	TRUE	Empty	hypothetical protein OS=Brassica napus OX=3708 GN=BnaCnng14620D PE=4 SV=1	tr|A0A078I8S3|A0A078I8S3_BRANA	BnaCnng14620D	28 kDa		0.83	-0.18	24.51	0	22.71	0	23.52	0	22.81	0	0	0	24.17	1.2686
911	TRUE	Empty	BnaA09g54410D protein OS=Brassica napus OX=3708 GN=BnaA09g54410D PE=3 SV=1	A0A078JMC4_BRANA	BnaA09g54410D	15 kDa	TRUE	0.58	-0.04	26.08	2.33895	27.83	0	26.31	1.95263	27.11	1.35569	26.86	0.781158	26.45	0.877247
912	TRUE	Empty	Peptidylprolyl isomerase OS=Brassica napus OX=3708 GN=BnaA09g06810D PE=4 SV=1	A0A078FZT9_BRANA	BnaA09g06810D	14 kDa	TRUE	0.13	-0.21	25.67	0	25.77	0	25.53	0	25.5	0	25.22	0	25.59	0
913	TRUE	Empty	hypothetical protein OS=Brassica napus OX=3708 GN=BnaA08g03320D PE=3 SV=1	tr|A0A078HVI2|A0A078HVI2_BRANA	BnaA08g03320D	19 kDa		0.01	0.45	28.97	0.403487	29.18	0.402972	28.86	0.403276	29.5	0.42649	29.49	0.401581	29.34	0.474278
914	TRUE	Empty	hypothetical protein OS=Brassica napus OX=3708 GN=BnaC04g37460D PE=4 SV=1	tr|A0A078HH09|A0A078HH09_BRANA	BnaC04g37460D	11 kDa		0.27	0.58	26.59	2.15096	26.51	1.37304	26.58	1.02188	26.55	0	27.5	0.569968	27.1	0.792624
915	TRUE	Empty	hypothetical protein OS=Brassica napus OX=3708 GN=BnaA01g07450D PE=3 SV=1	tr|A0A078I1M1|A0A078I1M1_BRANA	BnaA01g07450D	19 kDa	TRUE	0.7	-0.08	27.93	0.43337	27.86	0.482641	27.55	0.430987	26.76	1.76904	28.38	0.605252	27.96	2.69125
916	TRUE	Empty	Photosystem II reaction center Psb28 protein OS=Brassica napus OX=3708 GN=BnaC01g09810D PE=3 SV=1	A0A078HKH1_BRANA (+1)	BnaC01g09810D	20 kDa		1	-0.1	27.91	0.936413	28.43	1.33355	28.65	2.06244	28.82	1.23565	27.93	0.426935	27.48	0.997039
917	TRUE	Empty	BnaA10g12030D protein OS=Brassica napus OX=3708 GN=BnaA10g12030D PE=4 SV=1	A0A078H6F3_BRANA	BnaA10g12030D	24 kDa		0.12	1.49	25.01	2.6238	23.22	0	25.33	1.48246	26.14	0.514537	25.21	0	25.66	0.830019
918	TRUE	Empty	Aspartate aminotransferase OS=Brassica napus OX=3708 GN=BnaC02g08820D PE=3 SV=1	A0A078HWZ7_BRANA (+1)	BnaC02g08820D	44 kDa	TRUE	0.94	0.08	25.31	0.473912	26.23	0	23.54	1.98765	24.99	1.44986	24.84	1.30948	25.77	0
919	TRUE	Empty	Cytochrome b-c1 complex subunit Rieske, mitochondrial OS=Brassica napus OX=3708 GN=BnaA08g02760D PE=3 SV=1	A0A078FU11_BRANA	BnaA08g02760D	30 kDa		0.72	0.12	23.82	0.561675	23.08	0	24.33	0.475514	25.4	1.79132	23.56	0.525673	25.49	1.8849
920	TRUE	Empty	hypothetical protein OS=Brassica napus OX=3708 GN=BnaC09g43300D PE=4 SV=1	tr|A0A078F8Y0|A0A078F8Y0_BRANA	BnaC09g43300D	22 kDa	TRUE	0.86	-0.83	25.19	0	24.04	3.06255	24.01	1.69849	22.55	1.23451	24.28	1.78342	25.77	0
921	TRUE	Empty	hypothetical protein OS=Brassica napus OX=3708 GN=BnaC05g37470D PE=4 SV=1	tr|A0A078GUF2|A0A078GUF2_BRANA	BnaC05g37470D	30 kDa	TRUE	0.81	-0.06	26.41	0.558252	26.06	3.02298	26.53	0	25.89	0.656059	26.56	0	26.67	0
922	TRUE	Empty	hypothetical protein OS=Brassica napus OX=3708 GN=BnaA03g52760D PE=4 SV=1	tr|A0A078I811|A0A078I811_BRANA	BnaA03g52760D	16 kDa		0.042	0.62	28.23	0	28.21	0.427356	28.11	0.404475	28.68	0.685642	28.82	0.401007	28.94	0.468334
923	TRUE	Empty	BnaA03g57160D protein OS=Brassica napus OX=3708 GN=BnaA03g57160D PE=4 SV=1	A0A078JCI3_BRANA (+1)	BnaA03g57160D	20 kDa	TRUE	0.36	-0.76	28.99	6.75733	29.94	0	29.2	1.15076	28.16	1.16048	28.5	1.20673	29.69	0
924	TRUE	Empty	Aspartokinase OS=Brassica napus OX=3708 GN=BnaC01g41040D PE=3 SV=1	A0A078ILF2_BRANA	BnaC01g41040D	100 kDa		0.27	0.34	20.79	0.81507	20.96	0.634859	21.31	0.563636	21.8	0.53957	21.19	0.815433	20.76	0
925	TRUE	Empty	Proteasome subunit beta OS=Brassica napus OX=3708 GN=BnaCnng60490D PE=3 SV=1	A0A078JMS6_BRANA	BnaCnng60490D	28 kDa		0.011	-0.43	23.64	0.471315	23.7	0.48094	23.59	0.468348	22.84	0.616191	23.36	0.525832	23.52	0
926	TRUE	Empty	3-phosphoshikimate 1-carboxyvinyltransferase OS=Brassica napus OX=3708 GN=BnaAnng27440D PE=3 SV=1	A0A078JSU1_BRANA	BnaAnng27440D	56 kDa		0.77	0.07	25.54	0	24.87	0.464853	24.49	0	28.35	3.54565	25.08	0	24.79	0
927	TRUE	Empty	hypothetical protein OS=Brassica napus OX=3708 GN=BnaA03g49580D PE=4 SV=1	tr|A0A078GY92|A0A078GY92_BRANA	BnaA03g49580D	34 kDa		0.22	-0.76	25.37	1.25389	26.08	0.886647	25.37	0.951216	24.39	0	25.15	0.584568	24.53	0
928	TRUE	Empty	BnaC05g00280D protein OS=Brassica napus OX=3708 GN=BnaC05g00280D PE=4 SV=1	A0A078FQK5_BRANA	BnaC05g00280D	122 kDa		0.72	-0.03	24.29	0	23.48	0	25.15	1.8708	24.16	0	22.41	0	24.42	0
929	TRUE	Empty	30S ribosomal protein S17, chloroplastic OS=Brassica napus OX=3708 GN=BnaA09g18600D PE=3 SV=1	A0A078HTS4_BRANA	BnaA09g18600D	16 kDa	TRUE	0.05	1.25	23.2	0	23.7	0	22.82	0	25.17	0	24	0	24.39	0
930	TRUE	Empty	hypothetical protein OS=Brassica napus OX=3708 GN=BnaC04g53580D PE=3 SV=1	tr|A0A078J1V7|A0A078J1V7_BRANA	BnaC04g53580D	35 kDa		0.51	0.06	24.07	0	24.09	0	23.51	0	24.04	0	23.99	0	23.85	0
931	TRUE	Empty	Phosphopentokinase OS=Brassica napus OX=3708 GN=BnaA05g16480D PE=3 SV=1	A0A078HFG0_BRANA	BnaA05g16480D	36 kDa	TRUE	0.28	-0.34	27.3	0	27.07	0	27.13	0	26.54	0	26.78	0	27.15	0
932	TRUE	Empty	Indole-3-glycerol-phosphate synthase OS=Brassica napus OX=3708 GN=BnaA03g57920D PE=3 SV=1	A0A078JLJ1_BRANA	BnaA03g57920D	44 kDa		0.05	-0.74	23.97	0.613779	23.17	0	0	0	23.06	0	22.87	0	22.93	0
933	TRUE	Empty	BnaA06g35510D protein OS=Brassica napus OX=3708 GN=BnaA06g35510D PE=4 SV=1	A0A078H7W4_BRANA	BnaA06g35510D	36 kDa	TRUE	--	26.97	0	0	0	0	0	0	0	0	0	0	26.97	0
934	TRUE	Empty	BnaAnng08440D protein OS=Brassica napus OX=3708 GN=BnaAnng08440D PE=3 SV=1	A0A078IB48_BRANA	BnaAnng08440D	57 kDa		0.083	-1.72	26.45	0	26.27	0	26.08	0	0	0	24.85	0	24.23	0
935	TRUE	Empty	hypothetical protein OS=Brassica napus OX=3708 GN=BnaA03g55950D PE=3 SV=1	tr|A0A078J2V6|A0A078J2V6_BRANA	BnaA03g55950D	73 kDa	TRUE	0.51	-0.36	24.47	0.498244	24.1	0.662852	24.47	0.547655	0	0	0	0	23.98	0
936	TRUE	Empty	BnaCnng47770D protein OS=Brassica napus OX=3708 GN=BnaCnng47770D PE=3 SV=1	A0A078JJP2_BRANA	BnaCnng47770D	213 kDa	TRUE	--	-24.42	24.24	2.43615	24.49	0	0	0	0	0	0	0	0	0
937	TRUE	Empty	hypothetical protein OS=Brassica napus OX=3708 GN=BnaA01g14420D PE=4 SV=1	tr|A0A078HA16|A0A078HA16_BRANA	BnaA01g14420D	34 kDa		0.21	-0.42	25.19	0.808665	24.85	1.05427	25.68	0	24.5	2.34132	0	0	24.95	0
938	TRUE	Empty	BnaA08g04590D protein OS=Brassica napus OX=3708 GN=BnaA08g04590D PE=4 SV=1	A0A078HG50_BRANA	BnaA08g04590D	90 kDa		0.77	-0.67	21.73	1.04931	21.36	0.898488	21.9	0	0	0	20.97	0	0	0
939	TRUE	Empty	BnaC07g50790D protein OS=Brassica napus OX=3708 GN=BnaC07g50790D PE=4 SV=1	A0A078IW99_BRANA	BnaC07g50790D	26 kDa		0.14	-0.73	26.66	0.820307	26.49	0.772472	26.42	1.1062	25.63	1.44028	25.93	0	25.73	0.876166
940	TRUE	Empty	hypothetical protein OS=Brassica napus OX=3708 GN=BnaC06g05570D PE=4 SV=1	tr|A0A078HQN0|A0A078HQN0_BRANA	BnaC06g05570D	38 kDa		0.45	-1.12	23.4	1.03492	23.36	0.991762	21.86	0	21.37	0	24.03	0	21.87	0.914065
941	TRUE	Empty	Protein disulfide-isomerase OS=Brassica napus OX=3708 GN=BnaA02g18370D PE=3 SV=1	A0A078HLV6_BRANA	BnaA02g18370D	56 kDa	TRUE	0.56	-0.26	24.02	0	24.62	0.527841	23.73	0	24.75	0	23.86	0	23.57	0.779073
942	TRUE	Empty	hypothetical protein OS=Brassica napus OX=3708 GN=BnaC04g31210D PE=4 SV=1	tr|A0A078HHM4|A0A078HHM4_BRANA	BnaC04g31210D	10 kDa		0.33	0.6	25.45	1.69377	25.59	2.96783	23.96	0	25.1	0	25.57	1.29345	24.29	0.784687
943	TRUE	Empty	BnaA03g18750D protein OS=Brassica napus OX=3708 GN=BnaA03g18750D PE=4 SV=1	A0A078F2P1_BRANA (+1)	BnaA03g18750D	44 kDa		0.034	-1.45	22.64	0.53896	23.18	0	22.87	0	21.47	3.42524	21.34	0	21.82	3.79069
944	TRUE	Empty	hypothetical protein OS=Brassica napus OX=3708 GN=BnaC07g48820D PE=3 SV=1	tr|A0A078IZP6|A0A078IZP6_BRANA	BnaC07g48820D	20 kDa		1	0.07	23.48	0.557393	23.59	0	23.35	0	23.55	0	23.91	0	23.15	0
945	TRUE	Empty	BnaAnng07030D protein OS=Brassica napus OX=3708 GN=BnaAnng07030D PE=3 SV=1	A0A078I1B3_BRANA	BnaAnng07030D	61 kDa	TRUE	0.81	-0.31	23.05	1.75495	25.6	0	25.44	0	25.44	0	24.73	1.69764	23.63	0
946	TRUE	Empty	hypothetical protein OS=Brassica napus OX=3708 GN=BnaA03g52320D PE=4 SV=1	tr|A0A078FKR0|A0A078FKR0_BRANA	BnaA03g52320D	54 kDa		0.034	-0.93	26.86	2.25045	24.85	0	26.54	2.14713	24.7	0	24.28	0	24.62	0.442037
947	TRUE	Empty	hypothetical protein OS=Brassica napus OX=3708 GN=BnaC03g47500D PE=4 SV=1	tr|A0A078F464|A0A078F464_BRANA	BnaC03g47500D	38 kDa		0.25	-0.2	24.76	0	25.14	0	25.05	0	0	0	24.86	0	24.7	0
948	TRUE	Empty	hypothetical protein OS=Brassica napus OX=3708 GN=BnaA06g40360D PE=3 SV=1	tr|A0A078J5Y7|A0A078J5Y7_BRANA	BnaA06g40360D	24 kDa		0.44	-0.36	26.27	0.814654	25.62	1.29825	25.32	0	26.24	0	23.38	0	0	0
949	TRUE	Empty	hypothetical protein OS=Brassica napus OX=3708 GN=BnaC05g28960D PE=4 SV=1	tr|A0A078GTU6|A0A078GTU6_BRANA (+1)	BnaC05g28960D	45 kDa		0.14	-0.72	25.02	0.764278	24.72	0	24.45	0	23.81	1.35853	24.53	0	23.4	1.72655
950	TRUE	Empty	hypothetical protein OS=Brassica napus OX=3708 GN=BnaA05g36010D PE=4 SV=1	tr|A0A078IIQ8|A0A078IIQ8_BRANA	BnaA05g36010D	12 kDa		0.15	0.69	24.71	0	23.39	0	24.09	0	24.94	0.563082	24.91	0.939417	24.54	1.37691
951	TRUE	Empty	Assimilatory sulfite reductase (ferredoxin) OS=Brassica napus OX=3708 GN=BnaC09g50680D PE=3 SV=1	A0A078I6V6_BRANA	BnaC09g50680D	72 kDa	TRUE	0.083	-0.95	24.66	0	24.79	0	24.44	0	23.43	0	0	0	23.93	0
952	TRUE	Empty	GrpE protein homolog OS=Brassica napus OX=3708 GN=BnaC08g47050D PE=3 SV=1	A0A078IR66_BRANA	BnaC08g47050D	34 kDa		0.51	-0.19	25.53	0	25.72	0	24.51	0	25.05	0	25.19	0	25.26	0
953	TRUE	Empty	Cysteine proteinase inhibitor OS=Brassica napus OX=3708 GN=BnaC01g38380D PE=3 SV=1	A0A078IMU3_BRANA	BnaC01g38380D	23 kDa	TRUE	1	-1.27	23.3	0	0	0	26.4	0	23.39	0	25.12	0	0	0
954	TRUE	Empty	Superoxide dismutase [Cu-Zn] OS=Brassica napus OX=3708 GN=BnaC09g39740D PE=3 SV=1	A0A078GJM2_BRANA	BnaC09g39740D	17 kDa		0.46	-0.14	25.87	0.458128	26.35	0	0	0	25.96	0	26.12	0.475466	25.36	0.978927
955	TRUE	Empty	BnaC08g48460D protein OS=Brassica napus OX=3708 GN=BnaC08g48460D PE=4 SV=1	A0A078JSG6_BRANA	BnaC08g48460D	55 kDa		0.22	1.25	23.37	0.858873	22.79	2.10758	0	0	24.52	0.491704	23.79	0	24.4	0
956	TRUE	Empty	hypothetical protein OS=Brassica napus OX=3708 GN=BnaA05g33390D PE=4 SV=1	tr|A0A078IQ98|A0A078IQ98_BRANA	BnaA05g33390D	20 kDa	TRUE	0.22	-0.73	27.19	0.638774	26.59	1.336	26.93	0.807725	25.95	2.15837	26.44	1.04259	26.32	0.767304
957	TRUE	Empty	NAD(P)H dehydrogenase subunit M OS=Brassica napus OX=3708 GN=BnaC03g61160D PE=3 SV=1	A0A078IKT4_BRANA	BnaC03g61160D	25 kDa		0.25	-0.98	27.12	0.471053	26.75	4.74205	26.86	3.10132	25.91	2.16386	25.75	2.0975	26.28	3.78938
958	TRUE	Empty	AICAR transformylase OS=Brassica napus OX=3708 GN=BnaA05g08860D PE=3 SV=1	A0A078H1K3_BRANA	BnaA05g08860D	64 kDa		0.42	-0.2	25.2	0.865029	25.14	0.793034	25.28	0.438499	24.75	0.468959	25.07	0.591777	25.21	0.448973
959	TRUE	Empty	Expansin OS=Brassica napus OX=3708 GN=BnaA02g14340D PE=3 SV=1	A0A078HZN5_BRANA	BnaA02g14340D	26 kDa		0.36	-0.69	27.04	1.25179	27.16	0.937456	26.91	1.95839	26.81	0	25.74	1.69399	26.34	0.730468
960	TRUE	Empty	BnaA03g10790D protein OS=Brassica napus OX=3708 GN=BnaA03g10790D PE=3 SV=1	A0A078HG60_BRANA	BnaA03g10790D	65 kDa	TRUE	--	25.5	0	0	0	0	0	0	25.26	0	25.89	0	25.21	2.41314
961	TRUE	Empty	BnaCnng26760D protein OS=Brassica napus OX=3708 GN=BnaCnng26760D PE=4 SV=1	A0A078IT58_BRANA	BnaCnng26760D	41 kDa		0.73	0	21.9	0	0	0	23.66	1.03785	23.52	1.5492	22.48	0.746219	22.73	0.512613
962	TRUE	Empty	Glutamyl-tRNA(Gln) amidotransferase subunit C, chloroplastic/mitochondrial OS=Brassica napus OX=3708 GN=BnaC03g66850D PE=3 SV=1	A0A078GST3_BRANA (+1)	BnaC03g66850D	16 kDa		0.63	-0.28	26.3	0	25.58	3.33459	25.35	2.13271	25.26	1.28105	25.77	1.97736	25.65	1.91136
963	TRUE	Empty	hypothetical protein OS=Brassica napus OX=3708 GN=BnaC04g55830D PE=3 SV=1	tr|A0A078IZN9|A0A078IZN9_BRANA	BnaC04g55830D	19 kDa	TRUE	0.088	-0.62	26.42	0.700941	25.18	2.41362	26.05	0.452436	25.55	0	24.6	1.72085	25.7	0
964	TRUE	Empty	hypothetical protein OS=Brassica napus OX=3708 GN=BnaA02g26590D PE=4 SV=1	tr|A0A078F7I4|A0A078F7I4_BRANA (+1)	BnaA02g26590D	14 kDa		0.3	0.43	23.3	0	23.61	0	23.8	0	24.24	0	23.94	0.74293	23.89	0.716757
965	TRUE	Empty	Inorganic diphosphatase OS=Brassica napus OX=3708 GN=BnaC09g46990D PE=3 SV=1	A0A078GA69_BRANA	BnaC09g46990D	33 kDa	TRUE	0.58	0.61	26.91	1.11492	27.09	1.22183	26.34	0.706364	26.91	0	27.3	1.13347	27.44	0
966	TRUE	Empty	Non-specific lipid-transfer protein OS=Brassica napus OX=3708 GN=BnaC03g71570D PE=3 SV=1	A0A078JRR5_BRANA	BnaC03g71570D	13 kDa		0.71	-1.66	27.06	2.24655	27.94	0	27.77	0	25.73	1.87654	25.85	2.10409	28.2	0
967	TRUE	Empty	hypothetical protein OS=Brassica napus OX=3708 GN=BnaA01g23550D PE=4 SV=1	tr|A0A078FYB1|A0A078FYB1_BRANA	BnaA01g23550D	29 kDa	TRUE	0.51	-0.35	24.93	0	25.15	0	22.23	0	24.35	0	24.88	0	23.99	0
968	TRUE	Empty	BnaA02g10870D protein OS=Brassica napus OX=3708 GN=BnaA02g10870D PE=4 SV=1	A0A078GPF7_BRANA	BnaA02g10870D	26 kDa		0.25	0.28	0	0	24.16	0	24.58	0	24.23	0	24.86	0	24.8	0
969	TRUE	Empty	Cysteine proteinase inhibitor OS=Brassica napus OX=3708 GN=BnaA05g26650D PE=3 SV=1	A0A078F5V0_BRANA (+1)	BnaA05g26650D	26 kDa	TRUE	0.13	0.62	25.72	0	25.29	0	25.31	0	25.7	0	26.38	0	26.06	0
970	TRUE	Empty	Sinigrinase OS=Brassica napus OX=3708 GN=BnaC02g40130D PE=3 SV=1	A0A078GER3_BRANA	BnaC02g40130D	39 kDa	TRUE	0.13	0.73	25.44	0	25.15	0	25.85	0	25.8	0	26.43	0	26.36	0
971	TRUE	Empty	hypothetical protein OS=Brassica napus OX=3708 GN=BnaAnng17900D PE=3 SV=1	tr|A0A078JC78|A0A078JC78_BRANA	BnaAnng17900D	12 kDa		0.13	-1.08	24.48	0	23.69	0	24.65	0	22.94	0	23.07	0	23.77	0
972	TRUE	Empty	S-formylglutathione hydrolase OS=Brassica napus OX=3708 GN=BnaC04g01950D PE=3 SV=1	A0A078GFD5_BRANA	BnaC04g01950D	32 kDa	TRUE	0.72	-0.67	23.4	2.43502	23.77	0	0	0	22.37	0	23.47	0	23.05	1.2901
973	TRUE	Empty	hypothetical protein OS=Brassica napus OX=3708 GN=BnaC03g57650D PE=4 SV=1	tr|A0A078FI85|A0A078FI85_BRANA	BnaC03g57650D	17 kDa		0.25	0.57	24.7	0	24.77	0	0	0	25.31	0	24.66	1.85882	25.55	0.580387
974	TRUE	Empty	BnaC06g16020D protein OS=Brassica napus OX=3708 GN=BnaC06g16020D PE=4 SV=1	A0A078H3S6_BRANA	BnaC06g16020D	118 kDa		0.28	-0.31	25.2	0	24.19	0	24.67	0	24.46	0	24.52	0	24.17	0
975	TRUE	Empty	Proteasome subunit alpha type OS=Brassica napus OX=3708 GN=BnaA04g15540D PE=3 SV=1	A0A078IBD0_BRANA	BnaA04g15540D	27 kDa		0.064	-0.73	25.35	0	0	0	25.01	0	24.75	0	24.68	0	24.04	0.711442
976	TRUE	Empty	ATP-dependent Clp protease proteolytic subunit OS=Brassica napus OX=3708 GN=BnaC05g09420D PE=3 SV=1	A0A078GZS0_BRANA	BnaC05g09420D	31 kDa	TRUE	0.56	0.17	23.78	0	23.84	0	22.96	0	23.93	0	0	0	23.54	0
977	TRUE	Empty	Acetyltransferase component of pyruvate dehydrogenase complex OS=Brassica napus OX=3708 GN=BnaC06g07040D PE=3 SV=1	A0A078H395_BRANA	BnaC06g07040D	60 kDa	TRUE	--	23.9	0	0	0	0	0	0	23.9	0	24.32	0	23.47	0
978	TRUE	Empty	hypothetical protein OS=Brassica napus OX=3708 GN=BnaA08g27510D PE=3 SV=1	tr|A0A078FRI5|A0A078FRI5_BRANA (+1)	BnaA08g27510D	19 kDa	TRUE	0.34	-0.53	26.96	1.24351	27.23	0.859917	26.92	0.99403	26.8	1.63075	26.14	1.74003	26.95	1.35797
979	TRUE	Empty	BnaC06g00260D protein OS=Brassica napus OX=3708 GN=BnaC06g00260D PE=3 SV=1	A0A078FXL6_BRANA	BnaC06g00260D	51 kDa	TRUE	0.48	-0.38	26.96	0.422587	27.18	0.435667	26.95	0.51	27.08	2.08959	27.41	3.20744	26.43	0.426989
980	TRUE	Empty	BnaCnng63360D protein OS=Brassica napus OX=3708 GN=BnaCnng63360D PE=3 SV=1	A0A078JSL4_BRANA	BnaCnng63360D	43 kDa	TRUE	0.083	0.59	23.76	0	24.16	0	24.03	0	24.77	0	0	0	24.38	0
981	TRUE	Empty	hypothetical protein OS=Brassica napus OX=3708 GN=BnaC05g12200D PE=4 SV=1	tr|A0A078H938|A0A078H938_BRANA	BnaC05g12200D	51 kDa		0.22	-1.67	24.23	1.69335	25.21	1.76018	24.07	1.51233	23.4	1.05664	24.81	2.24541	22.18	0
982	TRUE	Empty	Proteasome subunit alpha type OS=Brassica napus OX=3708 GN=BnaC07g32150D PE=3 SV=1	A0A078GV44_BRANA	BnaC07g32150D	27 kDa	TRUE	0.31	-0.66	24.11	0	24.29	0	24.19	0.739221	23.88	2.28014	23.19	3.57764	23.36	0.789518
983	TRUE	Empty	Sulfate adenylyltransferase OS=Brassica napus OX=3708 GN=BnaA06g14140D PE=4 SV=1	A0A078GW82_BRANA	BnaA06g14140D	54 kDa	TRUE	0.83	-0.08	26.72	0	26.43	0	26.74	0	26.66	0	26.75	0	26.25	0
984	TRUE	Empty	BnaA05g28250D protein OS=Brassica napus OX=3708 GN=BnaA05g28250D PE=4 SV=1	A0A078F6C1_BRANA	BnaA05g28250D	8 kDa		0.46	-0.03	26.99	0.976164	26.59	0.870584	26.28	0.989459	25.95	1.59037	26.29	1.05401	26.94	0
985	TRUE	Empty	Pyruvate dehydrogenase E1 component subunit alpha OS=Brassica napus OX=3708 GN=BnaC06g31170D PE=4 SV=1	A0A078FF64_BRANA (+1)	BnaC06g31170D	43 kDa	TRUE	0.81	0.31	23.53	1.8042	24.24	1.49129	24.36	1.8042	23.67	1.22036	23.84	1.31375	24.35	0
986	TRUE	Empty	Superoxide dismutase [Cu-Zn] OS=Brassica napus OX=3708 GN=BnaA04g16310D PE=3 SV=1	A0A078GZ68_BRANA	BnaA04g16310D	21 kDa		0.94	-1.37	25.83	0	26.78	3.38349	26.47	2.89534	24.47	2.25617	26.69	2.86937	26.49	2.9725
987	TRUE	Empty	hypothetical protein OS=Brassica napus OX=3708 GN=BnaC03g29790D PE=4 SV=1	tr|A0A078G495|A0A078G495_BRANA	BnaC03g29790D	34 kDa		0.028	-1.26	25.9	0.425011	25.97	0.42931	25.03	1.27537	24.48	0	24.29	1.66638	24.91	1.23057
988	TRUE	Empty	Beta-galactosidase OS=Brassica napus OX=3708 GN=BnaC04g43370D PE=3 SV=1	A0A078GBF7_BRANA	BnaC04g43370D	99 kDa		0.35	0.95	23.73	1.15249	24.1	0.943802	24.2	1.30707	24.21	0.961462	25.46	0	25.03	0
989	TRUE	Empty	hypothetical protein OS=Brassica napus OX=3708 GN=BnaC06g04530D PE=4 SV=1	tr|A0A078IIM7|A0A078IIM7_BRANA	BnaC06g04530D	11 kDa		0.086	-2.36	30.47	0	29.68	2.39941	30.55	0	29.3	2.26495	29.94	3.16671	27.11	2.43653
990	TRUE	Empty	Ferredoxin OS=Brassica napus OX=3708 GN=BnaA04g15880D PE=3 SV=1	A0A078GVQ6_BRANA	BnaA04g15880D	17 kDa		0.2	-1.12	28.03	0	27.75	0	27.85	0	27.24	1.16924	27.27	1.05908	26.42	0.450437
991	TRUE	Empty	hypothetical protein OS=Brassica napus OX=3708 GN=BnaC02g13800D PE=3 SV=1	tr|A0A078HVM1|A0A078HVM1_BRANA	BnaC02g13800D	30 kDa		0.65	0.47	23.3	0	24.44	0	23.16	0	24.09	0	24.37	0.657967	23.31	1.21601
992	TRUE	Empty	hypothetical protein OS=Brassica napus OX=3708 GN=BnaA01g36810D PE=4 SV=1	tr|A0A078J9H5|A0A078J9H5_BRANA	BnaA01g36810D	40 kDa	TRUE	0.83	-0.15	24.7	0	24.63	0	25.1	0	23.73	0	24.99	0	24.87	0
993	TRUE	Empty	Tubulin-specific chaperone A OS=Brassica napus OX=3708 GN=BnaA05g12000D PE=3 SV=1	A0A078FBJ6_BRANA	BnaA05g12000D	12 kDa		0.25	0.67	23.72	0	26.64	0	0	0	25.03	0	26.75	0	26.77	0
994	TRUE	Empty	hypothetical protein OS=Brassica napus OX=3708 GN=BnaC09g18390D PE=4 SV=1	tr|A0A078GWZ0|A0A078GWZ0_BRANA	BnaC09g18390D	45 kDa		0.44	0.14	25.48	0	0	0	25.61	0	25.53	0	25.84	0	0	0
995	TRUE	Empty	BnaC03g26820D protein OS=Brassica napus OX=3708 GN=BnaC03g26820D PE=4 SV=1	A0A078HJ91_BRANA (+1)	BnaC03g26820D	61 kDa		0.65	-0.73	24.1	1.64494	25.06	0	0	0	23.49	0	24.47	1.25977	0	0
996	TRUE	Empty	Valyl-tRNA synthetase OS=Brassica napus OX=3708 GN=BnaA09g56940D PE=3 SV=1	A0A078J5A8_BRANA	BnaA09g56940D	125 kDa		1	0.18	0	0	22.62	0	23.79	2.0241	22.55	0	23.23	0	0	0
997	TRUE	Empty	Beta-fructofuranosidase OS=Brassica napus OX=3708 GN=BnaC05g09640D PE=3 SV=1	A0A078GX32_BRANA	BnaC05g09640D	73 kDa	TRUE	0.083	-0.51	25.69	0	25.5	0	25.01	0	0	0	24.9	0	24.91	0
998	TRUE	Empty	ATP-dependent Clp protease proteolytic subunit OS=Brassica napus OX=3708 GN=BnaC08g15060D PE=3 SV=1	A0A078H0D5_BRANA	BnaC08g15060D	29 kDa		--	-24.72	24.63	1.59098	24.84	1.43949	24.72	1.98232	0	0	0	0	0	0
999	TRUE	Empty	Obg-like ATPase 1 OS=Brassica napus OX=3708 GN=BnaC06g11240D PE=3 SV=1	A0A078GLP5_BRANA	BnaC06g11240D	46 kDa		0.64	-0.15	23.61	0.561154	23.78	0.472881	23.78	0.549977	23.76	0.547256	23.51	0.778235	23.42	0.669906
1000	TRUE	Empty	hypothetical protein OS=Brassica napus OX=3708 GN=BnaAnng37980D PE=4 SV=1	tr|A0A078K1B8|A0A078K1B8_BRANA	BnaAnng37980D	7 kDa		0.42	0.42	26.83	6.7007	27.15	6.65596	26.76	6.80804	27.32	7.00306	27.31	6.77294	27.26	7.25587
1001	TRUE	Empty	hypothetical protein OS=Brassica napus OX=3708 GN=BnaA09g07330D PE=3 SV=1	tr|A0A078G0Y8|A0A078G0Y8_BRANA	BnaA09g07330D	29 kDa	TRUE	0.8	-0.21	26.88	1.83811	26.75	1.4407	24.86	0	26.63	0.6789	25.87	0.542968	25.7	0.770081
1002	TRUE	Empty	hypothetical protein OS=Brassica napus OX=3708 GN=BnaA10g29280D PE=3 SV=1	tr|A0A078J7L7|A0A078J7L7_BRANA	BnaA10g29280D	21 kDa		0.15	0.99	25.44	4.72606	26.82	1.21244	26.56	1.78294	27.31	1.82731	27.21	1.47102	26.98	1.70445
1003	TRUE	Empty	BnaC02g36330D protein OS=Brassica napus OX=3708 GN=BnaC02g36330D PE=4 SV=1	A0A078GTW2_BRANA	BnaC02g36330D	29 kDa		0.028	-0.85	25.81	0.537066	25.65	0.593136	26.06	0	24.9	0.587892	25.35	0.660347	24.68	0.964174
1004	TRUE	Empty	5-methyltetrahydropteroyltriglutamate--homocysteine S-methyltransferase OS=Brassica napus OX=3708 GN=BnaC05g48040D PE=3 SV=1	A0A078IL69_BRANA	BnaC05g48040D	84 kDa	TRUE	0.58	-1	27.32	2.93308	26.48	2.45108	26.97	2.34907	26.48	1.40595	24.94	0	27.12	2.07618
1005	TRUE	Empty	Cyclin-dependent kinases regulatory subunit OS=Brassica napus OX=3708 GN=BnaC03g77050D PE=3 SV=1	A0A078J2N3_BRANA	BnaC03g77050D	11 kDa		0.35	0.51	23.82	0	24.77	0.779608	24.75	0.755085	24.99	0.48842	24.91	0	25.18	0.575179
1006	TRUE	Empty	Clathrin heavy chain OS=Brassica napus OX=3708 GN=BnaA05g27850D PE=3 SV=1	A0A078F689_BRANA	BnaA05g27850D	175 kDa	TRUE	--	-23.6	0	0	23.6	0	0	0	0	0	0	0	0	0
1007	TRUE	Empty	BnaC03g64390D protein OS=Brassica napus OX=3708 GN=BnaC03g64390D PE=3 SV=1	A0A078J405_BRANA	BnaC03g64390D	24 kDa		0.068	2.93	21.33	0	22.5	2.28627	23.27	2.472	25.21	0.438991	24.89	2.66075	22.85	1.605
1008	TRUE	Empty	hypothetical protein OS=Brassica napus OX=3708 GN=BnaA09g04830D PE=3 SV=1	tr|A0A078FZT3|A0A078FZT3_BRANA	BnaA09g04830D	34 kDa		0.05	-0.31	26.77	0	26.84	0	26.72	0	26.48	0	26.52	0	26.41	0
1009	TRUE	Empty	BnaA09g55270D protein OS=Brassica napus OX=3708 GN=BnaA09g55270D PE=3 SV=1	A0A078IJJ1_BRANA	BnaA09g55270D	22 kDa		0.58	-0.46	24.67	1.71039	25.03	0	23.96	0	24.51	0	24.23	0.467073	23.29	1.5691
1010	TRUE	Empty	hypothetical protein OS=Brassica napus OX=3708 GN=BnaC09g21470D PE=3 SV=1	tr|A0A078I8W0|A0A078I8W0_BRANA	BnaC09g21470D	65 kDa		0.028	-1.11	24.64	2.00291	25.17	2.19105	23.11	0.493793	22.74	1.4637	22.3	0	22.38	0
1011	TRUE	Empty	hypothetical protein OS=Brassica napus OX=3708 GN=BnaAnng05460D PE=4 SV=1	tr|A0A078HLS5|A0A078HLS5_BRANA	BnaAnng05460D	41 kDa		1	-0.43	25.09	0	24.54	2.48612	22.68	0	23.69	1.10395	24	0.78791	24.09	0
1012	TRUE	Empty	hypothetical protein OS=Brassica napus OX=3708 GN=BnaAnng38380D PE=4 SV=1	tr|A0A078JZ34|A0A078JZ34_BRANA	BnaAnng38380D	11 kDa	TRUE	0.25	-0.32	27.22	0	26.2	1.1899	27.11	0	26.55	0.419422	26.74	0	26.56	0
1013	TRUE	Empty	BnaA09g30590D protein OS=Brassica napus OX=3708 GN=BnaA09g30590D PE=4 SV=1	A0A078G9E1_BRANA	BnaA09g30590D	72 kDa	TRUE	0.3	0.78	22.91	3.22812	24.88	1.06917	24.76	0	0	0	25.7	1.84589	24.95	0
1014	TRUE	Empty	hypothetical protein OS=Brassica napus OX=3708 GN=BnaC03g65520D PE=3 SV=1	tr|A0A078FX10|A0A078FX10_BRANA	BnaC03g65520D	30 kDa	TRUE	0.025	-1.42	27.44	0	27.59	0	27.51	0	26.04	1.35547	25.74	0.602531	26.81	0
1015	TRUE	Empty	BnaCnng05840D protein OS=Brassica napus OX=3708 GN=BnaCnng05840D PE=3 SV=1	A0A078GVL1_BRANA (+1)	BnaCnng05840D	29 kDa	TRUE	0.088	0.84	24.44	0	25.62	0	25.16	0.552078	25.73	0	26.27	2.32591	25.89	0.498415
1016	TRUE	Empty	hypothetical protein OS=Brassica napus OX=3708 GN=BnaA03g54780D PE=4 SV=1	tr|A0A078J0Z5|A0A078J0Z5_BRANA	BnaA03g54780D	31 kDa		0.16	-0.1	25.98	0	25.8	0	25.75	0	25.68	0	25.91	0	25.68	0.432356
1017	TRUE	Empty	Dirigent protein OS=Brassica napus OX=3708 GN=BnaA05g13900D PE=3 SV=1	A0A078F589_BRANA	BnaA05g13900D	21 kDa		1	0.04	25.17	2.38293	23.13	0	25.9	0	25.45	0	24.74	0	25.3	0
1018	TRUE	Empty	hypothetical protein OS=Brassica napus OX=3708 GN=BnaC04g55840D PE=3 SV=1	tr|A0A078J1X1|A0A078J1X1_BRANA	BnaC04g55840D	20 kDa	TRUE	0.29	-0.4	26.38	0	25.85	0	25.43	0	25.39	0	24.81	1.60817	26.05	0
1019	TRUE	Empty	Proteasome subunit beta OS=Brassica napus OX=3708 GN=BnaCnng31140D PE=3 SV=1	A0A078J3A2_BRANA	BnaCnng31140D	25 kDa		0.5	2.06	22.68	2.25204	22.26	0	24.65	2.42793	0	0	24.76	0	24.62	0
1020	TRUE	Empty	BnaA06g24520D protein OS=Brassica napus OX=3708 GN=BnaA06g24520D PE=3 SV=1	A0A078F6Q0_BRANA	BnaA06g24520D	90 kDa		0.29	-0.2	23.92	0	23.54	0.550562	23.33	0	23.18	0	23.84	0	23.15	0
1021	TRUE	Empty	hypothetical protein OS=Brassica napus OX=3708 GN=BnaA09g39040D PE=3 SV=1	tr|A0A078IIJ9|A0A078IIJ9_BRANA	BnaA09g39040D	21 kDa		0.91	-0.12	25.73	1.98671	26.93	0	25.46	1.09123	26.61	1.39606	24.59	2.38	25.93	1.42098
1022	TRUE	Empty	BnaA09g05850D protein OS=Brassica napus OX=3708 GN=BnaA09g05850D PE=4 SV=1	A0A078FVI1_BRANA	BnaA09g05850D	29 kDa	TRUE	0.3	2.53	23.81	0.721819	24.58	0.486412	24.38	0	23.36	0	26.99	0	27.2	0
1023	TRUE	Empty	Adenylosuccinate lyase OS=Brassica napus OX=3708 GN=BnaA03g58310D PE=3 SV=1	A0A078J1D6_BRANA	BnaA03g58310D	56 kDa		0.25	-0.88	23.77	1.43082	24.13	0	23.12	0.610402	21.22	0	23.42	0	0	0
1024	TRUE	Empty	Serine/threonine-protein phosphatase OS=Brassica napus OX=3708 GN=BnaA05g34330D PE=3 SV=1	A0A078IYJ1_BRANA	BnaA05g34330D	36 kDa		0.17	0.32	23.78	0	24.07	0.490956	24.08	0.462087	24.57	0.453125	23.96	0	24.27	0.548498
1025	TRUE	Empty	Biotin carboxyl carrier protein of acetyl-CoA carboxylase OS=Brassica napus OX=3708 GN=BnaAnng22560D PE=4 SV=1	A0A078JG76_BRANA	BnaAnng22560D	29 kDa		0.51	-0.31	27.66	0	24.76	0	27.41	0	26.37	0	27.23	0	27.13	0
1026	TRUE	Empty	hypothetical protein OS=Brassica napus OX=3708 GN=BnaA09g11880D PE=4 SV=1	tr|A0A078HKN2|A0A078HKN2_BRANA	BnaA09g11880D	114 kDa		0.51	0.21	24.34	0	24.01	0	23.47	0	24.27	0	24.2	0	24.04	0
1027	TRUE	Empty	Ubiquitin receptor RAD23 OS=Brassica napus OX=3708 GN=BnaCnng32650D PE=3 SV=1	A0A078J5P5_BRANA	BnaCnng32650D	41 kDa		1	-1.12	26.85	3.31596	26.6	2.18569	26.59	2.67154	26.2	1.56324	0	0	25.42	0
1028	TRUE	Empty	CCT-epsilon OS=Brassica napus OX=3708 GN=BnaC03g75860D PE=3 SV=1	A0A078IXH0_BRANA	BnaC03g75860D	59 kDa		0.65	0.16	24.43	0.77914	25.19	0	0	0	24.81	0	25.08	0.568521	24.83	0.81699
1029	TRUE	Empty	hypothetical protein OS=Brassica napus OX=3708 GN=BnaA02g17390D PE=4 SV=1	tr|A0A078HKS3|A0A078HKS3_BRANA	BnaA02g17390D	16 kDa		0.28	-0.98	24.98	2.13417	25.5	0	0	0	24.39	0.884471	24.35	2.21476	0	0
1030	TRUE	Empty	BnaA08g05460D protein OS=Brassica napus OX=3708 GN=BnaA08g05460D PE=3 SV=1	A0A078IAF3_BRANA (+6)	BnaA08g05460D	21 kDa		--	25.39	0	0	0	0	0	0	25.9	0	22.25	0	25.64	4.46133
1031	TRUE	Empty	Xylose isomerase OS=Brassica napus OX=3708 GN=BnaA10g11590D PE=3 SV=1	A0A078IJX9_BRANA	BnaA10g11590D	54 kDa		0.65	-1.03	23.86	1.31983	23.93	0	23.89	1.4079	24.84	0	0	0	22.19	1.00849
1032	TRUE	Empty	hypothetical protein OS=Brassica napus OX=3708 GN=BnaA07g00150D PE=3 SV=1	tr|A0A078GZX1|A0A078GZX1_BRANA	BnaA07g00150D	19 kDa		0.053	-1.03	24.25	0.623481	24.97	1.02527	24.2	0	0	0	23.17	0	23.56	0
1033	TRUE	Empty	BnaA06g01980D protein OS=Brassica napus OX=3708 GN=BnaA06g01980D PE=3 SV=1	A0A078GC10_BRANA	BnaA06g01980D	47 kDa		0.6	0.25	23.48	0	23.61	1.31535	23.52	2.57688	22.71	0	0	0	24.59	0
1034	TRUE	Empty	Germin-like protein OS=Brassica napus OX=3708 GN=BnaAnng02990D PE=3 SV=1	A0A078G041_BRANA	BnaAnng02990D	25 kDa		0.6	-0.37	26.13	1.28022	25.82	3.50871	25.23	0.951964	0	0	25.27	0	0	0
1035	TRUE	Empty	BnaAnng15770D protein OS=Brassica napus OX=3708 GN=BnaAnng15770D PE=4 SV=1	A0A078J109_BRANA (+1)	BnaAnng15770D	83 kDa		0.18	-0.17	0	0	24.59	0.448964	24.46	0	24.37	0	0	0	0	0
1036	TRUE	Empty	Carbamoyl-phosphate synthase (glutamine-hydrolyzing) OS=Brassica napus OX=3708 GN=BnaA09g26580D PE=3 SV=1	A0A078GM81_BRANA	BnaA09g26580D	129 kDa		0.16	-0.6	23.4	0.703171	24.6	0	22.99	0	22.93	0	0	0	0	0
1037	TRUE	Empty	hypothetical protein OS=Brassica napus OX=3708 GN=BnaA07g24200D PE=3 SV=1	tr|A0A078EUM2|A0A078EUM2_BRANA (+1)	BnaA07g24200D	14 kDa		1	-0.27	29.11	0.768044	29.04	0.609158	28.93	0.857726	28.05	1.97905	28.79	1.12226	29.19	0.771962
1038	TRUE	Empty	BnaA01g19280D protein OS=Brassica napus OX=3708 GN=BnaA01g19280D PE=4 SV=1	A0A078H5W1_BRANA	BnaA01g19280D	42 kDa		0.63	0.17	24.14	2.07537	23.73	0.971195	24.01	1.68544	24.09	1.31681	24.05	1.36404	23.85	1.48107
1039	TRUE	Empty	BnaC08g08300D protein OS=Brassica napus OX=3708 GN=BnaC08g08300D PE=3 SV=1	A0A078FDA9_BRANA	BnaC08g08300D	44 kDa	TRUE	0.83	0.01	26.28	0	26.36	0	26.15	0	26.38	0	26.31	0	26.15	0
1040	TRUE	Empty	BnaA08g04550D protein OS=Brassica napus OX=3708 GN=BnaA08g04550D PE=4 SV=1	A0A078HEC0_BRANA	BnaA08g04550D	21 kDa		0.52	0.06	24.12	1.58839	24.76	0.799461	24.13	1.4874	24.05	0.93301	25.02	0.890528	24.81	1.88353
1041	TRUE	Empty	V-type proton ATPase subunit H OS=Brassica napus OX=3708 GN=BnaA03g50930D PE=3 SV=1	A0A078IEI5_BRANA	BnaA03g50930D	51 kDa		0.61	0.35	25.17	1.33283	25.07	1.32908	24.88	1.82114	25.1	0.666196	25.4	3.23024	25.99	0
1042	TRUE	Empty	hypothetical protein OS=Brassica napus OX=3708 GN=BnaA09g42790D PE=4 SV=1	tr|A0A078FLA2|A0A078FLA2_BRANA	BnaA09g42790D	20 kDa	TRUE	0.05	-0.37	26.04	0	25.86	0	25.97	0	25.78	0	25.42	0	25.57	0
1043	TRUE	Empty	BnaC03g15900D protein OS=Brassica napus OX=3708 GN=BnaC03g15900D PE=3 SV=1	A0A078H599_BRANA	BnaC03g15900D	15 kDa		0.042	0.44	25.07	0.436108	25.07	0	25.05	0	27.06	1.96897	25.7	1.81214	25.12	2.3242
1044	TRUE	Empty	hypothetical protein OS=Brassica napus OX=3708 GN=BnaA06g38740D PE=4 SV=1	tr|A0A078J602|A0A078J602_BRANA	BnaA06g38740D	11 kDa	TRUE	0.17	0.74	25.35	2.19563	25.49	2.01445	26.65	0	27.65	0	25.98	1.84342	26.25	2.25061
1045	TRUE	Empty	hypothetical protein OS=Brassica napus OX=3708 GN=BnaA09g43270D PE=4 SV=1	tr|A0A078FHB3|A0A078FHB3_BRANA	BnaA09g43270D	35 kDa		0.2	-0.75	25.35	0.515137	24.9	0.861627	25.53	0.831641	0	0	24.76	1.0915	24.4	0
1046	TRUE	Empty	BnaC08g48170D protein OS=Brassica napus OX=3708 GN=BnaC08g48170D PE=4 SV=1	A0A078IU80_BRANA	BnaC08g48170D	39 kDa	TRUE	0.25	0.41	25.22	1.13953	24.61	1.27789	25.52	0	25.49	1.03826	25.46	0.945554	25.67	0.980251
1047	TRUE	Empty	GrpE protein homolog OS=Brassica napus OX=3708 GN=BnaA08g14300D PE=3 SV=1	A0A078FN30_BRANA	BnaA08g14300D	32 kDa	TRUE	0.034	0.39	25.69	0	25.08	0.814442	25.78	0	25.83	0	26.01	0	25.87	0
1048	TRUE	Empty	BnaCnng19080D protein OS=Brassica napus OX=3708 GN=BnaCnng19080D PE=3 SV=1	A0A078IK53_BRANA	BnaCnng19080D	76 kDa		0.014	-1.39	24.58	0.512135	24.5	0	24.57	0.486955	23.5	0.901206	22.88	0	23.16	0
1049	TRUE	Empty	BnaAnng31450D protein OS=Brassica napus OX=3708 GN=BnaAnng31450D PE=3 SV=1	A0A078JTL8_BRANA	BnaAnng31450D	47 kDa		0.75	0.23	23.69	0.530683	23.82	0	23.73	0	23.59	0.475066	24.21	0.700066	24.29	0
1050	TRUE	Empty	(S)-2-hydroxy-acid oxidase OS=Brassica napus OX=3708 GN=BnaC01g23030D PE=3 SV=1	A0A078FV34_BRANA (+1)	BnaC01g23030D	34 kDa	TRUE	0.22	-1.12	28.51	0.439476	26.35	0	28.18	0.409017	28.11	0.559202	26.19	0	25.27	0
1051	TRUE	Empty	hypothetical protein OS=Brassica napus OX=3708 GN=BnaC04g03220D PE=4 SV=1	tr|A0A078FYK6|A0A078FYK6_BRANA	BnaC04g03220D	31 kDa		0.053	-1.48	25.88	0	26.33	0	24.86	0	24.4	0	24.38	0.966691	24.17	0.954463
1052	TRUE	Empty	hypothetical protein OS=Brassica napus OX=3708 GN=BnaC03g73560D PE=3 SV=1	tr|A0A078CAM5|A0A078CAM5_BRANA (+3)	BnaC03g73560D	23 kDa		0.33	0.45	27.95	0	28.02	0	26.25	2.31875	28.11	0	28.38	0	27.58	2.95173
1053	TRUE	Empty	hypothetical protein OS=Brassica napus OX=3708 GN=BnaC04g54480D PE=4 SV=1	tr|A0A078IWI6|A0A078IWI6_BRANA	BnaC04g54480D	10 kDa		0.22	0.3	24.84	0.767195	24.93	0.525631	24.94	0	25.37	0	25.22	0	25.12	0.43875
1054	TRUE	Empty	D-fructose-1,6-bisphosphate 1-phosphohydrolase OS=Brassica napus OX=3708 GN=BnaAnng15110D PE=3 SV=1	A0A078J5L4_BRANA	BnaAnng15110D	44 kDa		0.58	-0.47	24.2	2.0351	23.75	1.47572	24.73	0	23.92	0	23.22	1.45893	23.6	0.883207
1055	TRUE	Empty	hypothetical protein OS=Brassica napus OX=3708 GN=BnaC03g57320D PE=4 SV=1	tr|A0A078GCD4|A0A078GCD4_BRANA	BnaC03g57320D	68 kDa		0.22	0.17	0	0	22.45	0	22.3	0	0	0	0	0	22.55	0
1056	TRUE	Empty	BnaC03g70570D protein OS=Brassica napus OX=3708 GN=BnaC03g70570D PE=3 SV=1	A0A078FC51_BRANA	BnaC03g70570D	89 kDa	TRUE	0.51	-0.07	26.4	0	27.17	0	27.18	0	26.85	0	26.86	0	26.93	0
1057	TRUE	Empty	Endoglucanase OS=Brassica napus OX=3708 GN=BnaC05g15510D PE=3 SV=1	A0A078I3S0_BRANA	BnaC05g15510D	126 kDa	TRUE	0.25	-0.37	25.02	0	24.85	0	25.04	0	24.87	0	24.33	0	0	0
1058	TRUE	Empty	Glyceraldehyde-3-phosphate dehydrogenase OS=Brassica napus OX=3708 GN=BnaC08g40330D PE=3 SV=1	A0A078FNT0_BRANA	BnaC08g40330D	48 kDa	TRUE	0.51	0.32	24.38	0	23.29	0	23.32	0	23.75	0	23.89	0	24.12	0
1059	TRUE	Empty	Cysteine synthase OS=Brassica napus OX=3708 GN=BnaC04g03050D PE=3 SV=1	A0A078FXM1_BRANA	BnaC04g03050D	42 kDa	TRUE	1	0.33	25.3	0	25.66	0	26.57	0	25.21	1.58095	26.5	0	26.32	0
1060	TRUE	Empty	BnaAnng22220D protein OS=Brassica napus OX=3708 GN=BnaAnng22220D PE=4 SV=1	A0A078JFP4_BRANA	BnaAnng22220D	46 kDa		1	0.06	24.23	1.35057	25.01	0	23.96	0	0	0	24.5	0	24.48	0
1061	TRUE	Empty	hypothetical protein OS=Brassica napus OX=3708 GN=BnaC04g29120D PE=3 SV=1	tr|A0A078FIB2|A0A078FIB2_BRANA	BnaC04g29120D	45 kDa	TRUE	0.39	0.14	26.02	2.21752	26.63	0	26.89	0	26.77	0	26.13	1.64463	27.03	0
1062	TRUE	Empty	hypothetical protein OS=Brassica napus OX=3708 GN=BnaA06g36950D PE=3 SV=1	tr|A0A078GCF0|A0A078GCF0_BRANA (+1)	BnaA06g36950D	45 kDa		0.64	0.89	23.44	0.689782	25.12	1.78901	25.32	2.05031	25.17	1.2305	24.29	1.13868	24.5	0.958979
1063	TRUE	Empty	Peptidyl-prolyl cis-trans isomerase OS=Brassica napus OX=3708 GN=BnaC06g01260D PE=4 SV=1	A0A078G620_BRANA (+1)	BnaC06g01260D	13 kDa	TRUE	1	-0.21	25.84	0.429749	24.4	1.3922	0	0	25.67	0.90933	23.37	0	25.36	0
1064	TRUE	Empty	hypothetical protein OS=Brassica napus OX=3708 GN=BnaA10g30010D PE=3 SV=1	tr|A0A078IX55|A0A078IX55_BRANA	BnaA10g30010D	59 kDa		0.68	-0.03	25.81	2.99274	26.28	0.48574	26.41	0	26.19	0.678889	26.66	0	22.78	0
1065	TRUE	Empty	60S acidic ribosomal protein P0 OS=Brassica napus OX=3708 GN=BnaA03g56530D PE=3 SV=1	A0A078JAM1_BRANA	BnaA03g56530D	34 kDa		0.27	-0.42	27.44	0.573483	28.02	0.410862	26.37	1.38191	26.03	0	27.29	0.468704	27.15	0.451338
1066	TRUE	Empty	hypothetical protein OS=Brassica napus OX=3708 GN=BnaA07g25750D PE=4 SV=1	tr|A0A078F288|A0A078F288_BRANA	BnaA07g25750D	31 kDa		1	-0.03	24.93	0.439263	25.08	0	24.96	0.456536	25.24	0	24.83	0	24.63	3.10234
1067	TRUE	Empty	Glucan endo-1,3-beta-D-glucosidase OS=Brassica napus OX=3708 GN=BnaC05g39760D PE=3 SV=1	A0A078GG98_BRANA	BnaC05g39760D	45 kDa	TRUE	0.35	-0.31	24.13	0	24.73	0	24.51	0.488625	0	0	24.63	0	23.65	0
1068	TRUE	Empty	Oxoglutarate dehydrogenase (succinyl-transferring) OS=Brassica napus OX=3708 GN=BnaA09g17390D PE=3 SV=1	A0A078FLJ1_BRANA (+1)	BnaA09g17390D	102 kDa		0.28	-0.54	24.27	0	24.07	0	24.85	0	20.85	0	23.86	0	24.48	0
1069	TRUE	Empty	BnaA04g05670D protein OS=Brassica napus OX=3708 GN=BnaA04g05670D PE=4 SV=1	A0A078GDR4_BRANA	BnaA04g05670D	25 kDa		0.25	-0.53	28.11	2.29416	29.08	0	27.95	1.44654	26.31	2.14965	28.45	0	28.38	0
1070	TRUE	Empty	BnaA04g11900D protein OS=Brassica napus OX=3708 GN=BnaA04g11900D PE=4 SV=1	A0A078FS13_BRANA	BnaA04g11900D	18 kDa		0.17	0.65	25.85	0.867989	26.52	0	24.61	1.2871	26.4	0.464686	26.24	0.63557	26.02	0
1071	TRUE	Empty	BnaA03g52450D protein OS=Brassica napus OX=3708 GN=BnaA03g52450D PE=4 SV=1	A0A078IAA5_BRANA	BnaA03g52450D	68 kDa		0.1	-1.39	23.97	0	24.75	1.04468	25.52	0	23.65	0.509395	22.62	0	0	0
1072	TRUE	Empty	hypothetical protein OS=Brassica napus OX=3708 GN=BnaA06g34320D PE=3 SV=1	tr|A0A078FZ73|A0A078FZ73_BRANA	BnaA06g34320D	9 kDa		0.25	-0.5	26.59	1.22471	26.76	1.08552	26.59	0	26.65	0	25.94	0.974456	25.6	1.26364
1073	TRUE	Empty	hypothetical protein OS=Brassica napus OX=3708 GN=BnaA05g15070D PE=3 SV=1	tr|A0A078I495|A0A078I495_BRANA	BnaA05g15070D	33 kDa		0.055	-1.44	0	0	26.64	0.657255	25.4	1.14165	23.92	1.45474	24.8	1.36995	25.48	0
1074	TRUE	Empty	hypothetical protein OS=Brassica napus OX=3708 GN=BnaC03g66190D PE=3 SV=1	tr|A0A078IAM3|A0A078IAM3_BRANA	BnaC03g66190D	68 kDa		0.51	-0.26	0	0	24.37	0.701739	24.98	0	24.69	0.483574	23	0	0	0
1075	TRUE	Empty	Carboxypeptidase OS=Brassica napus OX=3708 GN=BnaC03g77560D PE=3 SV=1	A0A078IYZ5_BRANA	BnaC03g77560D	53 kDa	TRUE	0.22	-1	0	0	24.23	0	0	0	0	0	23.75	0	22.65	0
1076	TRUE	Empty	NADH dehydrogenase [ubiquinone] 1 alpha subcomplex subunit 12 OS=Brassica napus OX=3708 GN=BnaCnng06230D PE=3 SV=1	A0A078GUH0_BRANA (+1)	BnaCnng06230D	18 kDa	TRUE	0.6	0.32	24.69	2.01196	25.85	2.4464	25.15	0	25.86	0	25.08	2.04024	24.75	1.40882
1077	TRUE	Empty	hypothetical protein OS=Brassica napus OX=3708 GN=BnaCnng10670D PE=3 SV=1	tr|A0A078HUL8|A0A078HUL8_BRANA	BnaCnng10670D	14 kDa		0.05	0.81	29.77	0	29.09	0	29.73	0	30.41	0	30.3	0	30.37	0
1078	TRUE	Empty	hypothetical protein OS=Brassica napus OX=3708 GN=BnaA09g16620D PE=4 SV=1	tr|A0A078H4X4|A0A078H4X4_BRANA (+1)	BnaA09g16620D	27 kDa		1	-0.1	25	0	25.71	0.439157	25.55	0	25.64	0	24.52	0	25.72	0
1079	TRUE	Empty	BnaA03g52200D protein OS=Brassica napus OX=3708 GN=BnaX.VTE1.b PE=4 SV=1	H6VMY5_BRANA	BnaX	55 kDa		0.059	-0.92	28.04	3.20305	28.22	3.25786	24.73	3.1819	24.01	0	23.73	0.739807	28.27	0
1080	TRUE	Empty	BnaCnng43860D protein OS=Brassica napus OX=3708 GN=BnaCnng43860D PE=4 SV=1	A0A078JGD9_BRANA	BnaCnng43860D	31 kDa		1	0.23	24.38	0.997094	24.82	0	25.06	0	0	0	0	0	25.01	0
1081	TRUE	Empty	BnaA04g15300D protein OS=Brassica napus OX=3708 GN=BnaA04g15300D PE=4 SV=1	A0A078HC11_BRANA	BnaA04g15300D	36 kDa		0.52	-0.32	23.8	0.790635	25.09	0.968409	0	0	24.04	0	24.45	2.0944	23.82	0.608465
1082	TRUE	Empty	hypothetical protein OS=Brassica napus OX=3708 GN=BnaC09g41780D PE=3 SV=1	tr|A0A078GJ20|A0A078GJ20_BRANA	BnaC09g41780D	59 kDa		0.29	-0.25	24.02	0	24.25	0	24.45	0.889403	23.94	0	24.21	0	23.79	0
1083	TRUE	Empty	Carboxypeptidase OS=Brassica napus OX=3708 GN=BnaA03g50360D PE=3 SV=1	A0A078HP89_BRANA	BnaA03g50360D	53 kDa		0.64	-0.29	23.5	0	24.03	0.62535	23.52	0	23.2	0	23.68	0	0	0
1084	TRUE	Empty	D-fructose-1,6-bisphosphate 1-phosphohydrolase OS=Brassica napus OX=3708 GN=BnaC04g26530D PE=3 SV=1	A0A078FJK5_BRANA	BnaC04g26530D	44 kDa	TRUE	0.56	-0.63	24.77	0	24.14	0	20.82	0	23.78	0	23.2	0	0	0
1085	TRUE	Empty	BnaC04g05460D protein OS=Brassica napus OX=3708 GN=BnaC04g05460D PE=4 SV=1	A0A078CD86_BRANA	BnaC04g05460D	22 kDa		0.053	2.15	23.18	1.2272	22.22	0	0	0	24.69	0.728151	24.14	0.910853	25.43	0
1086	TRUE	Empty	GrpE protein homolog OS=Brassica napus OX=3708 GN=BnaAnng15980D PE=3 SV=1	A0A078J546_BRANA	BnaAnng15980D	35 kDa	TRUE	0.65	4.14	17.71	0	23.75	0	18.16	0	0	0	23.12	0	0	0
1087	TRUE	Empty	BnaC03g59840D protein OS=Brassica napus OX=3708 GN=BnaC03g59840D PE=4 SV=1	A0A078FIY1_BRANA	BnaC03g59840D	37 kDa		0.083	0.99	22.22	0	0	0	21.85	0	0	0	23.69	1.37409	22.75	0
1088	TRUE	Empty	hypothetical protein OS=Brassica napus OX=3708 GN=BnaC09g47580D PE=4 SV=1	tr|A0A078G805|A0A078G805_BRANA	BnaC09g47580D	93 kDa		0.083	-0.98	23.76	0	23.33	0	23.53	0	0	0	23.17	0	21.85	0
1089	TRUE	Empty	30S ribosomal protein S17, chloroplastic OS=Brassica napus OX=3708 GN=BnaA09g18590D PE=3 SV=1	A0A078HR95_BRANA	BnaA09g18590D	15 kDa	TRUE	0.56	-1.27	26.01	0	25.89	0	0	0	26.01	0	24.37	0	24.35	0
1090	TRUE	Empty	Carbonic anhydrase OS=Brassica napus OX=3708 GN=BnaA08g11540D PE=3 SV=1	A0A078IC54_BRANA	BnaA08g11540D	71 kDa		0.18	-1.36	23.86	0	24.18	0	22.98	0	22.38	0	0	0	0	0
1091	TRUE	Empty	BnaCnng19790D protein OS=Brassica napus OX=3708 GN=BnaCnng19790D PE=4 SV=1	A0A078ILR5_BRANA	BnaCnng19790D	46 kDa	TRUE	0.47	0.54	24.24	0	23.86	0.705216	24.71	1.18998	24.8	0.819299	24.62	0.606256	24.85	1.44088
1092	TRUE	Empty	Malate dehydrogenase OS=Brassica napus OX=3708 GN=BnaA05g14590D PE=3 SV=1	A0A078GMM3_BRANA	BnaA05g14590D	36 kDa	TRUE	0.56	-0.75	27.4	0	26.09	0	0	0	25.7	0	26.12	0	26.22	0
1093	TRUE	Empty	hypothetical protein OS=Brassica napus OX=3708 GN=BnaA02g24690D PE=3 SV=1	tr|A0A078HFI3|A0A078HFI3_BRANA	BnaA02g24690D	31 kDa	TRUE	0.32	-0.26	26.47	1.6292	26.3	0.998857	25.24	1.24475	25.67	1.19473	25.59	1.4293	25.41	1.11467
1094	TRUE	Empty	BnaC07g34200D protein OS=Brassica napus OX=3708 GN=BnaC07g34200D PE=4 SV=1	A0A078F8I6_BRANA (+2)	BnaC07g34200D	23 kDa		0.56	0.16	25.01	0.457113	24.58	1.19034	24.04	1.46171	24.68	0.618712	24.33	0	24.85	0.495371
1095	TRUE	Empty	Histone deacetylase complex subunit SAP18 OS=Brassica napus OX=3708 GN=BnaC04g04370D PE=3 SV=1	A0A078G2L8_BRANA	BnaC04g04370D	17 kDa		0.2	0.4	24.85	0	25.14	0	24.89	0.835019	25.33	0.515001	25.19	0.48769	25.55	0.500442
1096	TRUE	Empty	hypothetical protein OS=Brassica napus OX=3708 GN=BnaA05g32390D PE=4 SV=1	tr|A0A078HZ33|A0A078HZ33_BRANA	BnaA05g32390D	13 kDa		0.16	-0.5	26.03	0	25.93	0	25.37	0	25.48	0.464197	24.04	0	25.48	0
1097	TRUE	Empty	BnaA05g36480D protein OS=Brassica napus OX=3708 GN=BnaA05g36480D PE=4 SV=1	A0A078J241_BRANA	BnaA05g36480D	64 kDa		0.62	0.22	26.23	0	24.9	0	23.92	0.523786	24.99	0.625937	24.5	0	24.77	0.645292
1098	TRUE	Empty	BnaA03g56710D protein OS=Brassica napus OX=3708 GN=BnaA03g56710D PE=3 SV=1	A0A078JAI8_BRANA	BnaA03g56710D	31 kDa		0.68	-0.18	23.97	1.2328	24.2	0	23.76	0.642224	23.5	2.3287	23.31	0.785829	24.36	0.685848
1099	TRUE	Empty	Plasma membrane ATPase OS=Brassica napus OX=3708 GN=BnaA08g13170D PE=3 SV=1	A0A078FM63_BRANA	BnaA08g13170D	103 kDa	TRUE	--	0	0	0	0	0	0	0	0	0	0	0	0	0
1100	TRUE	Empty	Sinigrinase (Fragment) OS=Brassica napus OX=3708 GN=BnaA09g52790D PE=3 SV=1	A0A078JZC4_BRANA	BnaA09g52790D	61 kDa	TRUE	0.65	0.01	30.17	9.49588	29.94	9.12669	30.44	0	30.12	0	30.03	0	30.37	0
1101	TRUE	Empty	Pectate lyase OS=Brassica napus OX=3708 GN=BnaA08g14630D PE=3 SV=1	A0A078GI26_BRANA	BnaA08g14630D	45 kDa		0.17	-0.81	0	0	24.45	1.46569	25.13	1.15866	23.82	1.03787	24.39	1.53033	23.58	0.474534
1102	TRUE	Empty	ATP phosphoribosyltransferase OS=Brassica napus OX=3708 GN=BnaC09g15600D PE=3 SV=1	A0A078GX30_BRANA	BnaC09g15600D	45 kDa		1	-0.23	24.05	0.471187	24.05	0.46447	23.76	0.593489	0	0	22.93	0	24.41	0
1103	TRUE	Empty	hypothetical protein OS=Brassica napus OX=3708 GN=BnaC05g47740D PE=3 SV=1	tr|A0A078IMS4|A0A078IMS4_BRANA	BnaC05g47740D	50 kDa		1	0.33	23.82	1.95335	23.79	1.74578	24.04	2.21531	24.36	0	23.58	0	24.49	0
1104	TRUE	Empty	BnaAnng37230D protein OS=Brassica napus OX=3708 GN=BnaAnng37230D PE=4 SV=1	A0A078JYB3_BRANA	BnaAnng37230D	21 kDa		0.05	1.99	0	0	21.42	0	23.13	0.487437	25.23	0	23.67	0	25	0
1105	TRUE	Empty	hypothetical protein OS=Brassica napus OX=3708 GN=BnaC04g31830D PE=3 SV=1	tr|A0A078GYE3|A0A078GYE3_BRANA	BnaC04g31830D	48 kDa		0.48	-0.15	24.07	0.459091	23.97	0	23.9	0	23.53	0	23.93	0	24.07	0
1106	TRUE	Empty	hypothetical protein OS=Brassica napus OX=3708 GN=BnaC03g44690D PE=4 SV=1	tr|A0A078FS63|A0A078FS63_BRANA	BnaC03g44690D	23 kDa		0.62	-0.23	24.81	0	25.11	0.461643	24.83	0	24.34	0	25.04	1.00814	24.96	1.06922
1107	TRUE	Empty	GrpE protein homolog OS=Brassica napus OX=3708 GN=BnaA10g17040D PE=3 SV=1	A0A078HM58_BRANA	BnaA10g17040D	35 kDa	TRUE	0.72	-0.06	19.54	0	24.55	4.31137	18.58	0	18.8	0	0	0	23.94	4.14083
1108	TRUE	Empty	hypothetical protein OS=Brassica napus OX=3708 GN=BnaA02g22370D PE=4 SV=1	tr|A0A078FKC5|A0A078FKC5_BRANA	BnaA02g22370D	16 kDa		0.48	0.05	27.35	0	27.37	0	27.46	0	26.62	2.20677	27.67	0	27.72	0
1109	TRUE	Empty	BnaA06g00440D protein OS=Brassica napus OX=3708 GN=BnaA06g00440D PE=4 SV=1	A0A078GFA8_BRANA	BnaA06g00440D	14 kDa		1	-1.27	0	0	25.52	0	22.28	0	23.28	0	24.95	0	22.98	0
1110	TRUE	Empty	hypothetical protein OS=Brassica napus OX=3708 GN=BnaA03g53290D PE=4 SV=1	tr|A0A078HTI6|A0A078HTI6_BRANA	BnaA03g53290D	37 kDa	TRUE	0.05	0.77	23.66	0	24.8	0	24.72	0	25.19	0	25.43	0	25.16	0
1111	TRUE	Empty	Histone H2A OS=Brassica napus OX=3708 GN=BnaA05g20240D PE=3 SV=1	A0A078G2S9_BRANA (+3)	BnaA05g20240D	14 kDa	TRUE	0.51	-1.5	25.81	0	25.64	0	25.3	2.5178	22.95	1.16545	23.98	2.13538	25.94	1.50672
1112	TRUE	Empty	hypothetical protein OS=Brassica napus OX=3708 GN=BnaA06g15520D PE=4 SV=1	tr|A0A078F542|A0A078F542_BRANA	BnaA06g15520D	12 kDa		0.83	-0.18	25.27	0	25.26	0	25.46	0	23.91	0	25.43	0	25.44	0
1113	TRUE	Empty	hypothetical protein OS=Brassica napus OX=3708 GN=BnaA02g29450D PE=3 SV=1	tr|A0A078ID34|A0A078ID34_BRANA	BnaA02g29450D	16 kDa	TRUE	0.05	0.4	26.41	0	26.52	0	26.15	0	26.66	0	27.02	0	26.61	0
1114	TRUE	Empty	hypothetical protein OS=Brassica napus OX=3708 GN=BnaA03g57330D PE=3 SV=1	tr|A0A078JYA7|A0A078JYA7_BRANA	BnaA03g57330D	17 kDa	TRUE	0.28	0.73	26.76	0	27.44	0	27.61	0	28.17	0	26.96	1.43987	28.18	0
1115	TRUE	Empty	hypothetical protein OS=Brassica napus OX=3708 GN=BnaAnng11630D PE=3 SV=1	tr|A0A078IUF9|A0A078IUF9_BRANA	BnaAnng11630D	30 kDa	TRUE	0.51	-0.11	24.58	0	24.83	0	25.12	0	25.7	0	24.4	0	24.46	0
1116	TRUE	Empty	Glutamine synthetase OS=Brassica napus OX=3708 GN=gln PE=2 SV=1	O04852_BRANA	gln	39 kDa	TRUE	0.22	2.11	21.93	0	0	0	21.7	0	0	0	23.92	0	0	0
1117	TRUE	Empty	hypothetical protein OS=Brassica napus OX=3708 GN=BnaAnng10200D PE=4 SV=1	tr|A0A078IGB8|A0A078IGB8_BRANA	BnaAnng10200D	31 kDa		0.51	0.13	25.19	0	25.25	0	25.52	0	25.21	0	25.51	0	25.61	0
1118	TRUE	Empty	BnaCnng48520D protein OS=Brassica napus OX=3708 GN=BnaCnng48520D PE=3 SV=1	A0A078JDN5_BRANA	BnaCnng48520D	70 kDa		1	-0.22	24.76	0.670909	25.2	0	24.34	0	24.11	0	24.99	0.869143	24.52	0
1119	TRUE	Empty	hypothetical protein OS=Brassica napus OX=3708 GN=BnaA02g34280D PE=3 SV=1	tr|A0A078H392|A0A078H392_BRANA	BnaA02g34280D	84 kDa	TRUE	0.28	0.81	0	0	22.81	0.527489	24.12	0	0	0	24.09	0	23.86	0.867439
1120	TRUE	Empty	Pectinesterase OS=Brassica napus OX=3708 GN=BnaC01g37020D PE=3 SV=1	A0A078H6T3_BRANA	BnaC01g37020D	62 kDa	TRUE	--	-24.27	24.61	0	24.18	0	24.04	0	0	0	0	0	0	0
1121	TRUE	Empty	hypothetical protein OS=Brassica napus OX=3708 GN=BnaC06g43710D PE=4 SV=1	tr|A0A078JAK7|A0A078JAK7_BRANA	BnaC06g43710D	53 kDa	TRUE	--	-24.06	24.79	0	21.7	0	0	0	0	0	0	0	0	0
1122	TRUE	Empty	BnaC01g42220D protein OS=Brassica napus OX=3708 GN=BnaC01g42220D PE=4 SV=1	A0A078JAY3_BRANA	BnaC01g42220D	23 kDa		0.13	-0.64	24.32	0	23.32	0	23.49	0	23.41	0	23.2	0	22.27	0
1123	TRUE	Empty	hypothetical protein OS=Brassica napus OX=3708 GN=BnaCnng41810D PE=3 SV=1	tr|A0A078JEQ2|A0A078JEQ2_BRANA	BnaCnng41810D	79 kDa	TRUE	--	-25.15	25.3	0	25	0	0	0	0	0	0	0	0	0
1124	TRUE	Empty	BnaC05g01270D protein OS=Brassica napus OX=3708 GN=BnaC05g01270D PE=3 SV=1	A0A078FSG7_BRANA	BnaC05g01270D	25 kDa		1	-0.26	25.67	0	0	0	25.67	0	26.08	0	24.64	0	0	0
1125	TRUE	Empty	[Acyl-carrier-protein] S-malonyltransferase OS=Brassica napus OX=3708 GN=BnaA05g12180D PE=4 SV=1	A0A078FF50_BRANA	BnaA05g12180D	41 kDa		0.56	-1.01	25.47	0	24.9	1.18191	0	0	24.15	0	24.36	0	0	0
1126	TRUE	Empty	BnaA05g36400D protein OS=Brassica napus OX=3708 GN=BnaA05g36400D PE=4 SV=1	A0A078J8H7_BRANA	BnaA05g36400D	47 kDa		0.72	-0.26	23.84	0	25.45	0.624957	0	0	24.53	0	24.88	0.495327	24.84	0
1127	TRUE	Empty	hypothetical protein OS=Brassica napus OX=3708 GN=BnaUnng00110D PE=3 SV=1	tr|A0A078GQL6|A0A078GQL6_BRANA	BnaUnng00110D	68 kDa	TRUE	0.35	-0.48	23.93	0	24.37	0	0	0	0	0	23.5	0.656332	24.05	0
1128	TRUE	Empty	hypothetical protein OS=Brassica napus OX=3708 GN=BnaA03g57660D PE=3 SV=1	tr|A0A078JJG4|A0A078JJG4_BRANA	BnaA03g57660D	83 kDa		1	-0.61	23.8	2.15042	25.73	0	25.48	0	24.29	2.12004	25.03	1.91466	0	0
1129	TRUE	Empty	Translocase of chloroplast OS=Brassica napus OX=3708 GN=BnaC08g49740D PE=3 SV=1	A0A078IV43_BRANA	BnaC08g49740D	33 kDa	TRUE	0.083	-0.86	24.09	0	24.16	0	0	0	23.73	0	0	0	22.68	1.31041
1130	TRUE	Empty	hypothetical protein OS=Brassica napus OX=3708 GN=BnaA06g23410D PE=3 SV=1	tr|A0A078HYY2|A0A078HYY2_BRANA	BnaA06g23410D	59 kDa		0.56	-0.2	22.7	0	25.23	0	25.07	0	25	0	24.34	0	0	0
1131	TRUE	Empty	hypothetical protein OS=Brassica napus OX=3708 GN=BnaA03g01480D PE=4 SV=1	tr|A0A078FE86|A0A078FE86_BRANA	BnaA03g01480D	27 kDa		0.22	2.14	0	0	24.23	0	23.16	0	25.86	0	0	0	0	0
1132	TRUE	Empty	hypothetical protein OS=Brassica napus OX=3708 GN=BnaA01g24650D PE=4 SV=1	tr|A0A078HBT3|A0A078HBT3_BRANA	BnaA01g24650D	66 kDa		--	-24.04	23.86	1.90046	0	0	24.1	0	0	0	0	0	0	0
1133	TRUE	Empty	BnaCnng42700D protein OS=Brassica napus OX=3708 GN=BnaCnng42700D PE=4 SV=1	A0A078JC21_BRANA	BnaCnng42700D	33 kDa	TRUE	1	-1.49	0	0	24.61	1.91187	0	0	0	0	23.12	0	0	0
1134	TRUE	Empty	BnaCnng72830D protein (Fragment) OS=Brassica napus OX=3708 GN=BnaCnng72830D PE=4 SV=1	A0A078JV26_BRANA	BnaCnng72830D	49 kDa	TRUE	--	23.46	0	0	0	0	0	0	23.46	0	0	0	0	0
1135	TRUE	Empty	hypothetical protein OS=Brassica napus OX=3708 GN=BnaC04g49060D PE=4 SV=1	tr|A0A078GFI3|A0A078GFI3_BRANA (+1)	BnaC04g49060D	10 kDa		0.2	-0.75	26.26	1.85992	26.36	1.12253	25.8	1.50601	25.9	1.83791	25.19	1.53105	25.57	2.0387
1136	TRUE	Empty	hypothetical protein OS=Brassica napus OX=3708 GN=BnaC02g22620D PE=4 SV=1	tr|A0A078I9N5|A0A078I9N5_BRANA	BnaC02g22620D	34 kDa		0.037	-1.13	26.8	0.430901	26.75	0.476184	26.78	0.511605	26.02	4.04849	26.29	0.726889	24.56	1.36419
1137	TRUE	Empty	3'(2'),5'-bisphosphate nucleotidase OS=Brassica napus OX=3708 GN=BnaA06g23120D PE=3 SV=1	A0A078I1T6_BRANA	BnaA06g23120D	38 kDa	TRUE	0.13	-0.21	25.09	0	24.86	0	25.05	0	25.02	0	24.65	0	24.71	0
1138	TRUE	Empty	hypothetical protein OS=Brassica napus OX=3708 GN=BnaA06g23280D PE=3 SV=1	tr|A0A078I120|A0A078I120_BRANA	BnaA06g23280D	12 kDa	TRUE	1	0.14	25.84	0	25.61	0	25.89	0	25.89	2.04596	25.94	2.27164	0	0
1139	TRUE	Empty	Histone H2A OS=Brassica napus OX=3708 GN=BnaA02g06690D PE=3 SV=1	A0A078FBH3_BRANA (+1)	BnaA02g06690D	16 kDa	TRUE	0.15	1.07	27.12	1.80881	27.02	1.55193	26.98	1.93859	28.33	2.45691	28.11	1.99674	27.97	1.72878
1140	TRUE	Empty	60S ribosomal protein L36 OS=Brassica napus OX=3708 GN=BnaA03g17310D PE=3 SV=1	A0A078F052_BRANA	BnaA03g17310D	25 kDa		0.027	-0.7	28.72	0.531691	28.76	0.482832	27.99	0	27.79	0	27.83	0	28	0.407789
1141	TRUE	Empty	hypothetical protein OS=Brassica napus OX=3708 GN=BnaA09g12720D PE=4 SV=1	tr|A0A078I9U5|A0A078I9U5_BRANA (+1)	BnaA09g12720D	27 kDa		0.29	0.3	24.86	0	24.06	0.73577	24.92	0	24.84	0	24.93	0	24.87	0
1142	TRUE	Empty	hypothetical protein OS=Brassica napus OX=3708 GN=BnaCnng03280D PE=4 SV=1	tr|A0A078FBQ2|A0A078FBQ2_BRANA	BnaCnng03280D	21 kDa		0.46	0.57	25.15	0	24.58	0	23.73	0	24.98	0.768775	25.72	0	24.58	2.51513
1143	TRUE	Empty	NAD(P)H dehydrogenase (quinone) OS=Brassica napus OX=3708 GN=BnaA03g11850D PE=3 SV=1	A0A078I1U9_BRANA (+1)	BnaA03g11850D	22 kDa	TRUE	0.7	-0.5	25.38	0	25.27	0	0	0	25.43	0	24.61	1.62702	24.13	1.68142
1144	TRUE	Empty	hypothetical protein OS=Brassica napus OX=3708 GN=BnaA04g29490D PE=4 SV=1	tr|A0A078IYT2|A0A078IYT2_BRANA	BnaA04g29490D	28 kDa		0.29	0.4	23.21	0.65136	23.57	0	23.97	0	0	0	23.92	0.460225	23.92	0
1145	TRUE	Empty	hypothetical protein OS=Brassica napus OX=3708 GN=BnaA01g17350D PE=4 SV=1	tr|A0A078H4C5|A0A078H4C5_BRANA (+1)	BnaA01g17350D	11 kDa		0.15	-0.52	26.43	0	25.71	1.89602	26.35	0	26.06	0	25.24	2.32931	25.71	0
1146	TRUE	Empty	BnaC04g49420D protein OS=Brassica napus OX=3708 GN=BnaC04g49420D PE=3 SV=1	A0A078GDF5_BRANA	BnaC04g49420D	35 kDa	TRUE	0.51	-0.26	25.46	0	25.4	0	25.48	0	23.78	0	25.35	0	25.58	0
1147	TRUE	Empty	hypothetical protein OS=Brassica napus OX=3708 GN=BnaCnng47390D PE=4 SV=1	tr|A0A078JG83|A0A078JG83_BRANA	BnaCnng47390D	38 kDa		0.29	-1.24	24.05	2.4873	0	0	23.26	0.644436	0	0	22.18	0	22.01	0.539042
1148	TRUE	Empty	1,4-alpha-D-glucan glucanohydrolase OS=Brassica napus OX=3708 GN=BnaA07g28350D PE=4 SV=1	A0A078HPN4_BRANA	BnaA07g28350D	100 kDa	TRUE	--	-18.53	18.16	0	18.73	0	18.66	0	0	0	0	0	0	0
1149	TRUE	Empty	Cytochrome c oxidase subunit OS=Brassica napus OX=3708 GN=BnaA03g48980D PE=3 SV=1	A0A078GXF8_BRANA	BnaA03g48980D	9 kDa		0.05	0.53	26.71	0	26.3	0	26.6	0	27.05	0	27.24	0	26.93	0
1150	TRUE	Empty	UDP-glucuronate decarboxylase OS=Brassica napus OX=3708 GN=BnaC06g18610D PE=3 SV=1	A0A078GIM5_BRANA	BnaC06g18610D	49 kDa		0.13	0.38	24.9	0	24.62	0	24.77	0	25.26	0	24.77	0	25.35	0
1151	TRUE	Empty	hypothetical protein OS=Brassica napus OX=3708 GN=BnaCnng55600D PE=4 SV=1	tr|A0A078JLB3|A0A078JLB3_BRANA	BnaCnng55600D	12 kDa		0.54	-3.13	26.93	0	26.9	0	26.98	0	26.8	3.46076	23.96	2.80074	23.4	4.6617
1152	TRUE	Empty	Thioredoxin reductase OS=Brassica napus OX=3708 GN=BnaC04g02020D PE=3 SV=1	A0A078GBK2_BRANA	BnaC04g02020D	60 kDa	TRUE	0.22	1.94	23.1	0	0	0	0	0	25.52	0	24.53	0	0	0
1153	TRUE	Empty	hypothetical protein OS=Brassica napus OX=3708 GN=BnaC09g42450D PE=3 SV=1	tr|A0A078GP33|A0A078GP33_BRANA	BnaC09g42450D	109 kDa		0.56	-0.23	23.67	1.33051	0	0	0	0	0	0	24.28	0	22.83	0.96846
1154	TRUE	Empty	BnaA03g58610D protein OS=Brassica napus OX=3708 GN=BnaA03g58610D PE=3 SV=1	A0A078JG98_BRANA	BnaA03g58610D	58 kDa		--	24.2	0	0	0	0	0	0	0	0	24.05	0	24.35	0
1155	TRUE	Empty	BnaC09g29920D protein OS=Brassica napus OX=3708 GN=BnaC09g29920D PE=3 SV=1	A0A078G5K9_BRANA	BnaC09g29920D	22 kDa		0.67	-0.65	24.66	0.465547	25.18	0	24.98	1.68024	25.06	0.500861	0	0	23.35	0.474493
1156	TRUE	Empty	BnaA02g10970D protein OS=Brassica napus OX=3708 GN=BnaA02g10970D PE=4 SV=1	A0A078GPG4_BRANA	BnaA02g10970D	60 kDa		0.071	-2.37	23.47	0.965138	23.77	3.06975	24.43	0	21.41	0	0	0	21.66	3.30717
1157	TRUE	Empty	hypothetical protein OS=Brassica napus OX=3708 GN=BnaA03g54340D PE=4 SV=1	tr|A0A078H472|A0A078H472_BRANA (+1)	BnaA03g54340D	10 kDa		1	0.01	27.22	0	27.48	0	0	0	27.33	0	27.81	0	26.93	0
1158	TRUE	Empty	BnaCnng28410D protein (Fragment) OS=Brassica napus OX=3708 GN=BnaCnng28410D PE=3 SV=1	A0A078IUU3_BRANA (+1)	BnaCnng28410D	61 kDa		0.56	-0.36	25.15	0	0	0	25.64	0	25.17	0	24.35	0	25.4	0
1159	TRUE	Empty	Zeta-carotene desaturase OS=Brassica napus OX=3708 GN=BnaC05g46990D PE=3 SV=1	A0A078HTK0_BRANA	BnaC05g46990D	62 kDa		0.22	1.06	22.67	2.16582	0	0	21.24	0.637593	0	0	22.46	0.651598	22.35	0.596167
1160	TRUE	Empty	hypothetical protein OS=Brassica napus OX=3708 GN=BnaA09g15680D PE=4 SV=1	tr|A0A078ISE3|A0A078ISE3_BRANA	BnaA09g15680D	25 kDa		0.083	-1.51	26.13	0	25.73	0	0	0	24.42	1.27708	0	0	0	0
1161	TRUE	Empty	BnaCnng26750D protein OS=Brassica napus OX=3708 GN=BnaCnng26750D PE=4 SV=1	A0A078IYB1_BRANA	BnaCnng26750D	41 kDa	TRUE	0.18	-3	22.42	0	21.15	0	22.94	0	0	0	0	0	19.35	0
1162	TRUE	Empty	Uroporphyrinogen-III synthase OS=Brassica napus OX=3708 GN=BnaA09g40440D PE=3 SV=1	A0A078FHB0_BRANA	BnaA09g40440D	32 kDa		0.12	1.26	0	0	24.46	0.762365	0	0	25.69	0	0	0	25.75	0
1163	TRUE	Empty	hypothetical protein OS=Brassica napus OX=3708 GN=BnaA10g29120D PE=4 SV=1	tr|A0A078IW00|A0A078IW00_BRANA	BnaA10g29120D	11 kDa		1	-0.1	23.16	0	24.67	1.63899	23.75	0.4691	24.2	1.98064	23.48	0	22.72	0
1164	TRUE	Empty	BnaAnng17860D protein OS=Brassica napus OX=3708 GN=BnaAnng17860D PE=4 SV=1	A0A078JC75_BRANA	BnaAnng17860D	68 kDa		0.94	0.41	25.59	1.4136	26.17	1.83094	26.16	1.88862	26.47	0	25.75	1.3369	25.7	0.9785
1165	TRUE	Empty	hypothetical protein OS=Brassica napus OX=3708 GN=BnaA05g13070D PE=4 SV=1	tr|A0A078F5C6|A0A078F5C6_BRANA	BnaA05g13070D	16 kDa	TRUE	0.025	0.74	22.85	0	22.84	0	22.89	0	25.83	2.65717	24.48	1.54039	23	0
1166	TRUE	Empty	hypothetical protein OS=Brassica napus OX=3708 GN=BnaC03g76260D PE=2 SV=1	tr|Q9AXN5|Q9AXN5_BRANA	BnaC03g76260D	20 kDa		0.37	-1.33	26.16	2.45049	25.23	1.57038	25.71	2.16376	23.94	0	24.62	1.21611	25.97	2.25248
1167	TRUE	Empty	hypothetical protein OS=Brassica napus OX=3708 GN=BnaA09g13300D PE=3 SV=1	tr|A0A078FIY9|A0A078FIY9_BRANA	BnaA09g13300D	36 kDa	TRUE	0.22	0.19	24.18	0	24.45	0	24.23	0.454116	24.5	0	24.73	0.445046	23.6	1.93043
1168	TRUE	Empty	Nucleolar protein 10 OS=Brassica napus OX=3708 GN=BnaA09g56020D PE=3 SV=1	A0A078JF23_BRANA	BnaA09g56020D	7 kDa	TRUE	0.33	0.89	23.92	0	25.81	1.92427	26.29	0	27.42	0	26.1	0.427543	26.61	1.10872
1169	TRUE	Empty	hypothetical protein OS=Brassica napus OX=3708 GN=BnaC04g49380D PE=4 SV=1	tr|A0A078GAE5|A0A078GAE5_BRANA	BnaC04g49380D	39 kDa		0.44	-0.39	23.11	0.554129	24.05	0.466189	24.12	0.770843	23.41	0	0	0	23.3	1.72237
1170	TRUE	Empty	Nascent polypeptide-associated complex subunit beta OS=Brassica napus OX=3708 GN=BnaA09g44800D PE=3 SV=1	A0A078G8K2_BRANA	BnaA09g44800D	17 kDa		0.33	0.31	25.52	0	25.61	0	25.11	3.23731	25.43	1.99045	25.4	0.866635	26.31	0
1171	TRUE	Empty	Pectinesterase OS=Brassica napus OX=3708 GN=BnaC03g66720D PE=3 SV=1	A0A078GT07_BRANA	BnaC03g66720D	56 kDa		0.56	-0.15	24.71	2.02019	22.93	0	22.59	0	22.38	0	23.19	0.92764	22.94	0
1172	TRUE	Empty	BnaA10g29230D protein OS=Brassica napus OX=3708 GN=BnaA10g29230D PE=4 SV=1	A0A078J7L1_BRANA	BnaA10g29230D	102 kDa		0.67	-0.07	23.49	0.615297	23.61	0.628602	23.61	0.662568	23.52	0.501989	23.17	0	23.75	0
1173	TRUE	Empty	Pyruvate dehydrogenase E1 component subunit alpha OS=Brassica napus OX=3708 GN=BnaC07g12860D PE=4 SV=1	A0A078GV03_BRANA	BnaC07g12860D	44 kDa		0.57	0.16	23.56	1.55618	24.08	0	23.83	0.595343	24.37	0	23.86	0	23.6	0
1174	TRUE	Empty	hypothetical protein OS=Brassica napus OX=3708 GN=BnaCnng20740D PE=3 SV=1	tr|A0A078IN37|A0A078IN37_BRANA	BnaCnng20740D	19 kDa		0.05	-0.73	27.82	0	28.5	0	27.8	0	27.35	0	26.91	0	27.57	0
1175	TRUE	Empty	hypothetical protein OS=Brassica napus OX=3708 GN=BnaA04g18190D PE=3 SV=1	tr|A0A078G0U6|A0A078G0U6_BRANA	BnaA04g18190D	27 kDa	TRUE	0.83	0.04	25.28	0	25.28	0	25.1	0	25.1	0	25.24	0	25.46	0
1176	TRUE	Empty	BnaA01g34260D protein OS=Brassica napus OX=3708 GN=BnaC09g29160D PE=3 SV=1	A0A078FZ90_BRANA	BnaC09g29160D	28 kDa		1	0	23.77	0	24.22	0	22.93	1.18796	23.76	0	23.79	0	23.44	0
1177	TRUE	Empty	Phosphoribulokinase OS=Brassica napus OX=3708 GN=BnaA09g54020D PE=3 SV=1	A0A078J785_BRANA	BnaA09g54020D	44 kDa	TRUE	--	0	0	0	0	0	0	0	0	0	0	0	0	0
1178	TRUE	Empty	hypothetical protein OS=Brassica napus OX=3708 GN=BnaC04g51970D PE=4 SV=1	tr|A0A078J0K8|A0A078J0K8_BRANA	BnaC04g51970D	14 kDa	TRUE	0.05	2.88	27.65	0	27.66	0	28.57	0	30.87	0	30.76	0	30.75	0
1179	TRUE	Empty	hypothetical protein OS=Brassica napus OX=3708 GN=BnaA09g45770D PE=3 SV=1	tr|A0A078H7C6|A0A078H7C6_BRANA (+1)	BnaA09g45770D	22 kDa		0.064	-0.98	0	0	27.03	0	26.85	0	26.71	0	25.93	3.98438	22.48	0
1180	TRUE	Empty	BnaC08g19430D protein OS=Brassica napus OX=3708 GN=BnaC08g19430D PE=3 SV=1	A0A078H9X7_BRANA	BnaC08g19430D	16 kDa		0.28	-0.29	22.93	0	23.96	0	24.08	0	20.45	0	23.59	0	23.89	0
1181	TRUE	Empty	BnaA07g01060D protein OS=Brassica napus OX=3708 GN=BnaA07g01060D PE=3 SV=1	A0A078HDP1_BRANA	BnaA07g01060D	16 kDa	TRUE	0.05	0.57	26.03	0	26.13	0	26.38	0	26.58	0	27.18	0	26.53	0
1182	TRUE	Empty	Beta-galactosidase OS=Brassica napus OX=3708 GN=BnaC04g15750D PE=3 SV=1	A0A078FS66_BRANA	BnaC04g15750D	92 kDa		0.44	-0.28	23.36	0.704789	23.84	0.507768	23.39	0.526878	23.17	0	23.4	0	23.26	0
1183	TRUE	Empty	BnaC01g27930D protein OS=Brassica napus OX=3708 GN=BnaC01g27930D PE=3 SV=1	A0A078HMW4_BRANA	BnaC01g27930D	15 kDa		0.8	-0.04	22.83	0.567902	22.8	0.527548	22.68	0.49457	22.4	0	22.81	0	22.95	0
1184	TRUE	Empty	ATP-dependent Clp protease proteolytic subunit OS=Brassica napus OX=3708 GN=BnaA08g29600D PE=3 SV=1	A0A078J1F8_BRANA	BnaA08g29600D	43 kDa		0.13	0.61	26.19	0	26.74	0	26.15	0	27.16	0	27.07	0	26.58	0
1185	TRUE	Empty	BnaAnng07600D protein OS=Brassica napus OX=3708 GN=BnaAnng07600D PE=3 SV=1	A0A078HYT7_BRANA	BnaAnng07600D	27 kDa	TRUE	0.56	0.03	0	0	28.57	0	28.41	0	28.57	0	28.4	0	28.58	0
1186	TRUE	Empty	hypothetical protein OS=Brassica napus OX=3708 GN=BnaA09g02770D PE=4 SV=1	tr|A0A078G3I1|A0A078G3I1_BRANA (+1)	BnaA09g02770D	27 kDa		1	0.37	25.12	0	24.27	0	24.24	0	23.5	0	25.73	0	0	0
1187	TRUE	Empty	hypothetical protein OS=Brassica napus OX=3708 GN=BnaA09g47450D PE=3 SV=1	tr|A0A078HBF3|A0A078HBF3_BRANA	BnaA09g47450D	66 kDa		0.7	0.16	24.67	2.57624	24.72	2.5971	25.53	0	0	0	25.2	0	25.3	0
1188	TRUE	Empty	hypothetical protein OS=Brassica napus OX=3708 GN=BnaC05g34710D PE=4 SV=1	tr|A0A078GIN3|A0A078GIN3_BRANA	BnaC05g34710D	52 kDa		0.41	-0.77	25.85	2.62487	26.04	2.07497	25.69	0.949294	0	0	25.05	0	25.06	0.444302
1189	TRUE	Empty	hypothetical protein OS=Brassica napus OX=3708 GN=BnaC06g11310D PE=4 SV=1	tr|A0A078GI03|A0A078GI03_BRANA	BnaC06g11310D	17 kDa	TRUE	0.88	0.22	22.52	1.14768	0	0	24.06	0	23.54	0.728606	23.08	0	26.04	2.89757
1190	TRUE	Empty	hypothetical protein OS=Brassica napus OX=3708 GN=BnaC01g37560D PE=4 SV=1	tr|A0A078GFN0|A0A078GFN0_BRANA	BnaC01g37560D	30 kDa		1	0.02	22.82	0	23.48	0	0	0	23.21	0	23.15	0	0	0
1191	TRUE	Empty	BnaCnng44460D protein OS=Brassica napus OX=3708 GN=BnaCnng44460D PE=3 SV=1	A0A078JGQ7_BRANA	BnaCnng44460D	26 kDa	TRUE	0.56	0.25	27.25	0	27.56	0	28.06	0	28.19	0	0	0	27.54	0
1192	TRUE	Empty	hypothetical protein OS=Brassica napus OX=3708 GN=BnaA06g33590D PE=3 SV=1	tr|A0A078IFI5|A0A078IFI5_BRANA	BnaA06g33590D	89 kDa	TRUE	0.72	-0.29	24.12	0	22.87	0.823425	24.33	0	0	0	23.04	0.904471	23.85	0
1193	TRUE	Empty	hypothetical protein OS=Brassica napus OX=3708 GN=BnaA03g57220D PE=4 SV=1	tr|A0A078J6B3|A0A078J6B3_BRANA	BnaA03g57220D	38 kDa		--	29.99	0	0	0	0	0	0	0	0	29.99	0	0	0
1194	TRUE	Empty	BnaA01g18410D protein OS=Brassica napus OX=3708 GN=BnaA01g18410D PE=4 SV=1	A0A078GE38_BRANA (+1)	BnaA01g18410D	37 kDa		0.76	-0.42	25.04	4.59617	25.07	4.43814	24.92	4.35491	24.15	3.83276	24.83	1.50739	24.78	0.971463
1195	TRUE	Empty	hypothetical protein OS=Brassica napus OX=3708 GN=BnaA03g57530D PE=4 SV=1	tr|A0A078J081|A0A078J081_BRANA	BnaA03g57530D	30 kDa	TRUE	0.63	0.05	25.66	0.780347	25.89	0.65197	25.69	0.758907	25.54	0.473194	26.06	0.510906	25.84	0.70186
1196	TRUE	Empty	Acyl-coenzyme A oxidase OS=Brassica napus OX=3708 GN=BnaA01g18160D PE=3 SV=1	A0A078I1I6_BRANA	BnaA01g18160D	74 kDa	TRUE	0.083	1.22	0	0	19.78	0	20.27	0	21.47	0	21.54	0	20.64	0
1197	TRUE	Empty	Acetylornithine transaminase OS=Brassica napus OX=3708 GN=BnaC06g40410D PE=3 SV=1	A0A078HT85_BRANA	BnaC06g40410D	48 kDa		0.58	0.22	25.74	2.10778	22.47	0.562324	24.07	0	25.85	2.02299	23.7	0.498091	23.64	0.478165
1198	TRUE	Empty	hypothetical protein OS=Brassica napus OX=3708 GN=BnaCnng31980D PE=4 SV=1	tr|A0A078IYQ3|A0A078IYQ3_BRANA	BnaCnng31980D	42 kDa		1	0.01	25.15	0.477328	25.25	0.477659	24.67	0.462338	25.05	0.448429	25.15	0.517929	24.94	0.45674
1199	TRUE	Empty	BnaA09g35590D protein OS=Brassica napus OX=3708 GN=BnaA09g35590D PE=4 SV=1	A0A078GRH2_BRANA	BnaA09g35590D	29 kDa		0.46	-0.15	26.06	6.48647	25.96	6.21854	17.61	0	17.55	0	26.11	1.18154	25.38	2.20861
1200	TRUE	Empty	Proteasome subunit alpha type OS=Brassica napus OX=3708 GN=BnaC01g31710D PE=3 SV=1	A0A078G1G5_BRANA (+2)	BnaC01g31710D	22 kDa		0.2	-0.61	25.25	1.61993	25.88	0.430249	25.13	2.28453	24.96	0	24.71	2.09332	25.29	0
1201	TRUE	Empty	ATP-dependent Clp protease proteolytic subunit OS=Brassica napus OX=3708 GN=BnaC09g47690D PE=3 SV=1	A0A078GA04_BRANA	BnaC09g47690D	26 kDa		0.011	-0.84	25.99	0.424941	25.9	0.427959	25.74	0.487645	25.09	0	24.85	0	25.11	0.515297
1202	TRUE	Empty	Pre-mRNA cleavage factor Im 25 kDa subunit OS=Brassica napus OX=3708 GN=BnaA03g47500D PE=3 SV=1	A0A078IMD3_BRANA	BnaA03g47500D	23 kDa		0.034	0.93	25.08	0	24.95	0	24.92	0	26.16	0.827402	25.81	0	25.8	0
1203	TRUE	Empty	hypothetical protein OS=Brassica napus OX=3708 GN=BnaC06g41080D PE=4 SV=1	tr|A0A078JNF7|A0A078JNF7_BRANA	BnaC06g41080D	16 kDa		0.25	0.23	25.48	0.435963	25.39	0	25.55	0	25.9	0	25.19	1.1594	25.85	0
1204	TRUE	Empty	hypothetical protein OS=Brassica napus OX=3708 GN=BnaC02g23070D PE=3 SV=1	tr|A0A078HLB8|A0A078HLB8_BRANA	BnaC02g23070D	51 kDa		0.05	-0.6	23.79	0	23.97	0	24.44	0	23.42	0	23.6	0	23.37	0
1205	TRUE	Empty	BnaAnng28500D protein OS=Brassica napus OX=3708 GN=BnaAnng28500D PE=4 SV=1	A0A078JMV8_BRANA	BnaAnng28500D	16 kDa	TRUE	0.025	0.5	26.42	0.423687	25.86	0.913684	26.31	0	26.82	0	26.84	0	26.65	0
1206	TRUE	Empty	GTP cyclohydrolase II OS=Brassica napus OX=3708 GN=BnaA09g06790D PE=3 SV=1	A0A078G0A1_BRANA	BnaA09g06790D	56 kDa		0.51	0.21	24.18	0	23.4	0	23.55	0	23.67	0	23.89	0	24.15	0
1207	TRUE	Empty	Purple acid phosphatase OS=Brassica napus OX=3708 GN=BnaA08g07270D PE=3 SV=1	A0A078I9H0_BRANA	BnaA08g07270D	55 kDa		0.83	0.02	24.91	0	24.17	0	24.93	0	25.23	0	24.83	0	22.38	0
1208	TRUE	Empty	hypothetical protein OS=Brassica napus OX=3708 GN=BnaA03g18630D PE=3 SV=1	tr|A0A078F7K5|A0A078F7K5_BRANA	BnaA03g18630D	24 kDa		0.29	0.33	26.84	0	27.01	0	26.97	0	27.3	0	26.76	2.74078	27.49	0
1209	TRUE	Empty	BnaC03g66560D protein OS=Brassica napus OX=3708 GN=BnaC03g66560D PE=4 SV=1	A0A078GUI1_BRANA (+1)	BnaC03g66560D	9 kDa		0.13	0.22	28.93	0	28.33	0	28.84	0	28.96	0	28.97	0	28.87	0
1210	TRUE	Empty	Malate dehydrogenase OS=Brassica napus OX=3708 GN=BnaCnng55040D PE=3 SV=1	A0A078JKZ0_BRANA	BnaCnng55040D	36 kDa	TRUE	0.05	0.58	24.46	1.01604	24.46	1.26377	24.4	1.18349	24.66	0	25.06	0	25.3	0
1211	TRUE	Empty	BnaA08g20760D protein OS=Brassica napus OX=3708 GN=BnaA08g20760D PE=4 SV=1	A0A078HVU3_BRANA	BnaA08g20760D	13 kDa		0.13	0.73	25.48	0	25.56	0	24.37	0	25.52	0	26.28	0	26.08	0
1212	TRUE	Empty	Non-specific lipid-transfer protein OS=Brassica napus OX=3708 GN=BnaA02g07120D PE=3 SV=1	A0A078H1X7_BRANA	BnaA02g07120D	12 kDa		0.014	0.76	26.76	0	26.96	0.419489	27.12	0	27.65	0	27.72	0.409024	27.72	0.688188
1213	TRUE	Empty	Tryptophan synthase OS=Brassica napus OX=3708 GN=BnaC09g31260D PE=3 SV=1	A0A078FZW7_BRANA	BnaC09g31260D	51 kDa	TRUE	0.64	-0.51	23.75	0	24.86	1.2596	24.12	0	0	0	24.25	0	22.92	0
1214	TRUE	Empty	hypothetical protein OS=Brassica napus OX=3708 GN=BnaC06g07190D PE=4 SV=1	tr|A0A078H383|A0A078H383_BRANA	BnaC06g07190D	33 kDa		0.083	-0.34	24.52	0	24.22	0	24.33	0	0	0	23.86	0	24.18	0
1215	TRUE	Empty	Prohibitin OS=Brassica napus OX=3708 GN=BnaA04g10580D PE=3 SV=1	A0A078HVT7_BRANA	BnaA04g10580D	30 kDa	TRUE	0.22	0.52	23.22	0	0	0	0	0	0	0	23.58	0	23.88	0
1216	TRUE	Empty	hypothetical protein OS=Brassica napus OX=3708 GN=BnaA02g34960D PE=3 SV=1	tr|A0A078J556|A0A078J556_BRANA	BnaA02g34960D	24 kDa		0.096	-1.74	25.87	2.11071	25.6	0.508979	25.73	0	20.69	0	24.64	0	0	0
1217	TRUE	Empty	hypothetical protein OS=Brassica napus OX=3708 GN=BnaA01g05840D PE=4 SV=1	tr|A0A078GNY1|A0A078GNY1_BRANA	BnaA01g05840D	76 kDa		0.65	2.17	0	0	20.66	0	22.75	1.97027	23.37	0	0	0	0	0
1218	TRUE	Empty	hypothetical protein OS=Brassica napus OX=3708 GN=BnaA05g13750D PE=4 SV=1	tr|A0A078F5A7|A0A078F5A7_BRANA	BnaA05g13750D	37 kDa	TRUE	0.083	1.03	24.59	0	0	0	24	0	25.35	0	25.23	0	25.4	0
1219	TRUE	Empty	hypothetical protein OS=Brassica napus OX=3708 GN=BnaAnng22050D PE=4 SV=1	tr|A0A078JI13|A0A078JI13_BRANA	BnaAnng22050D	54 kDa	TRUE	0.64	0.04	22.96	0	24.25	0	23.88	1.07548	0	0	24.51	0	22.91	0
1220	TRUE	Empty	BnaAnng30370D protein OS=Brassica napus OX=3708 GN=BnaAnng30370D PE=4 SV=1	A0A078DGP8_BRANA	BnaAnng30370D	27 kDa	TRUE	1	-0.14	23.94	0	25.03	0	0	0	24.2	0	24.41	0	24.49	0
1221	TRUE	Empty	Succinate--CoA ligase [ADP-forming] subunit beta, mitochondrial OS=Brassica napus OX=3708 GN=BnaA07g00290D PE=3 SV=1	A0A078H2E0_BRANA	BnaA07g00290D	45 kDa	TRUE	--	0	0	0	0	0	0	0	0	0	0	0	0	0
1222	TRUE	Empty	hypothetical protein OS=Brassica napus OX=3708 GN=BnaA06g12790D PE=4 SV=1	tr|A0A078GQ11|A0A078GQ11_BRANA	BnaA06g12790D	15 kDa		--	24.31	0	0	0	0	0	0	23.9	0	24.07	0	25.88	0
1223	TRUE	Empty	BnaC03g30060D protein OS=Brassica napus OX=3708 GN=BnaC03g30060D PE=3 SV=1	A0A078G8H6_BRANA	BnaC03g30060D	55 kDa		--	-23.37	23.6	0.734005	21.85	0	23.83	0	0	0	0	0	0	0
1224	TRUE	Empty	hypothetical protein OS=Brassica napus OX=3708 GN=BnaC06g02150D PE=4 SV=1	tr|A0A078HTG4|A0A078HTG4_BRANA	BnaC06g02150D	20 kDa		0.75	-0.07	25.74	0.436253	25.84	0.437877	25.59	0	25.75	0	25.6	0.656425	25.67	0.435893
1225	TRUE	Empty	hypothetical protein OS=Brassica napus OX=3708 GN=BnaA10g12850D PE=3 SV=1	tr|A0A078H1E0|A0A078H1E0_BRANA	BnaA10g12850D	15 kDa		0.72	-0.24	26.48	2.15939	27.43	1.12563	26.81	0.863572	26.72	0.566276	26.8	0.427409	26.45	0
1226	TRUE	Empty	BnaCnng05760D protein OS=Brassica napus OX=3708 GN=BnaCnng05760D PE=3 SV=1	A0A078GQ71_BRANA	BnaCnng05760D	29 kDa	TRUE	0.088	-1.31	25.97	0.604403	25.95	0.821434	25.69	0.524167	24.33	0	25.47	1.28703	24.1	0
1227	TRUE	Empty	hypothetical protein OS=Brassica napus OX=3708 GN=BnaA01g13040D PE=4 SV=1	tr|A0A078I2S3|A0A078I2S3_BRANA	BnaA01g13040D	39 kDa		0.25	-0.37	24.58	0	24.37	0	23.91	0	0	0	23.75	0	24.11	0
1228	TRUE	Empty	hypothetical protein OS=Brassica napus OX=3708 GN=BnaC08g14110D PE=4 SV=1	tr|A0A078G6Q4|A0A078G6Q4_BRANA (+1)	BnaC08g14110D	21 kDa		0.68	-0.05	25.34	0	25.67	0	25.72	0	25.4	1.31493	25.43	2.50552	26.23	1.26673
1229	TRUE	Empty	Proteasome subunit beta OS=Brassica napus OX=3708 GN=BnaA08g24440D PE=3 SV=1	A0A078G6L6_BRANA	BnaA08g24440D	30 kDa		0.52	0.07	25.94	3.44784	24.05	1.87862	26.25	0	25	2.80409	25.9	0	25.9	0
1230	TRUE	Empty	hypothetical protein OS=Brassica napus OX=3708 GN=BnaC02g29610D PE=4 SV=1	tr|A0A078GFK6|A0A078GFK6_BRANA	BnaC02g29610D	59 kDa		0.65	0.15	23.61	0.702324	23.29	0.89382	24.19	0	24.31	0	23.67	0	23.52	0
1231	TRUE	Empty	Inorganic diphosphatase OS=Brassica napus OX=3708 GN=BnaC05g00850D PE=3 SV=1	A0A078FPZ8_BRANA	BnaC05g00850D	24 kDa	TRUE	0.053	1.39	22.17	0	0	0	24.74	0	25.31	0.435025	25.52	0	25.31	0.474827
1232	TRUE	Empty	hypothetical protein OS=Brassica napus OX=3708 GN=BnaA09g26820D PE=3 SV=1	tr|A0A078IG32|A0A078IG32_BRANA	BnaA09g26820D	86 kDa		0.83	-0.15	23.68	0	23.97	0	23.86	0	21.86	0	24.04	0	23.9	0
1233	TRUE	Empty	BnaCnng73800D protein OS=Brassica napus OX=3708 GN=BnaCnng73800D PE=4 SV=1	A0A078JZ07_BRANA	BnaCnng73800D	30 kDa		0.15	-0.45	26.63	0.875032	27.4	0	26.83	0	26.63	0	26.06	1.02587	26.69	0
1234	TRUE	Empty	BnaA04g26780D protein OS=Brassica napus OX=3708 GN=BnaA04g26780D PE=4 SV=1	A0A078ID80_BRANA	BnaA04g26780D	18 kDa		0.083	1.13	24.39	0	0	0	24.14	0	25.48	0	25.15	0	25.55	0
1235	TRUE	Empty	hypothetical protein OS=Brassica napus OX=3708 GN=BnaA03g10890D PE=3 SV=1	tr|A0A078HG51|A0A078HG51_BRANA	BnaA03g10890D	38 kDa	TRUE	0.05	-0.82	29.37	0	29.39	0	28.96	0	28.66	0	27.77	0	28.66	0
1236	TRUE	Empty	hypothetical protein OS=Brassica napus OX=3708 GN=BnaCnng03310D PE=4 SV=1	tr|A0A078F7E4|A0A078F7E4_BRANA	BnaCnng03310D	26 kDa		0.51	0.84	25.55	0	23.36	0	23	0	24.8	0	24.25	0	24.13	0
1237	TRUE	Empty	hypothetical protein OS=Brassica napus OX=3708 GN=def8 PE=2 SV=1	tr|T1STH7|T1STH7_BRANA	def8	8 kDa		0.05	-0.36	26.18	0	26.26	0	27.06	0	26.15	0	26.17	0	25.98	0
1238	TRUE	Empty	hypothetical protein OS=Brassica napus OX=3708 GN=BnaA03g00900D PE=4 SV=1	tr|A0A078FE80|A0A078FE80_BRANA	BnaA03g00900D	16 kDa		1	0.03	24.06	0	24.35	0	24.55	0	24.3	0	24.49	0	24.17	2.23992
1239	TRUE	Empty	hypothetical protein OS=Brassica napus OX=3708 GN=BnaA02g26210D PE=3 SV=1	tr|A0A078F8N6|A0A078F8N6_BRANA	BnaA02g26210D	9 kDa		0.83	0.63	24.87	0	26.91	0	25.55	0	26.78	0	24.86	0	26.32	0
1240	TRUE	Empty	hypothetical protein OS=Brassica napus OX=3708 GN=BnaA05g34150D PE=3 SV=1	tr|A0A078HGX0|A0A078HGX0_BRANA	BnaA05g34150D	59 kDa	TRUE	0.32	1.29	23.58	0	24.34	1.47969	24.67	0.989894	0	0	0	0	25.53	0
1241	TRUE	Empty	BnaA07g04150D protein OS=Brassica napus OX=3708 GN=BnaA07g04150D PE=3 SV=1	A0A078HFR0_BRANA	BnaA07g04150D	66 kDa	TRUE	0.28	1.78	22.67	1.6527	21.02	0	0	0	0	0	24.92	0	22.82	0.75903
1242	TRUE	Empty	hypothetical protein OS=Brassica napus OX=3708 GN=BnaC05g03230D PE=3 SV=1	tr|A0A078IHR7|A0A078IHR7_BRANA	BnaC05g03230D	25 kDa	TRUE	0.28	-0.5	26.98	0	26.68	0	26.33	0	26.92	0	26.06	0	25.7	0
1243	TRUE	Empty	hypothetical protein OS=Brassica napus OX=3708 GN=BnaCnng64190D PE=4 SV=1	tr|A0A078JVI6|A0A078JVI6_BRANA	BnaCnng64190D	50 kDa		0.077	-1.52	25.39	0	26.63	0	27.28	0	25.22	0	25.44	0	24.31	1.32488
1244	TRUE	Empty	hypothetical protein OS=Brassica napus OX=3708 GN=BnaC03g17310D PE=4 SV=1	tr|A0A078GBW2|A0A078GBW2_BRANA	BnaC03g17310D	23 kDa		0.28	-0.2	23.52	0	24.07	0	23.79	0	23.67	0	23.39	0	23.73	0
1245	TRUE	Empty	hypothetical protein OS=Brassica napus OX=3708 GN=BnaA10g13400D PE=3 SV=1	tr|A0A078H1A8|A0A078H1A8_BRANA	BnaA10g13400D	82 kDa		0.053	-1.01	23.28	0.552369	23.46	1.08079	22.73	0	22.75	0	21.93	0.592611	0	0
1246	TRUE	Empty	Histone H2A OS=Brassica napus OX=3708 GN=BnaCnng06460D PE=3 SV=1	A0A078H3S0_BRANA	BnaCnng06460D	15 kDa	TRUE	0.083	0.22	28	0	27.96	0	0	0	28.36	0	28.18	0	28.06	0
1247	TRUE	Empty	hypothetical protein OS=Brassica napus OX=3708 GN=BnaCnng74350D PE=4 SV=1	tr|A0A078K1K4|A0A078K1K4_BRANA	BnaCnng74350D	14 kDa	TRUE	0.22	1.59	23.08	0	22.69	0	0	0	24.48	0	0	0	0	0
1248	TRUE	Empty	Alpha-mannosidase OS=Brassica napus OX=3708 GN=BnaA06g32690D PE=3 SV=1	A0A078FL57_BRANA	BnaA06g32690D	115 kDa		0.77	0.96	25.31	1.81674	23.79	0	23.33	0	24.99	1.60423	0	0	24.69	1.67655
1249	TRUE	Empty	hypothetical protein OS=Brassica napus OX=3708 GN=BnaC02g46520D PE=4 SV=1	tr|A0A078JHH1|A0A078JHH1_BRANA	BnaC02g46520D	38 kDa		0.38	-0.22	23.59	0	0	0	23.54	0	23.29	0.514011	23.8	1.31686	23.31	0.896057
1250	TRUE	Empty	Acetohydroxy-acid reductoisomerase OS=Brassica napus OX=3708 GN=BnaA09g55150D PE=3 SV=1	A0A078IGV2_BRANA	BnaA09g55150D	22 kDa		0.064	1.34	24.46	0	23.67	1.81311	24.62	0	26.43	0	0	0	24.81	0
1251	TRUE	Empty	hypothetical protein OS=Brassica napus OX=3708 GN=BnaC09g21760D PE=4 SV=1	tr|A0A078HQX0|A0A078HQX0_BRANA (+1)	BnaC09g21760D	27 kDa		0.56	-0.15	24.77	0	24.69	0	24.67	0	0	0	24.37	0	24.74	0
1252	TRUE	Empty	BnaA10g27720D protein OS=Brassica napus OX=3708 GN=BnaA10g27720D PE=3 SV=1	A0A078HRG8_BRANA	BnaA10g27720D	24 kDa	TRUE	0.88	-0.01	25.25	0.770606	25.56	0.553463	24.18	0	24.77	0	0	0	25.41	0.459332
1253	TRUE	Empty	hypothetical protein OS=Brassica napus OX=3708 GN=BnaC04g49360D PE=4 SV=1	tr|A0A078GFK8|A0A078GFK8_BRANA	BnaC04g49360D	25 kDa	TRUE	0.32	0.09	0	0	24.3	0	0	0	0	0	0	0	24.39	0
1254	TRUE	Empty	BnaCnng18310D protein OS=Brassica napus OX=3708 GN=BnaCnng18310D PE=4 SV=1	A0A078IIX9_BRANA	BnaCnng18310D	12 kDa	TRUE	0.083	-0.81	26.47	0	26.3	0	0	0	25.63	0	26.21	0	24.37	0
1255	TRUE	Empty	Pyruvate, phosphate dikinase OS=Brassica napus OX=3708 GN=BnaC07g33060D PE=3 SV=1	A0A078F5N0_BRANA	BnaC07g33060D	104 kDa		--	-24.01	23.01	0	24.8	0	0	0	0	0	0	0	0	0
1256	TRUE	Empty	Protein disulfide-isomerase OS=Brassica napus OX=3708 GN=BnaA09g55010D PE=3 SV=1	A0A078IY55_BRANA	BnaA09g55010D	64 kDa		0.56	-0.57	23.64	0	22.75	0	23.51	0	23.57	0	0	0	21.54	0
1257	TRUE	Empty	hypothetical protein OS=Brassica napus OX=3708 GN=BnaAnng11960D PE=3 SV=1	tr|A0A078ISZ4|A0A078ISZ4_BRANA (+1)	BnaAnng11960D	50 kDa		--	-24.62	24.53	0	24.4	3.13568	24.82	0	0	0	0	0	0	0
1258	TRUE	Empty	BnaC06g01820D protein OS=Brassica napus OX=3708 GN=BnaC06g01820D PE=4 SV=1	A0A078I0B7_BRANA	BnaC06g01820D	87 kDa	TRUE	0.25	-1.58	23.08	0	21.47	0	23.17	0	0	0	0	0	21.25	0.795328
1259	TRUE	Empty	Coatomer subunit delta OS=Brassica napus OX=3708 GN=BnaC02g02500D PE=3 SV=1	A0A078FP81_BRANA	BnaC02g02500D	63 kDa		0.65	0	23.19	0	22.96	0	22.25	0	0	0	22.84	0	0	0
1260	TRUE	Empty	hypothetical protein OS=Brassica napus OX=3708 GN=BnaC05g00640D PE=4 SV=1	tr|A0A078FL63|A0A078FL63_BRANA	BnaC05g00640D	196 kDa	TRUE	--	-24.06	23.31	0	24.7	0	0	0	0	0	0	0	0	0
1261	TRUE	Empty	hypothetical protein OS=Brassica napus OX=3708 GN=BnaA05g32320D PE=4 SV=1	tr|A0A078I0S7|A0A078I0S7_BRANA	BnaA05g32320D	12 kDa	TRUE	--	24.48	0	0	0	0	0	0	24.46	0	24.5	0	0	0
1262	TRUE	Empty	BnaA09g08600D protein OS=Brassica napus OX=3708 GN=BnaA09g08600D PE=4 SV=1	A0A078HIR3_BRANA	BnaA09g08600D	15 kDa		0.63	0.25	24.44	1.37543	24.24	0.463259	24.27	0.604367	24.7	0.794926	24.82	0.583852	23.66	1.89255
1263	TRUE	Empty	Superoxide dismutase OS=Brassica napus OX=3708 GN=BnaC08g42970D PE=3 SV=1	A0A078GDE6_BRANA	BnaC08g42970D	20 kDa		0.95	-0.56	27.11	0	27.1	0.462765	25.64	2.62646	26.47	3.51635	25.39	2.27326	26.45	2.79127
1264	TRUE	Empty	hypothetical protein OS=Brassica napus OX=3708 GN=BnaA06g15610D PE=4 SV=1	tr|A0A078F117|A0A078F117_BRANA	BnaA06g15610D	32 kDa	TRUE	0.46	-0.32	24.96	0	25.53	0	24.3	0	24.59	0.64633	25.12	0	24.21	0.931777
1265	TRUE	Empty	hypothetical protein OS=Brassica napus OX=3708 GN=BnaA09g22980D PE=4 SV=1	tr|A0A078IB19|A0A078IB19_BRANA	BnaA09g22980D	32 kDa		0.17	-0.3	27.28	0.711591	27.28	0.639868	27.6	0	27.14	0.54414	27.2	0.566261	26.78	0
1266	TRUE	Empty	Peptidylprolyl isomerase OS=Brassica napus OX=3708 GN=BnaA06g14640D PE=4 SV=1	A0A078GVF8_BRANA	BnaA06g14640D	25 kDa	TRUE	0.72	0.21	25.67	0	25.02	0	25.08	0	25.69	0.464316	24.04	0	25.57	0
1267	TRUE	Empty	hypothetical protein OS=Brassica napus OX=3708 GN=BnaC05g48740D PE=3 SV=1	tr|A0A078IGD3|A0A078IGD3_BRANA	BnaC05g48740D	33 kDa		0.39	-0.49	24.26	1.19371	24.7	0	24.4	0	23.89	0	24.45	0.579184	22.33	0
1268	TRUE	Empty	hypothetical protein OS=Brassica napus OX=3708 GN=BnaC09g37340D PE=3 SV=1	tr|A0A078FU93|A0A078FU93_BRANA	BnaC09g37340D	14 kDa		0.077	0.41	26.35	0	26.56	0	26.08	0	26.95	0	26.69	0.452121	26.64	0
1269	TRUE	Empty	hypothetical protein OS=Brassica napus OX=3708 GN=BnaC03g65700D PE=4 SV=1	tr|A0A078FYT4|A0A078FYT4_BRANA	BnaC03g65700D	36 kDa		0.81	0.07	24.35	0.473246	25.04	0	24.57	0.484867	24.68	0	24.82	0	24.52	0.561836
1270	TRUE	Empty	hypothetical protein OS=Brassica napus OX=3708 GN=BnaC08g04700D PE=4 SV=1	tr|A0A078I9J7|A0A078I9J7_BRANA	BnaC08g04700D	19 kDa		0.034	-0.54	26.44	0	26.62	0	26.18	0	25.95	0.424654	25.97	0	25.61	0
1271	TRUE	Empty	BnaA06g32930D protein OS=Brassica napus OX=3708 GN=BnaA06g32930D PE=4 SV=1	A0A078FGT3_BRANA	BnaA06g32930D	51 kDa		0.13	0.14	24.77	0	24.62	0	24.62	0	24.94	0	24.68	0	24.8	0
1272	TRUE	Empty	BnaC05g00740D protein OS=Brassica napus OX=3708 GN=BnaC05g00740D PE=4 SV=1	A0A078FL74_BRANA	BnaC05g00740D	9 kDa		0.72	-0.17	27.92	0	27.67	0	27.72	0	27.27	0	27.86	0	27.81	6.27619
1273	TRUE	Empty	hypothetical protein OS=Brassica napus OX=3708 GN=BnaC05g00660D PE=4 SV=1	tr|A0A078FQQ3|A0A078FQQ3_BRANA	BnaC05g00660D	52 kDa		0.083	-1.51	24.61	0	24.32	0	24.27	0	0	0	22.27	0	23.42	0
1274	TRUE	Empty	Glutamyl-tRNA synthetase OS=Brassica napus OX=3708 GN=BnaA09g04160D PE=3 SV=1	A0A078G4X5_BRANA	BnaA09g04160D	81 kDa		0.83	0	23.07	0	23.29	0	22.41	0	22.91	0	22.79	0	23.15	0
1275	TRUE	Empty	BnaC05g00750D protein OS=Brassica napus OX=3708 GN=BnaC05g00750D PE=3 SV=1	A0A078FPZ3_BRANA (+1)	BnaC05g00750D	22 kDa		0.51	0.42	25.66	0	25.74	0	25.74	0	25.5	0	26.42	0	26.33	0
1276	TRUE	Empty	40S ribosomal protein S12 OS=Brassica napus OX=3708 GN=BnaC04g42750D PE=3 SV=1	A0A078FSR5_BRANA (+1)	BnaC04g42750D	15 kDa	TRUE	0.51	-0.2	25.46	0	25.53	0	25.38	0	25.16	0	25.75	0	24.86	0
1277	TRUE	Empty	Peptidyl-prolyl cis-trans isomerase OS=Brassica napus OX=3708 GN=BnaA06g37360D PE=3 SV=1	A0A078GAL1_BRANA	BnaA06g37360D	18 kDa	TRUE	0.83	0.19	27.2	0	25.27	0	24.45	0	24.37	0	25.85	0	25.72	0
1278	TRUE	Empty	Phosphoglycerate kinase OS=Brassica napus OX=3708 GN=BnaC01g38270D PE=3 SV=1	A0A078GGF9_BRANA	BnaC01g38270D	50 kDa	TRUE	0.05	-1.1	28.61	0	28.68	0	28.21	0	27.42	0	27.53	0	27.26	0
1279	TRUE	Empty	hypothetical protein OS=Brassica napus OX=3708 GN=BnaA03g46340D PE=4 SV=1	tr|A0A078F911|A0A078F911_BRANA	BnaA03g46340D	27 kDa	TRUE	--	24.96	0	0	0	0	0	0	0	0	24.66	0	25.24	0
1280	TRUE	Empty	hypothetical protein OS=Brassica napus OX=3708 GN=BnaA03g55560D PE=4 SV=1	tr|A0A078J712|A0A078J712_BRANA	BnaA03g55560D	47 kDa		0.39	0.25	26.52	0	26.55	0	26.16	0.481292	26.74	0	26.87	0	26.41	0.431476
1281	TRUE	Empty	hypothetical protein OS=Brassica napus OX=3708 GN=BnaA02g32940D PE=4 SV=1	tr|A0A078I9X5|A0A078I9X5_BRANA	BnaA02g32940D	10 kDa		0.083	-0.32	24.93	0	24.86	0	24.79	0	24.49	0	0	0	24.6	0
1282	TRUE	Empty	BnaAnng17240D protein OS=Brassica napus OX=3708 GN=BnaAnng17240D PE=4 SV=1	A0A078J426_BRANA	BnaAnng17240D	24 kDa		0.51	-1.36	24.94	1.96292	25.04	1.49039	25.04	1.56872	25.1	1.84396	23.45	0	23.53	0
1283	TRUE	Empty	40S ribosomal protein S4 OS=Brassica napus OX=3708 GN=BnaA10g11920D PE=3 SV=1	A0A078H539_BRANA (+1)	BnaA10g11920D	33 kDa	TRUE	0.51	0.36	27.33	0	27.07	0	27.16	0	26.58	0	27.89	0	27.75	0
1284	TRUE	Empty	Sucrose-phosphatase OS=Brassica napus OX=3708 GN=BnaC04g44820D PE=3 SV=1	A0A078H3X2_BRANA	BnaC04g44820D	47 kDa		0.48	-0.32	23.31	1.69589	23.75	0	23.99	0	23.43	0	23.92	0	22.92	0
1285	TRUE	Empty	BnaCnng47290D protein OS=Brassica napus OX=3708 GN=BnaCnng47290D PE=4 SV=1	A0A078JFL9_BRANA	BnaCnng47290D	16 kDa		0.16	-0.62	25.89	1.31688	26.59	0	26.33	0	25.41	3.30054	25.91	0	0	0
1286	TRUE	Empty	hypothetical protein OS=Brassica napus OX=3708 GN=BnaC04g27010D PE=3 SV=1	tr|A0A078GZB3|A0A078GZB3_BRANA	BnaC04g27010D	42 kDa	TRUE	0.05	-0.12	24.57	0	24.59	0	24.58	0	24.48	0.45044	0	0	24.42	0
1287	TRUE	Empty	V-type proton ATPase subunit G OS=Brassica napus OX=3708 GN=BnaA05g33890D PE=3 SV=1	A0A078HJS9_BRANA	BnaA05g33890D	12 kDa	TRUE	1	0.15	26.47	0	0	0	24.74	0	25.86	0	26.26	0	25.29	0
1288	TRUE	Empty	BnaA04g24880D protein OS=Brassica napus OX=3708 GN=BnaA04g24880D PE=4 SV=1	A0A078GYS3_BRANA	BnaA04g24880D	98 kDa		0.16	0.47	23	0	26.73	0	22.88	0.5501	23.29	0	27.15	3.3845	0	0
1289	TRUE	Empty	hypothetical protein OS=Brassica napus OX=3708 GN=BnaCnng15730D PE=4 SV=1	tr|A0A078IDT6|A0A078IDT6_BRANA	BnaCnng15730D	43 kDa		0.35	-0.34	26.92	0	25.87	0.977588	26.59	0	26.22	0	26.06	0	0	0
1290	TRUE	Empty	hypothetical protein OS=Brassica napus OX=3708 GN=BnaC03g72980D PE=4 SV=1	tr|A0A078INP6|A0A078INP6_BRANA	BnaC03g72980D	36 kDa		0.62	1.9	24.27	2.89069	20.26	0	24.28	3.31419	0	0	23.25	2.22156	23.39	2.80448
1291	TRUE	Empty	hypothetical protein OS=Brassica napus OX=3708 GN=BnaAnng14520D PE=3 SV=1	tr|A0A078J1Z8|A0A078J1Z8_BRANA	BnaAnng14520D	80 kDa		0.25	-1.46	0	0	24.65	0	24.64	1.18672	0	0	23.83	0.611811	22.65	0
1292	TRUE	Empty	BnaC03g59510D protein OS=Brassica napus OX=3708 GN=BnaC03g59510D PE=3 SV=1	A0A078HBX0_BRANA	BnaC03g59510D	17 kDa	TRUE	0.18	0.63	24.75	0	24.71	0	23.33	0	0	0	0	0	25.08	0
1293	TRUE	Empty	Methylmalonate-semialdehyde dehydrogenase (CoA acylating) OS=Brassica napus OX=3708 GN=BnaA09g08370D PE=3 SV=1	A0A078HHK9_BRANA	BnaA09g08370D	57 kDa		0.56	-0.37	25.09	0	25.65	0	24.47	0	0	0	24.72	1.72556	0	0
1294	TRUE	Empty	Glutamate dehydrogenase OS=Brassica napus OX=3708 GN=BnaC02g01610D PE=3 SV=1	A0A078FMF9_BRANA (+1)	BnaC02g01610D	44 kDa		0.44	0.66	0	0	24.09	1.62733	0	0	24.27	0	0	0	25.19	0
1295	TRUE	Empty	hypothetical protein OS=Brassica napus OX=3708 GN=BnaA09g07220D PE=4 SV=1	tr|A0A078G209|A0A078G209_BRANA	BnaA09g07220D	29 kDa	TRUE	0.64	0.05	23.51	0.954336	0	0	24.01	0	0	0	24.11	0	23.41	0
1296	TRUE	Empty	BnaA03g48080D protein OS=Brassica napus OX=3708 GN=BnaA03g48080D PE=4 SV=1	A0A078HYG8_BRANA	BnaA03g48080D	33 kDa		--	23.93	0	0	0	0	0	0	22.86	1.13628	24.43	0	24.44	0
1297	TRUE	Empty	rRNA adenine N(6)-methyltransferase OS=Brassica napus OX=3708 GN=BnaCnng08920D PE=3 SV=1	A0A078HK88_BRANA	BnaCnng08920D	65 kDa		--	23.47	0	0	0	0	0	0	0	0	23.13	0	23.8	0
1298	TRUE	Empty	Aldehyde dehydrogenase OS=Brassica napus OX=3708 GN=BnaA03g59170D PE=3 SV=1	A0A078J5U1_BRANA	BnaA03g59170D	54 kDa		--	23.61	0	0	0	0	0	0	0	0	0	0	23.61	0.483454
1299	TRUE	Empty	hypothetical protein OS=Brassica napus OX=3708 GN=BnaA06g39370D PE=4 SV=1	tr|A0A078J9W8|A0A078J9W8_BRANA	BnaA06g39370D	33 kDa		0.034	-1.2	24.56	0	25.32	0.751582	24.51	0	23.86	0	23.58	0	23.45	0
1300	TRUE	Empty	hypothetical protein OS=Brassica napus OX=3708 GN=BnaC03g60140D PE=4 SV=1	tr|A0A078FJ03|A0A078FJ03_BRANA	BnaC03g60140D	44 kDa		0.46	-0.01	23.91	2.11363	24.09	2.21856	25.01	0	24.79	2.07653	24.36	1.43351	24.44	1.96031
1301	TRUE	Empty	Inositol-1-monophosphatase OS=Brassica napus OX=3708 GN=BnaCnng21130D PE=3 SV=1	A0A078INU3_BRANA	BnaCnng21130D	40 kDa		0.042	-1.13	20.78	1.89392	20.38	0.852902	19.33	0.703464	18.66	0.746352	19.76	0	19.06	0
1302	TRUE	Empty	hypothetical protein OS=Brassica napus OX=3708 GN=BnaAnng20740D PE=4 SV=1	tr|A0A078JIJ5|A0A078JIJ5_BRANA	BnaAnng20740D	12 kDa		0.88	0.13	24.56	0	24.81	0	24.62	0	25.01	1.29745	24.59	0	25.02	1.0415
1303	TRUE	Empty	Importin subunit alpha OS=Brassica napus OX=3708 GN=BnaA08g06090D PE=3 SV=1	A0A078GBQ5_BRANA	BnaA08g06090D	59 kDa	TRUE	0.46	-0.13	23.86	1.22671	23.82	0.901429	24.31	0	22.7	0	24.01	0.544577	24.31	0
1304	TRUE	Empty	Ribulose bisphosphate carboxylase small subunit OS=Brassica napus OX=3708 GN=BnaC02g17150D PE=3 SV=1	A0A078HZX8_BRANA	BnaC02g17150D	20 kDa	TRUE	0.51	-0.86	23.23	0	24.2	0	23.55	0	22.7	0	24.24	0	21.9	0
1305	TRUE	Empty	hypothetical protein OS=Brassica napus OX=3708 GN=BnaCnng66810D PE=4 SV=1	tr|A0A078JRB2|A0A078JRB2_BRANA	BnaCnng66810D	25 kDa		0.13	0.41	23.35	0	23.14	0	23.68	0	23.85	0	23.89	0	23.66	0
1306	TRUE	Empty	BnaC07g33390D protein OS=Brassica napus OX=3708 GN=BnaC07g33390D PE=4 SV=1	A0A078F9H1_BRANA	BnaC07g33390D	37 kDa		1	-0.06	0	0	25.06	0	24.34	0	24.85	0	0	0	24.44	0
1307	TRUE	Empty	BnaA04g20160D protein OS=Brassica napus OX=3708 GN=BnaA04g20160D PE=4 SV=1	A0A078HYP2_BRANA	BnaA04g20160D	30 kDa		0.02	-1.05	26.22	0	26.36	0	26.21	0	25.29	2.52512	25.28	2.55549	25.12	2.40536
1308	TRUE	Empty	BnaC02g00040D protein OS=Brassica napus OX=3708 GN=BnaC02g00040D PE=4 SV=1	A0A078HR24_BRANA	BnaC02g00040D	23 kDa		0.05	-0.69	24.65	0	24.57	0	24.63	0	24.08	0	24	0	23.68	0
1309	TRUE	Empty	BnaC05g43420D protein OS=Brassica napus OX=3708 GN=BnaC05g43420D PE=3 SV=1	A0A078HST0_BRANA	BnaC05g43420D	16 kDa	TRUE	0.05	0.48	27.25	0	26.76	0	27.07	0	27.64	0	27.46	0	27.44	0
1310	TRUE	Empty	hypothetical protein OS=Brassica napus OX=3708 GN=BnaA03g18070D PE=4 SV=1	tr|A0A078F3U0|A0A078F3U0_BRANA (+1)	BnaA03g18070D	36 kDa		0.51	-0.27	23.04	0	23.13	0	22.6	0	22.49	0	23.18	0	22.34	0
1311	TRUE	Empty	hypothetical protein OS=Brassica napus OX=3708 GN=BnaA06g36300D PE=3 SV=1	tr|A0A078GC93|A0A078GC93_BRANA	BnaA06g36300D	26 kDa	TRUE	0.51	0.04	26	0	26.01	0	26.49	0	26.3	0	26.12	0	26.18	0
1312	TRUE	Empty	Malic enzyme OS=Brassica napus OX=3708 GN=BnaA09g51860D PE=3 SV=1	A0A078IMD0_BRANA	BnaA09g51860D	67 kDa		1	0.25	0	0	23.44	0	22.2	0	22.96	0	22.07	0	23.47	0.4733
1313	TRUE	Empty	Ribonucloprotein OS=Brassica napus OX=3708 GN=BnaAnng06240D PE=3 SV=1	A0A078HSP4_BRANA	BnaAnng06240D	17 kDa		0.096	0.68	24.14	0	0	0	24.54	0	24.62	0.645401	25.03	0.485036	25.69	0
1314	TRUE	Empty	hypothetical protein OS=Brassica napus OX=3708 GN=BnaA05g12690D PE=4 SV=1	tr|A0A078I5R3|A0A078I5R3_BRANA	BnaA05g12690D	28 kDa		0.25	0.45	23.26	0	22.44	0	22.58	0.836732	23.16	0.48101	23.2	0	23.25	0
1315	TRUE	Empty	40S ribosomal protein S4 OS=Brassica napus OX=3708 GN=BnaAnng16450D PE=3 SV=1	A0A078J686_BRANA	BnaAnng16450D	32 kDa	TRUE	--	0	0	0	0	0	0	0	0	0	0	0	0	0
1316	TRUE	Empty	hypothetical protein OS=Brassica napus OX=3708 GN=BnaAnng17980D PE=3 SV=1	tr|A0A078JC98|A0A078JC98_BRANA	BnaAnng17980D	35 kDa		0.7	-0.37	24.56	1.12018	24.56	1.34388	25.38	0	23.94	0	0	0	25.14	0
1317	TRUE	Empty	3-oxoacyl-[acyl-carrier-protein] reductase OS=Brassica napus OX=3708 GN=BnaC02g02110D PE=4 SV=1	A0A078FMK7_BRANA	BnaC02g02110D	28 kDa		0.7	0.3	0	0	22.58	0	22.75	0	23.42	1.18769	23.66	4.76983	22.18	0
1318	TRUE	Empty	hypothetical protein OS=Brassica napus OX=3708 GN=BnaC06g40890D PE=4 SV=1	tr|A0A078J890|A0A078J890_BRANA	BnaC06g40890D	55 kDa		0.88	0.43	24.11	1.02867	23.63	0.548253	23.11	0	23.88	1.32568	24.1	0	0	0
1319	TRUE	Empty	BnaC01g23260D protein OS=Brassica napus OX=3708 GN=BnaC01g23260D PE=3 SV=1	A0A078FT58_BRANA	BnaC01g23260D	43 kDa	TRUE	0.22	-0.63	25.27	0	24.56	0	0	0	0	0	0	0	24.29	0
1320	TRUE	Empty	BnaC07g32980D protein OS=Brassica napus OX=3708 GN=BnaC07g32980D PE=4 SV=1	A0A078FCI9_BRANA	BnaC07g32980D	43 kDa		0.15	-1.06	25.41	2.25138	25.89	0	26.14	0	25.3	2.22369	24.68	1.85027	0	0
1321	TRUE	Empty	Endoglucanase OS=Brassica napus OX=3708 GN=BnaA10g05530D PE=3 SV=1	A0A078HLM8_BRANA	BnaA10g05530D	69 kDa		0.05	1.45	22.24	0	21.94	0	22.39	0	23.24	0	24.28	0	23.51	0
1322	TRUE	Empty	hypothetical protein OS=Brassica napus OX=3708 GN=BnaC06g14990D PE=4 SV=1	tr|A0A078EZQ9|A0A078EZQ9_BRANA	BnaC06g14990D	18 kDa		0.8	-1.25	24.57	3.59088	23.45	2.61161	21.56	0	21.59	0	0	0	23.51	2.78614
1323	TRUE	Empty	hypothetical protein OS=Brassica napus OX=3708 GN=BnaC07g49390D PE=4 SV=1	tr|A0A078ITV7|A0A078ITV7_BRANA	BnaC07g49390D	49 kDa		0.3	-0.37	23.11	0	25.32	2.25042	24.85	1.87883	25.01	2.05337	22.65	0	0	0
1324	TRUE	Empty	Cysteinyl-tRNA synthetase OS=Brassica napus OX=3708 GN=BnaA05g11470D PE=3 SV=1	A0A078FCY8_BRANA (+1)	BnaA05g11470D	56 kDa		--	22.85	0	0	0	0	0	0	0	0	23.25	0.704086	22.07	0
1325	TRUE	Empty	Transmembrane 9 superfamily member OS=Brassica napus OX=3708 GN=BnaC02g34220D PE=3 SV=1	A0A078FTW5_BRANA	BnaC02g34220D	68 kDa		0.25	0.47	24.02	0	0	0	23.54	0	24.02	0	24.56	0	24.19	0
1326	TRUE	Empty	hypothetical protein OS=Brassica napus OX=3708 GN=BnaA03g51570D PE=4 SV=1	tr|A0A078FKF7|A0A078FKF7_BRANA (+1)	BnaA03g51570D	36 kDa		0.18	-4.06	23.52	0	23.68	0	20.45	0	0	0	0	0	19.26	0
1327	TRUE	Empty	Iron-sulfur cluster assembly protein OS=Brassica napus OX=3708 GN=BnaC03g64860D PE=3 SV=1	A0A078GQ64_BRANA	BnaC03g64860D	18 kDa		0.56	-0.62	23.53	0	24.49	0	22.93	0	22.23	0	0	0	23.62	0
1328	TRUE	Empty	BnaC05g15870D protein OS=Brassica napus OX=3708 GN=BnaC05g15870D PE=4 SV=1	A0A078H3R8_BRANA	BnaC05g15870D	60 kDa		0.13	-0.76	22.94	0	23.45	0	23.18	0	21.29	0	0	0	22.8	0.603757
1329	TRUE	Empty	hypothetical protein OS=Brassica napus OX=3708 GN=BnaA09g41080D PE=4 SV=1	tr|A0A078HAL9|A0A078HAL9_BRANA	BnaA09g41080D	19 kDa		1	-0.5	25.1	0	25.29	0	0	0	0	0	25.54	0	23.51	0
1330	TRUE	Empty	hypothetical protein OS=Brassica napus OX=3708 GN=BnaCnng63600D PE=4 SV=1	tr|A0A078JSR6|A0A078JSR6_BRANA	BnaCnng63600D	49 kDa		0.7	0.88	22.75	0	21.78	0	0	0	23.93	2.64529	22.39	2.72709	0	0
1331	TRUE	Empty	ATP:AMP phosphotransferase OS=Brassica napus OX=3708 GN=BnaA08g07200D PE=3 SV=1	A0A078HT82_BRANA	BnaA08g07200D	64 kDa	TRUE	0.35	0.72	0	0	21.32	0	23.09	0	21.78	0	24.03	1.08991	22.87	0
1332	TRUE	Empty	BnaA04g05650D protein OS=Brassica napus OX=3708 GN=BnaA04g05650D PE=4 SV=1	A0A078GCW9_BRANA	BnaA04g05650D	42 kDa	TRUE	--	24.09	0	0	0	0	0	0	0	0	0	0	24.09	0
1333	TRUE	Empty	BnaA05g12590D protein OS=Brassica napus OX=3708 GN=BnaA05g12590D PE=4 SV=1	A0A078I5S1_BRANA	BnaA05g12590D	38 kDa		0.22	-0.4	23.55	0	0	0	23.95	0	0	0	23.36	0	0	0
1334	TRUE	Empty	BnaCnng67200D protein (Fragment) OS=Brassica napus OX=3708 GN=BnaCnng67200D PE=4 SV=1	A0A078JXJ1_BRANA	BnaCnng67200D	62 kDa		0.16	-1.17	23.59	0	24.21	0.853262	25.12	0	0	0	23.11	0	0	0
1335	TRUE	Empty	Glutathione synthetase OS=Brassica napus OX=3708 GN=BnaA09g03700D PE=3 SV=1	A0A078G3Y7_BRANA	BnaA09g03700D	52 kDa		1	1.73	0	0	21.88	0	22.14	0	0	0	0	0	23.75	3.52005
1336	TRUE	Empty	hypothetical protein OS=Brassica napus OX=3708 GN=BnaC04g50740D PE=3 SV=1	tr|A0A078GPT4|A0A078GPT4_BRANA	BnaC04g50740D	18 kDa		0.65	-0.03	0	0	0	0	24.32	0	24.58	0	23.97	0	24.3	0
1337	TRUE	Empty	Dirigent protein OS=Brassica napus OX=3708 GN=BnaC03g70320D PE=3 SV=1	A0A078FC67_BRANA (+1)	BnaC03g70320D	21 kDa		0.18	-1.13	26.92	0	26.97	0	26.59	0	0	0	25.7	0	0	0
1338	TRUE	Empty	hypothetical protein OS=Brassica napus OX=3708 GN=BnaC05g03480D PE=3 SV=1	tr|A0A078F6L2|A0A078F6L2_BRANA	BnaC05g03480D	22 kDa		0.65	0.11	24.02	0	0	0	0	0	24.34	0	23.51	0	24.4	0
1339	TRUE	Empty	BnaA05g10730D protein OS=Brassica napus OX=3708 GN=BnaA05g10730D PE=4 SV=1	A0A078IE55_BRANA	BnaA05g10730D	138 kDa	TRUE	0.22	0.42	21.8	0	22.34	0	0	0	0	0	0	0	22.49	0
1340	TRUE	Empty	hypothetical protein OS=Brassica napus OX=3708 GN=BnaC03g78250D PE=4 SV=1	tr|A0A078J949|A0A078J949_BRANA	BnaC03g78250D	46 kDa	TRUE	--	-23.22	23.36	0	0	0	23.07	0	0	0	0	0	0	0
1341	TRUE	Empty	Phosphogluconate dehydrogenase (NADP(+)-dependent, decarboxylating) OS=Brassica napus OX=3708 GN=BnaC05g48310D PE=3 SV=1	A0A078I290_BRANA	BnaC05g48310D	44 kDa	TRUE	0.22	-0.77	23.26	0	23.7	0	0	0	0	0	0	0	22.71	0
1342	TRUE	Empty	BnaA01g26750D protein OS=Brassica napus OX=3708 GN=BnaA01g26750D PE=3 SV=1	A0A078FVU7_BRANA	BnaA01g26750D	12 kDa		0.65	0.17	27.22	0	27.14	0	26.29	0	0	0	27.11	0	0	0
1343	TRUE	Empty	Glutathione transferase OS=Brassica napus OX=3708 GN=BnaC03g30870D PE=3 SV=1	A0A078FU46_BRANA	BnaC03g30870D	24 kDa		--	24.14	0	0	0	0	0	0	0	0	24.18	1.35006	24.02	1.23086
1344	TRUE	Empty	Non-specific serine/threonine protein kinase OS=Brassica napus OX=3708 GN=BnaA01g19210D PE=3 SV=1	A0A078GTF2_BRANA	BnaA01g19210D	48 kDa		--	-24.35	0	0	24.52	0	24.16	0	0	0	0	0	0	0
1345	TRUE	Empty	PSI-G OS=Brassica napus OX=3708 GN=BnaA05g13640D PE=3 SV=1	A0A078F1A3_BRANA	BnaA05g13640D	17 kDa		0.25	2.21	22.98	0	28.79	8.5048	16.15	0	25.55	0	25.06	0	27.88	3.2248
1346	TRUE	Empty	hypothetical protein OS=Brassica napus OX=3708 GN=BnaA08g13550D PE=3 SV=1	tr|A0A078FMW7|A0A078FMW7_BRANA	BnaA08g13550D	50 kDa		0.81	0.06	24.27	1.63465	23.06	0	22.99	0	23.03	0.75367	23.16	0.690134	23.7	0
1347	TRUE	Empty	hypothetical protein OS=Brassica napus OX=3708 GN=BnaCnng23400D PE=3 SV=1	tr|A0A078ISH9|A0A078ISH9_BRANA (+1)	BnaCnng23400D	29 kDa		0.034	-0.96	25.59	0	25.77	0	25.54	0	24.56	0.446535	24.64	0	24.93	0
1348	TRUE	Empty	hypothetical protein OS=Brassica napus OX=3708 GN=BnaA03g50940D PE=3 SV=1	tr|A0A078IH07|A0A078IH07_BRANA	BnaA03g50940D	29 kDa		0.28	-0.29	24.8	0	24.77	0	24.87	0	23.37	0	24.75	0	24.87	0
1349	TRUE	Empty	BnaA01g23700D protein OS=Brassica napus OX=3708 GN=BnaA01g23700D PE=4 SV=1	A0A078FYC0_BRANA	BnaA01g23700D	24 kDa	TRUE	0.32	-2.81	0	0	24.92	0	0	0	0	0	22.12	0	0	0
1350	TRUE	Empty	hypothetical protein OS=Brassica napus OX=3708 GN=BnaC09g32320D PE=3 SV=1	tr|A0A078GVH0|A0A078GVH0_BRANA	BnaC09g32320D	45 kDa		0.16	-0.29	25.51	0	25.63	0	25.37	0	24.74	3.30433	25.62	0	25.15	0
1351	TRUE	Empty	hypothetical protein OS=Brassica napus OX=3708 GN=BnaC03g44150D PE=3 SV=1	tr|A0A078FQB4|A0A078FQB4_BRANA	BnaC03g44150D	27 kDa		0.034	-0.69	26.7	0	26.76	0	26.59	0	25.56	0.990471	26.3	0	26.01	0
1352	TRUE	Empty	hypothetical protein OS=Brassica napus OX=3708 GN=BnaA01g27300D PE=4 SV=1	tr|A0A078HC24|A0A078HC24_BRANA (+1)	BnaA01g27300D	12 kDa		0.72	0.22	25.53	0	24.91	0	24.76	2.02606	25.5	0	24.61	0	25.73	0
1353	TRUE	Empty	BnaA02g09660D protein OS=Brassica napus OX=3708 GN=BnaA02g09660D PE=4 SV=1	A0A078GUC9_BRANA	BnaA02g09660D	54 kDa		0.81	-0.12	25.38	0	24.59	1.50626	25.06	0	25.36	0	24.55	1.42609	24.6	1.38862
1354	TRUE	Empty	BnaA08g02220D protein OS=Brassica napus OX=3708 GN=BnaA08g02220D PE=4 SV=1	A0A078I7F2_BRANA	BnaA08g02220D	25 kDa		0.56	-0.27	23.95	0	23.7	0	23.11	0	0	0	23.8	0	22.84	0
1355	TRUE	Empty	hypothetical protein OS=Brassica napus OX=3708 GN=BnaC02g48890D PE=3 SV=1	tr|A0A078ILU2|A0A078ILU2_BRANA	BnaC02g48890D	35 kDa	TRUE	0.05	2.07	29.44	3.36351	28.09	3.31125	29.09	0	31.19	0	31.35	0	30.72	0
1356	TRUE	Empty	hypothetical protein OS=Brassica napus OX=3708 GN=PIP2 PE=2 SV=1	tr|Q9XHG6|Q9XHG6_BRANA	PIP2	30 kDa		0.05	-0.29	24.45	0	24.54	0	24.4	0	23.64	0	24.37	0	24.4	0
1357	TRUE	Empty	Glutathione peroxidase OS=Brassica napus OX=3708 GN=BnaCnng27540D PE=3 SV=1	A0A078IXA9_BRANA	BnaCnng27540D	19 kDa	TRUE	0.29	-0.56	27.24	0	26.7	0.937116	27.01	0	26.09	0	26.7	0	26.52	0
1358	TRUE	Empty	hypothetical protein OS=Brassica napus OX=3708 GN=BnaA04g16500D PE=4 SV=1	tr|A0A078IQK6|A0A078IQK6_BRANA	BnaA04g16500D	26 kDa		0.025	-0.96	23.8	0.733624	24.82	0	24	0.689899	23.29	0	22.94	0	23.22	0
1359	TRUE	Empty	BnaC04g08700D protein OS=Brassica napus OX=3708 GN=BnaC04g08700D PE=3 SV=1	A0A078H6L6_BRANA (+1)	BnaC04g08700D	19 kDa		0.35	-0.83	25.21	0	25.95	0	26.89	0.575006	0	0	25.48	0	25.39	0
1360	TRUE	Empty	hypothetical protein OS=Brassica napus OX=3708 GN=BnaA09g09960D PE=3 SV=1	tr|A0A078IFB9|A0A078IFB9_BRANA	BnaA09g09960D	14 kDa	TRUE	--	22.2	0	0	0	0	0	0	23.78	0	21.89	0	21.73	0
1361	TRUE	Empty	hypothetical protein OS=Brassica napus OX=3708 GN=ESP PE=2 SV=1	tr|R4HEW0|R4HEW0_BRANA	ESP	38 kDa	TRUE	0.05	-1.3	26.11	0	26.08	0	25.98	0	24.95	0	24.92	0	24.37	0
1362	TRUE	Empty	hypothetical protein OS=Brassica napus OX=3708 GN=BnaA03g00560D PE=4 SV=1	tr|A0A078F9U7|A0A078F9U7_BRANA	BnaA03g00560D	36 kDa		0.13	1.22	0	0	25.26	0.969395	22.88	0	25.96	0	26.29	0	24.77	0
1363	TRUE	Empty	hypothetical protein OS=Brassica napus OX=3708 GN=BnaC04g01490D PE=4 SV=1	tr|A0A078GGW5|A0A078GGW5_BRANA	BnaC04g01490D	41 kDa		0.35	1.58	23.03	0	23.93	2.03813	23	0	0	0	24.65	0	24.6	0
1364	TRUE	Empty	hypothetical protein OS=Brassica napus OX=3708 GN=BnaA02g35990D PE=3 SV=1	tr|A0A078JDG7|A0A078JDG7_BRANA	BnaA02g35990D	9 kDa		0.72	-2.27	25.32	2.52904	26.05	0	23.18	0	22.92	0	25.62	3.24409	0	0
1365	TRUE	Empty	Fumarylacetoacetase OS=Brassica napus OX=3708 GN=BnaC05g49430D PE=3 SV=1	A0A078JA90_BRANA	BnaC05g49430D	46 kDa		0.64	-0.32	24.06	1.75829	22.85	0	23.31	0	0	0	22.87	0	22.82	0
1366	TRUE	Empty	50S ribosomal protein L20 OS=Brassica napus OX=3708 GN=rpl20 PE=3 SV=1	D1L8R1_BRANA	rpl20	14 kDa		0.44	-0.27	0	0	24.65	0	24.73	0	23.73	0.958617	24.81	0.463269	24.37	0
1367	TRUE	Empty	BnaC03g74750D protein OS=Brassica napus OX=3708 GN=BnaC03g74750D PE=3 SV=1	A0A078J813_BRANA	BnaC03g74750D	61 kDa		0.48	0.54	23.62	0	23.45	2.15785	23.97	0	24.13	0	25.49	1.99337	0	0
1368	TRUE	Empty	hypothetical protein OS=Brassica napus OX=3708 GN=BnaA04g17960D PE=4 SV=1	tr|A0A078GVU9|A0A078GVU9_BRANA	BnaA04g17960D	18 kDa		1	-0.37	24.82	0	26.3	0	24	1.48198	24.95	0	0	0	23.92	0
1369	TRUE	Empty	BnaC04g15130D protein OS=Brassica napus OX=3708 GN=BnaC04g15130D PE=4 SV=1	A0A078HQA4_BRANA (+1)	BnaC04g15130D	16 kDa		0.083	1.26	22.22	0	22.9	0	23.17	0	23.71	0	0	0	25.87	2.55619
1370	TRUE	Empty	BnaC03g69540D protein OS=Brassica napus OX=3708 GN=BnaC03g69540D PE=4 SV=1	A0A078GK13_BRANA	BnaC03g69540D	102 kDa	TRUE	0.64	0.48	21.79	0	22.93	0	0	0	23.45	0.883833	22.53	0.547922	0	0
1371	TRUE	Empty	hypothetical protein OS=Brassica napus OX=3708 GN=BnaA05g37090D PE=4 SV=1	tr|A0A078JE52|A0A078JE52_BRANA	BnaA05g37090D	24 kDa		0.18	-0.29	24.06	0	23.83	0	24.45	0	0	0	0	0	23.82	0
1372	TRUE	Empty	Peptidylprolyl isomerase OS=Brassica napus OX=3708 GN=BnaA03g57740D PE=4 SV=1	A0A078IQV6_BRANA	BnaA03g57740D	62 kDa		0.16	-2.68	25.38	0	24.82	1.96577	24.98	0	22.44	0	0	0	0	0
1373	TRUE	Empty	hypothetical protein OS=Brassica napus OX=3708 GN=BnaC04g29100D PE=4 SV=1	tr|A0A078FHP6|A0A078FHP6_BRANA	BnaC04g29100D	81 kDa		0.18	-0.67	24.33	0.909651	0	0	23.82	0	0	0	23.4	0	0	0
1374	TRUE	Empty	BnaA02g04900D protein OS=Brassica napus OX=3708 GN=BnaA02g04900D PE=4 SV=1	A0A078I5D0_BRANA	BnaA02g04900D	21 kDa		0.22	1.58	0	0	0	0	21.11	0	22.07	0	23.23	0	0	0
1375	TRUE	Empty	hypothetical protein OS=Brassica napus OX=3708 GN=BnaC04g52490D PE=3 SV=1	tr|A0A078JH64|A0A078JH64_BRANA	BnaC04g52490D	33 kDa	TRUE	0.72	0.06	24.43	0	24.82	0.449497	0	0	0	0	24.7	0	24.79	2.8951
1376	TRUE	Empty	hypothetical protein OS=Brassica napus OX=3708 GN=BnaA02g34860D PE=4 SV=1	tr|A0A078IZY9|A0A078IZY9_BRANA	BnaA02g34860D	22 kDa		0.12	0.88	23.52	0	0	0	22.96	0	24.18	0	0	0	24.07	0
1377	TRUE	Empty	Serine hydroxymethyltransferase OS=Brassica napus OX=3708 GN=BnaCnng17010D PE=3 SV=1	A0A078IGW6_BRANA	BnaCnng17010D	57 kDa	TRUE	0.32	-0.8	0	0	23.72	0	0	0	0	0	22.92	0	0	0
1378	TRUE	Empty	Succinate dehydrogenase [ubiquinone] iron-sulfur subunit, mitochondrial OS=Brassica napus OX=3708 GN=BnaA06g32140D PE=3 SV=1	A0A078FLB1_BRANA	BnaA06g32140D	32 kDa		1	-0.3	24.69	0	24.38	1.1473	0	0	0	0	24.2	0.981616	0	0
1379	TRUE	Empty	hypothetical protein OS=Brassica napus OX=3708 GN=BnaC05g44040D PE=4 SV=1	tr|A0A078GS81|A0A078GS81_BRANA	BnaC05g44040D	39 kDa		--	-23.06	22.71	3.40419	23.16	2.88846	23.19	2.51954	0	0	0	0	0	0
1380	TRUE	Empty	BnaAnng40320D protein (Fragment) OS=Brassica napus OX=3708 GN=BnaAnng40320D PE=3 SV=1	A0A078K0J7_BRANA	BnaAnng40320D	32 kDa	TRUE	--	-23.7	0	0	23.78	0.869157	23.63	0	0	0	0	0	0	0
1381	TRUE	Empty	Alpha-galactosidase OS=Brassica napus OX=3708 GN=BnaC02g01150D PE=3 SV=1	A0A078I3X4_BRANA	BnaC02g01150D	47 kDa		0.053	-2.14	24.63	0	25.38	0	25.55	0	24.11	2.05897	22.68	0	23.6	1.20136
1382	TRUE	Empty	Inorganic diphosphatase OS=Brassica napus OX=3708 GN=BnaA03g55930D PE=3 SV=1	A0A078J0N0_BRANA	BnaA03g55930D	33 kDa	TRUE	0.13	0.39	23.94	0	23.54	0	23.51	0	23.63	0	24.02	0	24.49	0
1383	TRUE	Empty	hypothetical protein OS=Brassica napus OX=3708 GN=BnaC02g01750D PE=4 SV=1	tr|A0A078FP10|A0A078FP10_BRANA	BnaC02g01750D	23 kDa		0.05	-0.54	27.06	0	26.92	0	26.94	0	26.31	0	26.54	0	26.45	0
1384	TRUE	Empty	hypothetical protein OS=Brassica napus OX=3708 GN=BnaA06g22770D PE=4 SV=1	tr|A0A078HW01|A0A078HW01_BRANA	BnaA06g22770D	46 kDa		0.05	-0.84	24.02	0	24.05	0	24.19	0	23.9	0	22.69	0	23.16	0
1385	TRUE	Empty	BnaCnng48510D protein OS=Brassica napus OX=3708 GN=BnaCnng48510D PE=3 SV=1	A0A078JK64_BRANA	BnaCnng48510D	48 kDa		0.83	0.08	25.94	0	25.76	0	25.96	0	26.15	0	25.89	0	25.85	0
1386	TRUE	Empty	Sucrose synthase OS=Brassica napus OX=3708 GN=BnaC09g37040D PE=3 SV=1	A0A078FUA8_BRANA	BnaC09g37040D	92 kDa		1	-0.07	21.47	0	23.58	0	23.85	0	23.85	0	22.61	1.37627	23.44	0
1387	TRUE	Empty	Mitochondrial import inner membrane translocase subunit OS=Brassica napus OX=3708 GN=BnaC03g16400D PE=3 SV=1	A0A078DC56_BRANA	BnaC03g16400D	9 kDa		0.05	0.28	26.1	0	26.08	0	25.95	0	26.4	0	26.21	0	26.35	0
1388	TRUE	Empty	hypothetical protein OS=Brassica napus OX=3708 GN=BnaA04g18210D PE=3 SV=1	tr|A0A078G1C9|A0A078G1C9_BRANA	BnaA04g18210D	27 kDa	TRUE	0.28	-0.48	25.98	0	26.31	0	25.54	0	25.52	0	24.28	0	26.11	0
1389	TRUE	Empty	hypothetical protein OS=Brassica napus OX=3708 GN=BnaC06g42280D PE=3 SV=1	tr|A0A078K289|A0A078K289_BRANA	BnaC06g42280D	27 kDa		0.05	0.5	24.63	0	24.47	0	24.46	0	25.31	0	24.75	0	25.01	0
1390	TRUE	Empty	hypothetical protein OS=Brassica napus OX=3708 GN=BnaA09g01910D PE=3 SV=1	tr|A0A078G0J6|A0A078G0J6_BRANA (+2)	BnaA09g01910D	21 kDa		0.083	1.48	0	0	24.15	0	23.48	0	24.22	0	25.38	0	25.88	0
1391	TRUE	Empty	hypothetical protein OS=Brassica napus OX=3708 GN=BnaAnng07070D PE=4 SV=1	tr|A0A078HY34|A0A078HY34_BRANA	BnaAnng07070D	36 kDa	TRUE	0.29	0.37	26.56	0	26.85	0	26.13	0	26.03	1.82075	27.15	0	27.18	0
1392	TRUE	Empty	S-adenosylmethionine synthase OS=Brassica napus OX=3708 GN=BnaC04g00410D PE=3 SV=1	A0A078HKE6_BRANA	BnaC04g00410D	43 kDa	TRUE	0.51	-0.2	29.43	0	29.51	0	28.37	0	28.93	0	29.13	0	28.98	0
1393	TRUE	Empty	hypothetical protein OS=Brassica napus OX=3708 GN=BnaAnng10790D PE=3 SV=1	tr|A0A078CDH3|A0A078CDH3_BRANA	BnaAnng10790D	10 kDa		0.83	0.04	23.29	0	23.52	0	23.86	0	23.5	0	23.06	0	24.28	0
1394	TRUE	Empty	hypothetical protein OS=Brassica napus OX=3708 GN=BnaA03g51730D PE=4 SV=1	tr|A0A078FG80|A0A078FG80_BRANA	BnaA03g51730D	18 kDa		0.28	-0.56	27.17	0	26.33	0	26.29	0	25.99	0	25.45	0	26.51	0
1395	TRUE	Empty	Methylenetetrahydrofolate reductase OS=Brassica napus OX=3708 GN=BnaC04g49480D PE=3 SV=1	A0A078GAF4_BRANA (+1)	BnaC04g49480D	67 kDa	TRUE	--	0	0	0	0	0	0	0	0	0	0	0	0	0
1396	TRUE	Empty	hypothetical protein OS=Brassica napus OX=3708 GN=BnaA04g21870D PE=3 SV=1	tr|A0A078FVD1|A0A078FVD1_BRANA	BnaA04g21870D	28 kDa	TRUE	0.083	-0.58	0	0	25.07	0	25.08	0	24.58	0	24.31	0	24.61	0
1397	TRUE	Empty	BnaC09g37410D protein OS=Brassica napus OX=3708 GN=BnaC09g37410D PE=4 SV=1	A0A078HED9_BRANA	BnaC09g37410D	25 kDa		0.05	-0.25	24.47	0	24.36	0	24.29	0	23.96	0	24.25	0	24.14	0
1398	TRUE	Empty	hypothetical protein OS=Brassica napus OX=3708 GN=BnaA02g08040D PE=4 SV=1	tr|A0A078H5K1|A0A078H5K1_BRANA	BnaA02g08040D	84 kDa	TRUE	1	-0.14	24.21	0	24.11	0	23.41	2.01623	23.95	0	24.26	0	23.1	0
1399	TRUE	Empty	hypothetical protein OS=Brassica napus OX=3708 GN=BnaC09g36390D PE=4 SV=1	tr|A0A078GNY7|A0A078GNY7_BRANA	BnaC09g36390D	12 kDa		--	22.79	0	0	0	0	0	0	22.79	0	0	0	0	0
1400	TRUE	Empty	Pyruvate dehydrogenase E1 component subunit alpha OS=Brassica napus OX=3708 GN=BnaA09g51510D PE=4 SV=1	A0A078H163_BRANA	BnaA09g51510D	47 kDa		0.64	0.03	0	0	25.01	0	24.87	0	25.21	0	25.32	0	24.35	0.972529
1401	TRUE	Empty	Glycerol-3-phosphate dehydrogenase OS=Brassica napus OX=3708 GN=BnaC01g38650D PE=3 SV=1	A0A078J2Z9_BRANA	BnaC01g38650D	68 kDa		0.44	-0.32	0	0	22.98	0	23.46	0	23.09	0	0	0	22.7	0
1402	TRUE	Empty	BnaA02g12030D protein OS=Brassica napus OX=3708 GN=BnaA02g12030D PE=3 SV=1	A0A078FTX5_BRANA	BnaA02g12030D	13 kDa	TRUE	0.064	-1.65	26.9	0	0	0	26.43	0	25.08	0	26.11	0	24.66	0.463032
1403	TRUE	Empty	hypothetical protein OS=Brassica napus OX=3708 GN=BnaA01g33560D PE=4 SV=1	tr|A0A078G3S0|A0A078G3S0_BRANA	BnaA01g33560D	49 kDa		0.7	-0.33	25.3	0	25.25	0.926233	24.87	1.61536	25.48	0	24.23	0	0	0
1404	TRUE	Empty	BnaA01g30370D protein OS=Brassica napus OX=3708 GN=BnaA01g30370D PE=3 SV=1	A0A078INE2_BRANA (+1)	BnaA01g30370D	48 kDa		0.22	0.78	22.42	1.29206	0	0	0	0	0	0	23.65	0	22.65	0.55817
1405	TRUE	Empty	hypothetical protein OS=Brassica napus OX=3708 GN=BnaCnng46660D PE=4 SV=1	tr|A0A078JCJ0|A0A078JCJ0_BRANA	BnaCnng46660D	15 kDa		0.05	-0.61	23.28	0	23.24	0	23.49	0	22.42	0	22.86	0	22.86	0
1406	TRUE	Empty	hypothetical protein OS=Brassica napus OX=3708 GN=BnaA02g10640D PE=3 SV=1	tr|A0A078GPB9|A0A078GPB9_BRANA	BnaA02g10640D	19 kDa		0.083	0.59	0	0	24.31	0	24.78	0	25.91	1.47736	0	0	24.88	0
1407	TRUE	Empty	Non-specific serine/threonine protein kinase OS=Brassica napus OX=3708 GN=BnaC09g36730D PE=3 SV=1	A0A078FQ76_BRANA	BnaC09g36730D	50 kDa		0.56	-0.27	24.6	0.623204	0	0	24.07	0.458727	23.6	0	24.54	0	23.99	0.593205
1408	TRUE	Empty	BnaA06g19010D protein OS=Brassica napus OX=3708 GN=BnaA06g19010D PE=4 SV=1	A0A078HJQ8_BRANA	BnaA06g19010D	36 kDa		1	0.13	25.38	0.573203	24.04	0	24.72	0	25.03	0	0	0	0	0
1409	TRUE	Empty	hypothetical protein OS=Brassica napus OX=3708 GN=BnaA09g05780D PE=4 SV=1	tr|A0A078FUT5|A0A078FUT5_BRANA	BnaA09g05780D	33 kDa		0.25	-0.31	23.54	0.48701	23.47	0	23.31	0.692021	23.15	0	0	0	23.13	0
1410	TRUE	Empty	Sulfate adenylyltransferase OS=Brassica napus OX=3708 GN=BnaC01g22950D PE=4 SV=1	A0A078FP79_BRANA	BnaC01g22950D	52 kDa	TRUE	0.12	1.34	23.54	0	0	0	23.49	0	24.93	0	24.78	0	0	0
1411	TRUE	Empty	Glutathione transferase OS=Brassica napus OX=3708 GN=BnaA04g17910D PE=3 SV=1	A0A078GVV4_BRANA	BnaA04g17910D	24 kDa	TRUE	1	-0.08	27.54	0	27.13	0	27.42	0	0	0	26.98	0	27.59	0
1412	TRUE	Empty	hypothetical protein OS=Brassica napus OX=3708 GN=BnaA02g21980D PE=3 SV=1	tr|A0A078GKX8|A0A078GKX8_BRANA	BnaA02g21980D	22 kDa	TRUE	0.51	-0.55	26.5	0	25.72	0	25.24	0	23.86	0	25.56	0.481695	0	0
1413	TRUE	Empty	hypothetical protein OS=Brassica napus OX=3708 GN=BnaA07g03840D PE=4 SV=1	tr|A0A078IGD6|A0A078IGD6_BRANA	BnaA07g03840D	31 kDa		0.083	-0.71	25.03	0	25.07	0	24.62	0	24.26	0	0	0	24.14	0
1414	TRUE	Empty	Pectate lyase OS=Brassica napus OX=3708 GN=BnaA06g22590D PE=3 SV=1	A0A078HUW6_BRANA	BnaA06g22590D	46 kDa	TRUE	--	-21.7	21.77	0	0	0	21.64	0	0	0	0	0	0	0
1415	TRUE	Empty	BnaA02g19750D protein OS=Brassica napus OX=3708 GN=BnaA02g19750D PE=4 SV=1	A0A078HH05_BRANA	BnaA02g19750D	102 kDa		0.14	-0.31	0	0	24.56	0	0	0	23.75	1.16796	24.56	0	24.28	0.475401
1416	TRUE	Empty	BnaC09g18980D protein OS=Brassica napus OX=3708 GN=BnaC09g18980D PE=4 SV=1	A0A078GCT4_BRANA	BnaC09g18980D	255 kDa		1	0.27	20.95	0	0	0	0	0	0	0	21.22	2.16272	0	0
1417	TRUE	Empty	Mitochondrial pyruvate carrier OS=Brassica napus OX=3708 GN=BnaCnng40120D PE=3 SV=1	A0A078J9U1_BRANA	BnaCnng40120D	12 kDa		1	-0.03	25.05	0	25.37	0	25.09	0.446636	25.11	0	0	0	0	0
1418	TRUE	Empty	Small nuclear ribonucleoprotein Sm D1 OS=Brassica napus OX=3708 GN=BnaC03g35370D PE=3 SV=1	A0A078F3N6_BRANA	BnaC03g35370D	15 kDa		--	22.92	0	0	0	0	0	0	22.65	0	23.18	0	0	0
1419	TRUE	Empty	hypothetical protein OS=Brassica napus OX=3708 GN=BnaC05g51490D PE=4 SV=1	tr|A0A078GZU3|A0A078GZU3_BRANA	BnaC05g51490D	37 kDa		0.12	0.21	0	0	23.64	0	23.45	0	23.78	0	0	0	23.73	0
1420	TRUE	Empty	BnaAnng12770D protein OS=Brassica napus OX=3708 GN=BnaAnng12770D PE=4 SV=1	A0A078IWI8_BRANA (+3)	BnaAnng12770D	42 kDa		0.22	-0.69	0	0	25.62	0	24.31	0	0	0	0	0	24.3	0
1421	TRUE	Empty	Sulfotransferase OS=Brassica napus OX=3708 GN=BnaAnng27200D PE=3 SV=1	A0A078JS01_BRANA	BnaAnng27200D	39 kDa	TRUE	--	23.91	0	0	0	0	0	0	23.75	0	25.45	0	23.31	0
1422	TRUE	Empty	hypothetical protein OS=Brassica napus OX=3708 GN=BnaC02g25700D PE=4 SV=1	tr|A0A078GA45|A0A078GA45_BRANA (+1)	BnaC02g25700D	17 kDa		--	-23.23	24.01	0	21.92	0	0	0	0	0	0	0	0	0
1423	TRUE	Empty	BnaAnng31720D protein OS=Brassica napus OX=3708 GN=BnaAnng31720D PE=3 SV=1	A0A078JWH2_BRANA	BnaAnng31720D	36 kDa	TRUE	--	25.36	0	0	0	0	0	0	0	0	25.36	0	0	0
1424	TRUE	Empty	BnaA05g31420D protein OS=Brassica napus OX=3708 GN=BnaA05g31420D PE=4 SV=1	A0A078GT00_BRANA	BnaA05g31420D	48 kDa		0.28	-0.38	23.07	0	22.64	0	22.61	0	22.64	0	22.41	0	22.13	0
1425	TRUE	Empty	hypothetical protein OS=Brassica napus OX=3708 GN=BnaC04g36410D PE=4 SV=1	tr|A0A078G182|A0A078G182_BRANA	BnaC04g36410D	20 kDa		1	0.18	20.84	0	20.73	0	23.59	2.05449	22.38	0.882386	21.23	0	20.62	0
1426	TRUE	Empty	hypothetical protein OS=Brassica napus OX=3708 GN=BnaA08g31140D PE=4 SV=1	tr|A0A078JB81|A0A078JB81_BRANA	BnaA08g31140D	60 kDa		0.071	-0.36	21.52	0.569589	22.13	0.73273	21.77	0	21.33	0	21.68	0	21.41	0
1427	TRUE	Empty	hypothetical protein OS=Brassica napus OX=3708 GN=BnaUnng03640D PE=4 SV=1	tr|A0A078JX64|A0A078JX64_BRANA	BnaUnng03640D	11 kDa		0.05	0.48	25.98	0	25.82	0	25.75	0	26.36	0.443136	0	0	26.27	0
1428	TRUE	Empty	BnaCnng03140D protein OS=Brassica napus OX=3708 GN=BnaCnng03140D PE=3 SV=1	A0A078FE74_BRANA (+2)	BnaCnng03140D	20 kDa		0.3	-0.45	26.36	0	26.48	0	26	0	25.23	1.62879	26.18	0	25.65	1.94802
1429	TRUE	Empty	Nucleoside diphosphate kinase OS=Brassica napus OX=3708 GN=BnaCnng73880D PE=3 SV=1	A0A078JYA4_BRANA	BnaCnng73880D	16 kDa	TRUE	0.39	-0.5	28.45	7.90601	28.71	0	28.51	0	28.35	0	28.14	7.03508	17.95	0
1430	TRUE	Empty	BnaC04g04760D protein OS=Brassica napus OX=3708 GN=BnaC04g04760D PE=4 SV=1	A0A078G066_BRANA	BnaC04g04760D	69 kDa		0.05	-0.38	25.75	0	25.88	0	25.79	0	25.49	0	25.32	0	25.47	0
1431	TRUE	Empty	hypothetical protein OS=Brassica napus OX=3708 GN=BnaCnng39010D PE=3 SV=1	tr|A0A078JA18|A0A078JA18_BRANA (+1)	BnaCnng39010D	31 kDa		0.16	-0.22	23.04	0	22.62	0.602371	23.36	0	22.92	0	22.89	0	22.29	0
1432	TRUE	Empty	BnaCnng42110D protein OS=Brassica napus OX=3708 GN=BnaCnng42110D PE=4 SV=1	A0A078JBG4_BRANA	BnaCnng42110D	34 kDa		0.51	0.14	24.53	0	24.74	0	24.29	0	24.51	0	24.82	0	24.66	0
1433	TRUE	Empty	hypothetical protein OS=Brassica napus OX=3708 GN=BnaC09g40360D PE=3 SV=1	tr|A0A078FV37|A0A078FV37_BRANA (+1)	BnaC09g40360D	19 kDa		0.16	-0.99	27.09	0	25.62	0	25.11	0	24.66	0	26.06	1.77066	24.35	0
1434	TRUE	Empty	Pectate lyase OS=Brassica napus OX=3708 GN=BnaA09g06500D PE=3 SV=1	A0A078FVB5_BRANA (+1)	BnaA09g06500D	48 kDa	TRUE	0.05	-0.81	23.43	0	23.78	0	23.49	0	23	0	22.5	0	22.76	0
1435	TRUE	Empty	Expansin OS=Brassica napus OX=3708 GN=BnaC04g01470D PE=3 SV=1	A0A078GBQ3_BRANA	BnaC04g01470D	27 kDa		0.83	0.09	25.77	0	26.02	0	26.55	0	25.99	0	26.32	0	26.26	0
1436	TRUE	Empty	hypothetical protein OS=Brassica napus OX=3708 GN=BnaA01g28810D PE=3 SV=1	tr|A0A078G439|A0A078G439_BRANA	BnaA01g28810D	30 kDa	TRUE	0.05	-0.49	23.96	0	24.05	0	24.04	0	23.52	0	23.82	0	23.23	0
1437	TRUE	Empty	hypothetical protein OS=Brassica napus OX=3708 GN=BnaC04g50490D PE=3 SV=1	tr|A0A078GPW5|A0A078GPW5_BRANA	BnaC04g50490D	22 kDa	TRUE	0.22	0.89	23.68	0	0	0	24.69	0	0	0	25.1	0	0	0
1438	TRUE	Empty	hypothetical protein OS=Brassica napus OX=3708 GN=BnaC08g44680D PE=3 SV=1	tr|A0A078FD55|A0A078FD55_BRANA	BnaC08g44680D	42 kDa		0.35	1.5	23.51	0	22.96	0	23.21	0.705371	23.35	0	0	0	25.58	0
1439	TRUE	Empty	Tryptophanyl-tRNA synthetase OS=Brassica napus OX=3708 GN=BnaA04g15180D PE=3 SV=1	A0A078HCZ9_BRANA (+2)	BnaA04g15180D	44 kDa		0.83	-0.16	25.76	0	24.6	0	25.58	0	25.62	0	25.04	0	25.12	0
1440	TRUE	Empty	Prolyl endopeptidase OS=Brassica napus OX=3708 GN=BnaCnng64630D PE=3 SV=1	A0A078JVT3_BRANA	BnaCnng64630D	82 kDa		0.18	-0.51	23.13	0	23.36	0	23.42	0	22.79	0	0	0	0	0
1441	TRUE	Empty	BnaA06g19430D protein OS=Brassica napus OX=3708 GN=BnaA06g19430D PE=4 SV=1	A0A078GPY7_BRANA (+1)	BnaA06g19430D	27 kDa	TRUE	0.65	-0.5	26.51	0	26.57	0	26.59	0	26.77	0	25.91	1.41965	25.59	0.798981
1442	TRUE	Empty	hypothetical protein OS=Brassica napus OX=3708 GN=BnaA05g15080D PE=3 SV=1	tr|A0A078I714|A0A078I714_BRANA	BnaA05g15080D	54 kDa	TRUE	0.034	-0.58	24.68	0	24.64	0	24.59	0	24.25	0	24.23	0	23.52	2.35336
1443	TRUE	Empty	hypothetical protein OS=Brassica napus OX=3708 GN=BnaC04g52150D PE=4 SV=1	tr|A0A078CTH2|A0A078CTH2_BRANA	BnaC04g52150D	7 kDa		0.083	1.01	0	0	23.69	0	24.38	0	27.68	0	24.5	0	24.91	0
1444	TRUE	Empty	Calreticulin OS=Brassica napus OX=3708 GN=BnaC08g43170D PE=3 SV=1	A0A078GDG6_BRANA	BnaC08g43170D	51 kDa		0.083	-0.4	23.32	0	23.08	0	23.67	0	0	0	22.94	0	22.98	0
1445	TRUE	Empty	hypothetical protein OS=Brassica napus OX=3708 GN=BnaA09g35020D PE=3 SV=1	tr|A0A078HNT9|A0A078HNT9_BRANA	BnaA09g35020D	24 kDa		0.05	1.85	22.74	0	23.43	0	23.27	0	25.25	0	25.13	0	24.63	0
1446	TRUE	Empty	hypothetical protein OS=Brassica napus OX=3708 GN=BnaUnng01130D PE=4 SV=1	tr|A0A078JFK8|A0A078JFK8_BRANA	BnaUnng01130D	27 kDa	TRUE	--	0	0	0	0	0	0	0	0	0	0	0	0	0
1447	TRUE	Empty	hypothetical protein OS=Brassica napus OX=3708 GN=BnaA09g10630D PE=4 SV=1	tr|A0A078HQ97|A0A078HQ97_BRANA	BnaA09g10630D	62 kDa	TRUE	0.56	0.59	25.31	0	23.27	0	0	0	24.53	0	25.44	0	25.2	0
1448	TRUE	Empty	Imidazole glycerol phosphate synthase hisHF OS=Brassica napus OX=3708 GN=BnaC04g31470D PE=3 SV=1	A0A078HKL5_BRANA	BnaC04g31470D	64 kDa		0.46	-2.23	23.72	2.13462	23.49	2.06907	24.81	0	24.05	2.47187	0	0	21.47	0
1449	TRUE	Empty	Alpha-1,4 glucan phosphorylase OS=Brassica napus OX=3708 GN=BnaA02g29830D PE=3 SV=1	A0A078I4C3_BRANA	BnaA02g29830D	105 kDa		1	-0.42	23.81	0	24.09	0	24.03	0	22.85	0	0	0	24.17	0
1450	TRUE	Empty	BnaA01g13470D protein OS=Brassica napus OX=3708 GN=BnaA01g13470D PE=4 SV=1	A0A078IEP9_BRANA	BnaA01g13470D	74 kDa		0.034	0.63	22.1	0.715691	22.2	0	21.77	0	0	0	22.72	0.519916	22.58	0
1451	TRUE	Empty	Aspartate aminotransferase OS=Brassica napus OX=3708 GN=BnaA05g11710D PE=3 SV=1	A0A078F8G9_BRANA	BnaA05g11710D	47 kDa	TRUE	0.12	-0.49	24.37	0	24.18	0	0	0	0	0	23.35	0	24.18	0
1452	TRUE	Empty	Beta-galactosidase OS=Brassica napus OX=3708 GN=BnaCnng25850D PE=3 SV=1	A0A078IX44_BRANA	BnaCnng25850D	81 kDa	TRUE	0.083	1.18	19.57	0	0	0	20.52	0	21.64	0	21.19	0	20.99	0
1453	TRUE	Empty	BnaA10g09960D protein OS=Brassica napus OX=3708 GN=BnaA10g09960D PE=4 SV=1	A0A078FX97_BRANA (+1)	BnaA10g09960D	8 kDa		0.083	2.49	0	0	22.03	0	22.29	0	25.08	0	24.69	0	24.15	0
1454	TRUE	Empty	BnaAnng23280D protein OS=Brassica napus OX=3708 GN=BnaAnng23280D PE=4 SV=1	A0A078JH87_BRANA	BnaAnng23280D	24 kDa		0.56	-0.13	24.85	0	24.55	0	23.85	0	0	0	24.44	0	24.19	0
1455	TRUE	Empty	BnaC07g49230D protein OS=Brassica napus OX=3708 GN=BnaC07g49230D PE=4 SV=1	A0A078IYV8_BRANA	BnaC07g49230D	25 kDa	TRUE	--	0	0	0	0	0	0	0	0	0	0	0	0	0
1456	TRUE	Empty	BnaC02g08760D protein OS=Brassica napus OX=3708 GN=BnaC02g08760D PE=3 SV=1	A0A078HUS4_BRANA	BnaC02g08760D	24 kDa	TRUE	0.25	-0.86	27.58	0	25.73	0	26.03	0	0	0	24.58	0	26	0
1457	TRUE	Empty	hypothetical protein OS=Brassica napus OX=3708 GN=BnaA02g33370D PE=4 SV=1	tr|A0A078GW71|A0A078GW71_BRANA	BnaA02g33370D	22 kDa		0.35	-0.35	23.84	1.1505	23.06	0	24.51	0	22.48	0	0	0	24.26	0
1458	TRUE	Empty	BnaAnng15790D protein OS=Brassica napus OX=3708 GN=BnaAnng15790D PE=4 SV=1	A0A078J4S0_BRANA	BnaAnng15790D	25 kDa		0.48	0.69	25.79	0	25.38	0	25.62	3.07883	0	0	26.27	0	26.36	3.40108
1459	TRUE	Empty	Adenosine kinase OS=Brassica napus OX=3708 GN=BnaA01g32050D PE=3 SV=1	A0A078HVC4_BRANA	BnaA01g32050D	38 kDa	TRUE	1	-0.38	24.63	0.65796	25.74	1.85063	0	0	24.54	0	0	0	24.6	0
1460	TRUE	Empty	hypothetical protein OS=Brassica napus OX=3708 GN=BnaA07g37280D PE=3 SV=1	tr|A0A078J4E7|A0A078J4E7_BRANA	BnaA07g37280D	52 kDa		0.083	-1.48	25.08	0	0	0	24.16	0	22.96	0.618036	23.46	0	0	0
1461	TRUE	Empty	hypothetical protein OS=Brassica napus OX=3708 GN=BnaC06g40730D PE=4 SV=1	tr|A0A078JFE7|A0A078JFE7_BRANA	BnaC06g40730D	49 kDa		0.65	0.03	24.19	0	24.27	0	23.69	0	24.1	0	0	0	0	0
1462	TRUE	Empty	BnaA06g38690D protein OS=Brassica napus OX=3708 GN=BnaA06g38690D PE=3 SV=1	A0A078JE23_BRANA	BnaA06g38690D	92 kDa	TRUE	0.74	0.67	0	0	22.52	0	23.07	0	24.84	2.78339	22.23	0	23.96	1.75086
1463	TRUE	Empty	hypothetical protein OS=Brassica napus OX=3708 GN=BnaA05g26870D PE=4 SV=1	tr|A0A078F4V9|A0A078F4V9_BRANA	BnaA05g26870D	37 kDa	TRUE	--	-23.78	23.71	0	23.85	0	0	0	0	0	0	0	0	0
1464	TRUE	Empty	hypothetical protein OS=Brassica napus OX=3708 GN=BnaA09g43480D PE=3 SV=1	tr|A0A078FL33|A0A078FL33_BRANA	BnaA09g43480D	62 kDa		--	23.86	0	0	0	0	0	0	0	0	23.65	0	24.06	0
1465	TRUE	Empty	hypothetical protein OS=Brassica napus OX=3708 GN=BnaA06g09830D PE=4 SV=1	tr|A0A078HDX6|A0A078HDX6_BRANA	BnaA06g09830D	30 kDa	TRUE	--	22.04	0	0	0	0	0	0	23.37	0	20.97	0	21.92	0
1466	TRUE	Empty	BnaC03g24250D protein OS=Brassica napus OX=3708 GN=BnaC03g24250D PE=4 SV=1	A0A078I4Z9_BRANA	BnaC03g24250D	10 kDa		0.12	-1.44	25.57	0	25.34	0	0	0	23.51	0	24.48	0	0	0
1467	TRUE	Empty	hypothetical protein OS=Brassica napus OX=3708 GN=BnaA10g09640D PE=4 SV=1	tr|A0A078FS22|A0A078FS22_BRANA (+2)	BnaA10g09640D	11 kDa		0.18	0.61	25.2	0	0	0	0	0	25.72	0	25.48	0	26.28	0
1468	TRUE	Empty	hypothetical protein OS=Brassica napus OX=3708 GN=BnaAnng19850D PE=4 SV=1	tr|A0A078JES4|A0A078JES4_BRANA	BnaAnng19850D	25 kDa		0.18	1.1	0	0	22.12	0	0	0	22.78	0	23.02	0	24.03	0
1469	TRUE	Empty	BnaA06g33450D protein OS=Brassica napus OX=3708 GN=BnaA06g33450D PE=4 SV=1	A0A078FMM3_BRANA	BnaA06g33450D	96 kDa		0.32	2.98	0	0	19.37	0	0	0	0	0	0	0	22.35	0
1470	TRUE	Empty	hypothetical protein OS=Brassica napus OX=3708 GN=BnaA09g03140D PE=3 SV=1	tr|A0A078G4P6|A0A078G4P6_BRANA	BnaA09g03140D	15 kDa		0.65	-0.17	23.24	0.622501	0	0	23.33	0	23.1	0	0	0	0	0
1471	TRUE	Empty	3-oxoacyl-[acyl-carrier-protein] reductase OS=Brassica napus OX=3708 GN=BnaA09g28100D PE=3 SV=1	A0A078GR21_BRANA	BnaA09g28100D	34 kDa		0.064	-0.42	25.6	0	25.85	0	26.14	0.83457	25.43	0.438006	0	0	0	0
1472	TRUE	Empty	hypothetical protein OS=Brassica napus OX=3708 GN=BnaC09g43450D PE=4 SV=1	tr|A0A078F8X1|A0A078F8X1_BRANA (+1)	BnaC09g43450D	75 kDa		0.12	-2.08	24.11	0	0	0	24.39	0	0	0	0	0	22.17	0.821466
1473	TRUE	Empty	Coatomer subunit beta OS=Brassica napus OX=3708 GN=BnaCnng57320D PE=4 SV=1	A0A078JNE9_BRANA	BnaCnng57320D	106 kDa		--	23.67	0	0	0	0	0	0	0	0	23.67	0	0	0
1474	TRUE	Empty	hypothetical protein OS=Brassica napus OX=3708 GN=BnaC04g22020D PE=4 SV=1	tr|A0A078IGV1|A0A078IGV1_BRANA	BnaC04g22020D	138 kDa		--	26.89	0	0	0	0	0	0	0	0	26.89	0	0	0
1475	TRUE	Empty	Methyltransferase OS=Brassica napus OX=3708 GN=BnaA07g36430D PE=3 SV=1	A0A078JM73_BRANA	BnaA07g36430D	70 kDa		--	-25.18	0	0	23.79	0	26.02	0	0	0	0	0	0	0
1476	TRUE	Empty	Calcyclin-binding protein OS=Brassica napus OX=3708 GN=BnaA09g26480D PE=4 SV=1	A0A078GM74_BRANA	BnaA09g26480D	25 kDa		--	26.98	0	0	0	0	0	0	27.37	0	27.11	0	26.23	0
1477	TRUE	Empty	Phosphoinositide phospholipase C OS=Brassica napus OX=3708 GN=BnaC05g44000D PE=4 SV=1	A0A078GTM6_BRANA	BnaC05g44000D	62 kDa		0.32	-0.38	23.88	0	0	0	0	0	23.5	0	0	0	0	0
1478	TRUE	Empty	Xyloglucan endotransglucosylase/hydrolase OS=Brassica napus OX=3708 GN=BnaA03g54320D PE=3 SV=1	A0A078GYU1_BRANA	BnaA03g54320D	34 kDa		--	-23.23	22.58	0	23.25	1.71274	23.79	0	0	0	0	0	0	0
1479	TRUE	Empty	Alanine--tRNA ligase OS=Brassica napus OX=3708 GN=BnaA06g02930D PE=3 SV=1	A0A078GBR0_BRANA	BnaA06g02930D	110 kDa		--	-23.29	23.33	0	23.25	0	0	0	0	0	0	0	0	0
1480	TRUE	Empty	hypothetical protein OS=Brassica napus OX=3708 GN=BnaA01g07240D PE=4 SV=1	tr|A0A078HYE9|A0A078HYE9_BRANA	BnaA01g07240D	50 kDa	TRUE	1	-1.27	24.83	0	0	0	22.38	0	0	0	22.75	0.722411	0	0
1481	TRUE	Empty	Leucine zipper-EF-hand-containing transmembrane protein 1 OS=Brassica napus OX=3708 GN=BnaA07g25320D PE=3 SV=1	A0A078F742_BRANA (+1)	BnaA07g25320D	86 kDa		--	-22.54	23.02	0	22.66	0	22.1	0.737653	0	0	0	0	0	0
1482	TRUE	Empty	hypothetical protein OS=Brassica napus OX=3708 GN=BnaA06g09110D PE=3 SV=1	tr|A0A078IE34|A0A078IE34_BRANA	BnaA06g09110D	25 kDa	TRUE	--	24.61	0	0	0	0	0	0	24.49	0	0	0	24.73	0
1483	TRUE	Empty	hypothetical protein OS=Brassica napus OX=3708 GN=BnaC02g35030D PE=4 SV=1	tr|A0A078HFL8|A0A078HFL8_BRANA	BnaC02g35030D	18 kDa		0.02	1.33	26.7	0	26.46	0	26.27	0	27.82	0.905401	27.83	0.915913	27.74	1.00314
1484	TRUE	Empty	Transmembrane 9 superfamily member OS=Brassica napus OX=3708 GN=BnaC02g00060D PE=3 SV=1	A0A078HS60_BRANA	BnaC02g00060D	74 kDa		0.62	0.42	23.39	1.06822	23.03	0.759104	22.51	0	23.34	1.40914	23.58	0	23.2	0
1485	TRUE	Empty	BnaC01g35800D protein OS=Brassica napus OX=3708 GN=BnaC01g35800D PE=4 SV=1	A0A078GAX3_BRANA	BnaC01g35800D	33 kDa		0.021	2.18	23.51	0	23.46	3.03145	23.83	0	25.56	0	26.5	1.4968	26.29	3.31697
1486	TRUE	Empty	Histone H2A OS=Brassica napus OX=3708 GN=BnaC02g39800D PE=3 SV=1	A0A078GKC6_BRANA	BnaC02g39800D	16 kDa	TRUE	0.13	0.43	25.97	0	26.21	0	25.68	0	26.12	0	26.38	0	26.68	0
1487	TRUE	Empty	hypothetical protein OS=Brassica napus OX=3708 GN=BnaC03g12480D PE=4 SV=1	tr|A0A078J0D9|A0A078J0D9_BRANA	BnaC03g12480D	23 kDa		0.64	0.41	26.76	0	25.15	2.86427	26.58	0	26.51	0	0	0	26.69	0
1488	TRUE	Empty	hypothetical protein OS=Brassica napus OX=3708 GN=BnaAnng29030D PE=3 SV=1	tr|A0A078JQB1|A0A078JQB1_BRANA	BnaAnng29030D	22 kDa	TRUE	0.083	-0.71	26.51	0	26.77	0	0	0	25.81	0	26.35	0	25.66	0
1489	TRUE	Empty	hypothetical protein OS=Brassica napus OX=3708 GN=BnaAnng38970D PE=3 SV=1	tr|A0A078JZQ7|A0A078JZQ7_BRANA	BnaAnng38970D	11 kDa		0.88	0.05	25.66	0	25.82	0	25.49	0	25.67	0.435891	26.09	0	25.53	0.528832
1490	TRUE	Empty	BnaC07g04330D protein OS=Brassica napus OX=3708 GN=BnaC07g04330D PE=3 SV=1	A0A078FZ41_BRANA	BnaC07g04330D	39 kDa	TRUE	--	0	0	0	0	0	0	0	0	0	0	0	0	0
1491	TRUE	Empty	Fructose-bisphosphate aldolase OS=Brassica napus OX=3708 GN=BnaC01g00070D PE=3 SV=1	A0A078HVW3_BRANA	BnaC01g00070D	43 kDa	TRUE	0.28	-0.42	28.38	0	28.66	0	28.93	0	27.03	0	28.93	0	28.27	0
1492	TRUE	Empty	hypothetical protein OS=Brassica napus OX=3708 GN=BnaAnng07980D PE=3 SV=1	tr|A0A078I726|A0A078I726_BRANA	BnaAnng07980D	11 kDa	TRUE	0.48	-0.51	25.02	0	25.16	0	22.49	0	24.76	0	24.26	0	23.98	0.782406
1493	TRUE	Empty	hypothetical protein OS=Brassica napus OX=3708 GN=BnaA03g55000D PE=4 SV=1	tr|A0A078IXU5|A0A078IXU5_BRANA	BnaA03g55000D	12 kDa		1	-0.07	23.24	0	23.06	0	23.21	0	22.81	0	0	0	23.38	0
1494	TRUE	Empty	BnaA06g37770D protein OS=Brassica napus OX=3708 GN=BnaA06g37770D PE=4 SV=1	A0A078JKZ4_BRANA	BnaA06g37770D	28 kDa	TRUE	0.05	0.7	24.52	0	24.76	0	23.12	0	25.17	0	24.81	0	25.15	0
1495	TRUE	Empty	NADH dehydrogenase [ubiquinone] 1 alpha subcomplex subunit 12 OS=Brassica napus OX=3708 GN=BnaC04g49930D PE=3 SV=1	A0A078GAK7_BRANA (+1)	BnaC04g49930D	18 kDa	TRUE	0.28	0.14	26.22	0	26	0	25.71	0	26.09	0	26.06	0	26.23	0
1496	TRUE	Empty	hypothetical protein OS=Brassica napus OX=3708 GN=BnaC04g03180D PE=4 SV=1	tr|A0A078FY06|A0A078FY06_BRANA	BnaC04g03180D	25 kDa	TRUE	0.6	-0.08	25.42	0.501788	25.15	0.47062	25.5	0	25.22	0.442044	25.06	0	25.42	0.609823
1497	TRUE	Empty	hypothetical protein OS=Brassica napus OX=3708 GN=BnaC02g44120D PE=3 SV=1	tr|A0A078IZH1|A0A078IZH1_BRANA	BnaC02g44120D	67 kDa		1	-0.12	0	0	25.19	0	25.58	0	0	0	0	0	25.27	0
1498	TRUE	Empty	hypothetical protein OS=Brassica napus OX=3708 GN=BnaA09g54850D PE=4 SV=1	tr|A0A078IK69|A0A078IK69_BRANA	BnaA09g54850D	34 kDa		0.56	0.15	23.7	0.497742	23.16	0	23.69	0	24.06	0	23.46	0.605418	23.81	0
1499	TRUE	Empty	50S ribosomal protein L35 OS=Brassica napus OX=3708 GN=BnaC04g36750D PE=3 SV=1	A0A078G4D9_BRANA (+2)	BnaC04g36750D	17 kDa		0.05	-1.36	26.96	0	26.56	0	26.63	0	25.68	0	25.09	0	25.3	0
1500	TRUE	Empty	Catalase OS=Brassica napus OX=3708 GN=BnaC07g15280D PE=3 SV=1	A0A078H4U6_BRANA	BnaC07g15280D	57 kDa	TRUE	0.083	0.97	0	0	24.19	0	25.37	0	25.88	0	25.4	0	26.01	0
1501	TRUE	Empty	hypothetical protein OS=Brassica napus OX=3708 GN=BnaC09g14630D PE=3 SV=1	tr|A0A078ICZ4|A0A078ICZ4_BRANA	BnaC09g14630D	36 kDa		0.35	-0.45	24.27	0	25.09	0.439656	24.54	0	24.29	0	0	0	24.34	0
1502	TRUE	Empty	Pectinesterase OS=Brassica napus OX=3708 GN=BnaA06g16090D PE=3 SV=1	A0A078F4V7_BRANA	BnaA06g16090D	55 kDa		0.064	-3.41	19.82	0	22.52	2.20919	23.46	0	0	0	19.34	0	19.16	0
1503	TRUE	Empty	BnaC09g39090D protein OS=Brassica napus OX=3708 GN=BnaC09g39090D PE=4 SV=1	A0A078FLR2_BRANA	BnaC09g39090D	48 kDa		0.56	0.2	26.26	0	26.16	0	26.2	0	26.18	0	0	0	26.61	0
1504	TRUE	Empty	BnaC03g14940D protein OS=Brassica napus OX=3708 GN=BnaC03g14940D PE=3 SV=1	A0A078IWH5_BRANA (+3)	BnaC03g14940D	21 kDa		0.56	-0.08	29.25	0	0	0	29.02	0	28.89	0	29.19	0	29.07	0
1505	TRUE	Empty	hypothetical protein OS=Brassica napus OX=3708 GN=BnaCnng41870D PE=4 SV=1	tr|A0A078JBU5|A0A078JBU5_BRANA	BnaCnng41870D	41 kDa		0.44	-0.19	24.82	0	25.1	0	0	0	24.47	0.47886	24.88	0.44784	25.14	0
1506	TRUE	Empty	hypothetical protein OS=Brassica napus OX=3708 GN=BnaC02g00320D PE=3 SV=1	tr|A0A078HTM7|A0A078HTM7_BRANA	BnaC02g00320D	28 kDa	TRUE	0.29	1.18	0	0	0	0	22.91	1.55425	23.32	0	24.61	0	24.62	1.64426
1507	TRUE	Empty	BnaA03g47340D protein OS=Brassica napus OX=3708 GN=BnaA03g47340D PE=4 SV=1	A0A078IKV1_BRANA	BnaA03g47340D	26 kDa		0.7	1.13	23.37	0	24.84	2.26624	24.65	1.47774	0	0	25.75	0	23.04	0
1508	TRUE	Empty	hypothetical protein OS=Brassica napus OX=3708 GN=BnaC05g43930D PE=4 SV=1	tr|A0A078GRE9|A0A078GRE9_BRANA (+1)	BnaC05g43930D	31 kDa		0.64	-0.37	23.95	0	0	0	21.93	0	23.71	1.46272	22.61	0	22.53	0
1509	TRUE	Empty	BnaC08g11770D protein OS=Brassica napus OX=3708 GN=BnaC08g11770D PE=4 SV=1	A0A078F768_BRANA	BnaC08g11770D	32 kDa	TRUE	1	0.41	0	0	23.93	0	24.13	0	25.1	0	0	0	23.7	0
1510	TRUE	Empty	BnaAnng07540D protein OS=Brassica napus OX=3708 GN=BnaAnng07540D PE=3 SV=1	A0A078I2B5_BRANA	BnaAnng07540D	50 kDa		1	1.63	0	0	0	0	21.6	0	0	0	21.55	0	24	0
1511	TRUE	Empty	hypothetical protein OS=Brassica napus OX=3708 GN=BnaA02g11950D PE=4 SV=1	tr|A0A078FTN1|A0A078FTN1_BRANA	BnaA02g11950D	29 kDa		1	-0.13	25.01	0	0	0	25.06	0	25.06	0	24.5	0	25.09	0
1512	TRUE	Empty	Glucan endo-1,3-beta-D-glucosidase OS=Brassica napus OX=3708 GN=BnaC08g26260D PE=3 SV=1	A0A078HTP7_BRANA	BnaC08g26260D	49 kDa	TRUE	--	22.47	0	0	0	0	0	0	0	0	22.43	0	22.51	0
1513	TRUE	Empty	BnaAnng26580D protein OS=Brassica napus OX=3708 GN=BnaAnng26580D PE=4 SV=1	A0A078JN78_BRANA (+1)	BnaAnng26580D	20 kDa		0.12	-0.84	23.67	0	0	0	24.07	0	22.67	0	0	0	23.38	0
1514	TRUE	Empty	BnaC02g02620D protein OS=Brassica napus OX=3708 GN=BnaC02g02620D PE=4 SV=1	A0A078FI90_BRANA	BnaC02g02620D	13 kDa		0.12	0.54	24.53	0	0	0	24.48	0	25	0	0	0	25.07	0
1515	TRUE	Empty	BnaA01g14310D protein OS=Brassica napus OX=3708 GN=BnaA01g14310D PE=3 SV=1	A0A078HC20_BRANA	BnaA01g14310D	46 kDa	TRUE	0.12	0.49	25.04	0	0	0	25.41	0	0	0	25.89	0	25.54	0
1516	TRUE	Empty	NADH dehydrogenase [ubiquinone] iron-sulfur protein 4, mitochondrial OS=Brassica napus OX=3708 GN=BnaA09g07280D PE=3 SV=1	A0A078G0Z3_BRANA	BnaA09g07280D	17 kDa		0.56	0.28	26.43	0	0	0	25.32	0	26.12	0	26.45	0	25.94	0
1517	TRUE	Empty	hypothetical protein OS=Brassica napus OX=3708 GN=BnaC08g41350D PE=4 SV=1	tr|A0A078FUE0|A0A078FUE0_BRANA	BnaC08g41350D	51 kDa	TRUE	0.18	-0.78	0	0	0	0	29.06	0	28.46	0	28.21	0	28.19	0
1518	TRUE	Empty	Peroxidase OS=Brassica napus OX=3708 GN=BnaA09g53760D PE=3 SV=1	A0A078IWI1_BRANA	BnaA09g53760D	39 kDa	TRUE	0.64	0.13	0	0	0	0	23.43	1.78902	23.74	0	23.97	1.36995	23.2	0
1519	TRUE	Empty	hypothetical protein OS=Brassica napus OX=3708 GN=BnaA09g00790D PE=4 SV=1	tr|A0A078G6G6|A0A078G6G6_BRANA (+1)	BnaA09g00790D	34 kDa		0.48	-0.72	23.67	0.925727	24.5	0	24.34	0	0	0	0	0	23.45	0
1520	TRUE	Empty	V-type proton ATPase subunit a OS=Brassica napus OX=3708 GN=BnaC03g60340D PE=3 SV=1	A0A078FJ17_BRANA	BnaC03g60340D	93 kDa		0.62	0.95	23.45	1.56869	22.32	0	23.11	0.976482	0	0	0	0	23.84	0
1521	TRUE	Empty	hypothetical protein OS=Brassica napus OX=3708 GN=BnaA10g17340D PE=3 SV=1	tr|A0A078HM31|A0A078HM31_BRANA	BnaA10g17340D	61 kDa		0.83	-0.44	23.81	2.11109	24	2.26326	23.22	3.34978	0	0	0	0	23.28	0
1522	TRUE	Empty	Catalase OS=Brassica napus OX=3708 GN=BnaA06g14510D PE=3 SV=1	A0A078GWM6_BRANA	BnaA06g14510D	57 kDa	TRUE	0.18	0.61	0	0	23.93	0	0	0	24.82	0	24.51	0	24.29	0
1523	TRUE	Empty	hypothetical protein OS=Brassica napus OX=3708 GN=BnaA05g35250D PE=3 SV=1	tr|A0A078JBF1|A0A078JBF1_BRANA (+1)	BnaA05g35250D	32 kDa		0.22	-0.69	23.58	0	0	0	23.97	0	23.09	0	0	0	0	0
1524	TRUE	Empty	Dihydrothymine dehydrogenase OS=Brassica napus OX=3708 GN=BnaA01g27800D PE=3 SV=1	A0A078I7H7_BRANA	BnaA01g27800D	47 kDa		1	0.18	24.28	0.789984	0	0	25.17	1.11889	0	0	0	0	24.79	1.13564
1525	TRUE	Empty	hypothetical protein OS=Brassica napus OX=3708 GN=BnaA05g19350D PE=4 SV=1	tr|A0A078GJA7|A0A078GJA7_BRANA	BnaA05g19350D	65 kDa	TRUE	--	22.62	0	0	0	0	0	0	0	0	21.92	0	23.19	0
1526	TRUE	Empty	hypothetical protein OS=Brassica napus OX=3708 GN=BnaAnng06690D PE=4 SV=1	tr|A0A078HZS6|A0A078HZS6_BRANA	BnaAnng06690D	47 kDa		0.18	-1.31	23.01	0	23.61	0	23.2	0	0	0	0	0	21.97	0
1527	TRUE	Empty	hypothetical protein OS=Brassica napus OX=3708 GN=BnaC03g72620D PE=4 SV=1	tr|A0A078J8N4|A0A078J8N4_BRANA	BnaC03g72620D	92 kDa		--	-29.08	0	0	29.11	0	29.05	0	0	0	0	0	0	0
1528	TRUE	Empty	Reticulon-like protein OS=Brassica napus OX=3708 GN=BnaC06g42920D PE=4 SV=1	A0A078IQ61_BRANA (+1)	BnaC06g42920D	29 kDa		--	23.69	0	0	0	0	0	0	23.61	0	23.84	0	23.62	0
1529	TRUE	Empty	Superoxide dismutase OS=Brassica napus OX=3708 GN=BnaA09g05370D PE=3 SV=1	A0A078FQT9_BRANA	BnaA09g05370D	30 kDa		0.22	-0.08	24.81	0	0	0	0	0	24.68	0	24.77	0	0	0
1530	TRUE	Empty	Peptide-methionine (R)-S-oxide reductase OS=Brassica napus OX=3708 GN=BnaC03g64610D PE=3 SV=1	A0A078GQ38_BRANA	BnaC03g64610D	16 kDa		0.65	0.02	0	0	0	0	27.45	0	27.56	0	0	0	27.4	7.47035
1531	TRUE	Empty	hypothetical protein OS=Brassica napus OX=3708 GN=BnaC05g49910D PE=4 SV=1	tr|A0A078JL65|A0A078JL65_BRANA	BnaC05g49910D	33 kDa	TRUE	1	0.48	0	0	0	0	23.14	0	0	0	24.25	0	22.89	0
1532	TRUE	Empty	Proteasome endopeptidase complex OS=Brassica napus OX=3708 GN=BnaA06g32120D PE=4 SV=1	A0A078FKN6_BRANA (+1)	BnaA06g32120D	55 kDa		0.22	-0.98	25.04	0	0	0	24.92	0	0	0	24	0	0	0
1533	TRUE	Empty	hypothetical protein OS=Brassica napus OX=3708 GN=BnaC04g13750D PE=4 SV=1	tr|A0A078ID43|A0A078ID43_BRANA	BnaC04g13750D	75 kDa	TRUE	0.32	0.28	0	0	0	0	20.35	0	20.63	0	0	0	0	0
1534	TRUE	Empty	hypothetical protein OS=Brassica napus OX=3708 GN=BnaA02g11440D PE=4 SV=1	tr|A0A078FPE3|A0A078FPE3_BRANA	BnaA02g11440D	20 kDa		0.22	0.76	22.76	0	0	0	0	0	23.48	0	23.56	0	0	0
1535	TRUE	Empty	hypothetical protein OS=Brassica napus OX=3708 GN=BnaC02g33290D PE=4 SV=1	tr|A0A078HUW3|A0A078HUW3_BRANA	BnaC02g33290D	36 kDa	TRUE	--	0	0	0	0	0	0	0	0	0	0	0	0	0
1536	TRUE	Empty	hypothetical protein OS=Brassica napus OX=3708 GN=BnaA09g40260D PE=3 SV=1	tr|A0A078FAP9|A0A078FAP9_BRANA	BnaA09g40260D	47 kDa		--	-23.03	22.64	0	23.44	0	23.01	0.68994	0	0	0	0	0	0
1537	TRUE	Empty	Cysteine synthase OS=Brassica napus OX=3708 GN=BnaC04g22760D PE=3 SV=1	A0A078I4J0_BRANA	BnaC04g22760D	45 kDa	TRUE	0.32	0.16	0	0	20.69	0	0	0	20.86	0	0	0	0	0
1538	TRUE	Empty	BnaCnng18470D protein OS=Brassica napus OX=3708 GN=BnaCnng18470D PE=3 SV=1	A0A078IJ28_BRANA	BnaCnng18470D	78 kDa		--	23.94	0	0	0	0	0	0	0	0	0	0	23.94	0
1539	TRUE	Empty	hypothetical protein OS=Brassica napus OX=3708 GN=BnaAnng38290D PE=4 SV=1	tr|A0A078K1L0|A0A078K1L0_BRANA	BnaAnng38290D	18 kDa	TRUE	0.14	-3.95	0	0	0	0	27.39	0	23.85	0.744231	0	0	22.57	3.95859
1540	TRUE	Empty	hypothetical protein OS=Brassica napus OX=3708 GN=BnaC04g44260D PE=4 SV=1	tr|A0A078J1P5|A0A078J1P5_BRANA	BnaC04g44260D	20 kDa		0.33	0.4	23.35	0.482824	22.4	0	23.95	1.97386	24.16	1.0578	23.55	0	22.84	0
1541	TRUE	Empty	Carboxypeptidase OS=Brassica napus OX=3708 GN=BnaCnng66490D PE=3 SV=1	A0A078JWT1_BRANA	BnaCnng66490D	50 kDa		0.25	0.67	22.02	0	22.1	0.536085	22.18	0	22.17	0	23.23	1.42048	23.11	0
1542	TRUE	Empty	H/ACA ribonucleoprotein complex subunit OS=Brassica napus OX=3708 GN=BnaA01g33870D PE=3 SV=1	A0A078G6U3_BRANA (+1)	BnaA01g33870D	21 kDa		0.48	0.36	22.53	0	22.97	0	24.38	0.822394	24.03	0	23.85	0	23.58	0
1543	TRUE	Empty	hypothetical protein OS=Brassica napus OX=3708 GN=BnaA05g27200D PE=4 SV=1	tr|A0A078F604|A0A078F604_BRANA	BnaA05g27200D	22 kDa		0.33	-0.25	24.17	0.755819	22.93	0	23.02	0	22.79	0	23.59	1.02872	23.36	1.0409
1544	TRUE	Empty	BnaUnng00040D protein OS=Brassica napus OX=3708 GN=BnaUnng00040D PE=3 SV=1	A0A078GR24_BRANA	BnaUnng00040D	20 kDa		0.05	0.36	23.31	0	23.14	0	23.32	0	23.59	0	23.54	0	23.72	0
1545	TRUE	Empty	BnaA08g19240D protein OS=Brassica napus OX=3708 GN=BnaA08g19240D PE=4 SV=1	A0A078HFD9_BRANA	BnaA08g19240D	32 kDa		0.28	-0.18	23.59	0	23.44	0	23.77	0	23.51	0	23.31	0	23.45	0
1546	TRUE	Empty	hypothetical protein OS=Brassica napus OX=3708 GN=BnaC05g01500D PE=4 SV=1	tr|A0A078FQ47|A0A078FQ47_BRANA	BnaC05g01500D	30 kDa		0.51	0.74	21.89	0	23.32	0	22.97	0	0	0	23.5	0	26.06	3.86578
1547	TRUE	Empty	hypothetical protein OS=Brassica napus OX=3708 GN=BnaCnng31040D PE=3 SV=1	tr|A0A078J2Z4|A0A078J2Z4_BRANA	BnaCnng31040D	30 kDa		0.72	-0.04	26.07	0	25.95	0	24.88	0	24.73	2.24397	26.29	0	25.93	0
1548	TRUE	Empty	hypothetical protein OS=Brassica napus OX=3708 GN=BnaC06g30700D PE=3 SV=1	tr|A0A078HSU9|A0A078HSU9_BRANA	BnaC06g30700D	16 kDa	TRUE	0.05	0.9	26.87	0	26.79	0	25.89	0	27.21	0	27.6	0	27.64	0
1549	TRUE	Empty	Profilin OS=Brassica napus OX=3708 GN=BnaA07g01010D PE=3 SV=1	A0A078HDP7_BRANA	BnaA07g01010D	14 kDa	TRUE	0.28	0.19	25.3	0	25.86	0	25.74	0	25.86	0	25.67	0	25.96	0
1550	TRUE	Empty	BnaC01g10120D protein OS=Brassica napus OX=3708 GN=BnaC01g10120D PE=4 SV=1	A0A078HNL3_BRANA	BnaC01g10120D	36 kDa	TRUE	0.05	0.86	27.26	0	26.6	0	26.16	0	27.51	0	27.56	0	27.47	0
1551	TRUE	Empty	hypothetical protein OS=Brassica napus OX=3708 GN=BnaC09g47020D PE=4 SV=1	tr|A0A078G559|A0A078G559_BRANA	BnaC09g47020D	53 kDa		0.28	0.2	25.63	0	25.45	0	25.22	0	25.36	0	25.91	0	25.64	0
1552	TRUE	Empty	hypothetical protein OS=Brassica napus OX=3708 GN=BnaA02g37040D PE=4 SV=1	tr|A0A078J8U7|A0A078J8U7_BRANA	BnaA02g37040D	8 kDa		0.13	3.03	26.3	0	23.37	0	23.56	0	26.94	0	27.35	0	24.65	0
1553	TRUE	Empty	Sinigrinase (Fragment) OS=Brassica napus OX=3708 GN=BnaAnng35370D PE=3 SV=1	A0A078JZ88_BRANA	BnaAnng35370D	26 kDa	TRUE	0.05	-0.42	30.65	0	30.77	0	30.53	0	30.24	0	30.22	0	30.21	0
1554	TRUE	Empty	hypothetical protein OS=Brassica napus OX=3708 GN=BnaA09g27660D PE=4 SV=1	tr|A0A078GQK6|A0A078GQK6_BRANA	BnaA09g27660D	20 kDa		0.46	-0.17	27.06	2.65309	27.13	2.87308	27.57	0	27.44	0	26.85	3.15752	27.15	0
1555	TRUE	Empty	hypothetical protein OS=Brassica napus OX=3708 GN=BnaA04g21650D PE=3 SV=1	tr|A0A078G0A0|A0A078G0A0_BRANA	BnaA04g21650D	13 kDa		0.05	1.71	24.68	0	24.42	0	24.03	0	26.33	0	25.53	0	26.29	0
1556	TRUE	Empty	hypothetical protein OS=Brassica napus OX=3708 GN=BnaA04g14130D PE=3 SV=1	tr|A0A078HQ07|A0A078HQ07_BRANA	BnaA04g14130D	55 kDa	TRUE	0.18	-0.27	23.98	0	23.84	0	23.88	0	23.62	0	0	0	0	0
1557	TRUE	Empty	Acid phosphatase OS=Brassica napus OX=3708 GN=BnaC03g54660D PE=3 SV=1	A0A078F5M4_BRANA	BnaC03g54660D	26 kDa		0.05	-0.15	26.21	0	26.22	0	26.17	0	26.14	0	26	0	26.01	0
1558	TRUE	Empty	hypothetical protein OS=Brassica napus OX=3708 GN=BnaC01g42740D PE=4 SV=1	tr|A0A078IVG9|A0A078IVG9_BRANA	BnaC01g42740D	14 kDa	TRUE	--	0	0	0	0	0	0	0	0	0	0	0	0	0
1559	TRUE	Empty	hypothetical protein OS=Brassica napus OX=3708 GN=BnaC04g47680D PE=4 SV=1	tr|A0A078FNP7|A0A078FNP7_BRANA	BnaC04g47680D	18 kDa		--	26.06	0	0	0	0	0	0	25.63	0	26.33	0	26.16	0
1560	TRUE	Empty	Xyloglucan endotransglucosylase/hydrolase OS=Brassica napus OX=3708 GN=BnaC09g32750D PE=3 SV=1	A0A078GMR7_BRANA	BnaC09g32750D	29 kDa	TRUE	0.05	1.11	24.12	0	25.43	0	24.86	0	25.92	0	25.95	0	25.97	0
1561	TRUE	Empty	Coproporphyrinogen oxidase OS=Brassica napus OX=3708 GN=BnaC08g45590D PE=3 SV=1	A0A078HI52_BRANA	BnaC08g45590D	44 kDa	TRUE	0.22	0.37	21.85	0	22.14	0	0	0	0	0	22.37	0	0	0
1562	TRUE	Empty	BnaC07g41840D protein OS=Brassica napus OX=3708 GN=BnaC07g41840D PE=4 SV=1	A0A078ID20_BRANA	BnaC07g41840D	68 kDa		1	-0.43	23.48	0	23.48	0	23.36	0	0	0	21.85	0	23.77	0
1563	TRUE	Empty	hypothetical protein OS=Brassica napus OX=3708 GN=BnaC09g37690D PE=3 SV=1	tr|A0A078HDD3|A0A078HDD3_BRANA	BnaC09g37690D	26 kDa		0.22	0.42	0	0	0	0	24.36	0	0	0	25.11	0	24.44	0
1564	TRUE	Empty	BnaC07g15300D protein OS=Brassica napus OX=3708 GN=BnaC07g15300D PE=4 SV=1	A0A078GZH8_BRANA	BnaC07g15300D	19 kDa		0.083	-0.4	23.79	0	24.13	0	23.74	0	0	0	23.29	0	23.67	0
1565	TRUE	Empty	hypothetical protein OS=Brassica napus OX=3708 GN=BnaA09g45920D PE=3 SV=1	tr|A0A078H7E2|A0A078H7E2_BRANA	BnaA09g45920D	49 kDa		0.18	-0.3	0	0	0	0	23.97	0	23.94	0	23.31	0	23.71	0
1566	TRUE	Empty	BnaC04g56360D protein OS=Brassica napus OX=3708 GN=BnaC04g56360D PE=3 SV=1	A0A078J798_BRANA	BnaC04g56360D	9 kDa		0.083	1.67	25.47	0	24.1	0	0	0	26.56	0	26.66	0	26.26	0
1567	TRUE	Empty	Glycerophosphodiester phosphodiesterase OS=Brassica napus OX=3708 GN=BnaA10g09570D PE=4 SV=1	A0A078FY92_BRANA	BnaA10g09570D	84 kDa	TRUE	0.56	-0.21	0	0	22.44	0	22.99	0.838722	22.36	0	22.68	0	0	0
1568	TRUE	Empty	Signal recognition particle subunit SRP68 OS=Brassica napus OX=3708 GN=BnaA02g33100D PE=3 SV=1	A0A078H1L2_BRANA	BnaA02g33100D	69 kDa		0.25	0.62	22.84	0	23.2	0	24.04	0	0	0	0	0	23.96	0.807525
1569	TRUE	Empty	BnaA06g14890D protein OS=Brassica napus OX=3708 GN=BnaA06g14890D PE=3 SV=1	A0A078GVC5_BRANA	BnaA06g14890D	19 kDa		0.25	0.35	25.86	0	25.9	0	26.15	0	26.59	0	26.04	0	0	0
1570	TRUE	Empty	BnaC01g39090D protein OS=Brassica napus OX=3708 GN=BnaC01g39090D PE=3 SV=1	A0A078GAV9_BRANA (+1)	BnaC01g39090D	43 kDa	TRUE	--	23.92	0	0	0	0	0	0	23.52	0	24.29	0	0	0
1571	TRUE	Empty	BnaAnng12670D protein OS=Brassica napus OX=3708 GN=BnaAnng12670D PE=4 SV=1	A0A078IWH9_BRANA	BnaAnng12670D	20 kDa	TRUE	0.05	-0.84	27.31	0	27.3	0	26.83	0	25.59	0	26.68	0	26.46	0
1572	TRUE	Empty	Small nuclear ribonucleoprotein G OS=Brassica napus OX=3708 GN=BnaC01g24280D PE=3 SV=1	A0A078GGF0_BRANA (+1)	BnaC01g24280D	9 kDa		0.12	-0.62	25.39	0	25.54	0	0	0	0	0	24.78	0	24.93	0
1573	TRUE	Empty	26S proteasome non-ATPase regulatory subunit 2 homolog OS=Brassica napus OX=3708 GN=BnaA03g49280D PE=3 SV=1	A0A078GXH9_BRANA	BnaA03g49280D	98 kDa	TRUE	0.77	-0.32	24.15	0	0	0	0	0	21.92	0	23.37	1.85269	24.28	0.451319
1574	TRUE	Empty	hypothetical protein OS=Brassica napus OX=3708 GN=BnaAnng27390D PE=4 SV=1	tr|A0A078JS60|A0A078JS60_BRANA	BnaAnng27390D	12 kDa		0.65	1.09	0	0	22.68	0	0	0	24.08	0	24.04	0	22.49	0
1575	TRUE	Empty	BnaC09g42670D protein OS=Brassica napus OX=3708 GN=BnaC09g42670D PE=4 SV=1	A0A078FA62_BRANA	BnaC09g42670D	52 kDa		0.32	-0.12	0	0	0	0	28.57	0	0	0	0	0	28.46	0
1576	TRUE	Empty	Proteasome subunit alpha type OS=Brassica napus OX=3708 GN=BnaA08g03990D PE=3 SV=1	A0A078FRF2_BRANA (+1)	BnaA08g03990D	30 kDa	TRUE	0.22	-0.42	0	0	25.03	0	25.1	0	0	0	0	0	24.65	0
1577	TRUE	Empty	BnaC02g24950D protein OS=Brassica napus OX=3708 GN=BnaC02g24950D PE=3 SV=1	A0A078FQL8_BRANA	BnaC02g24950D	29 kDa	TRUE	--	-25.02	23.42	0	0	0	25.85	0	0	0	0	0	0	0
1578	TRUE	Empty	BnaA10g28000D protein OS=Brassica napus OX=3708 GN=BnaA10g28000D PE=4 SV=1	A0A078J003_BRANA	BnaA10g28000D	111 kDa	TRUE	0.65	0.19	22.79	0	0	0	0	0	23.13	0.535578	0	0	22.67	0
1579	TRUE	Empty	hypothetical protein OS=Brassica napus OX=3708 GN=BnaC05g35230D PE=4 SV=1	tr|A0A078GGD0|A0A078GGD0_BRANA	BnaC05g35230D	30 kDa		0.48	1.49	23.16	0	0	0	0	0	24.26	1.48317	25.33	0	24.24	0
1580	TRUE	Empty	Adenine phosphoribosyltransferase OS=Brassica napus OX=3708 GN=BnaC03g57700D PE=3 SV=1	A0A078FI81_BRANA	BnaC03g57700D	26 kDa		1	-0.07	23.26	0.777404	23.11	0.891355	23.09	0.547249	0	0	23.07	0	0	0
1581	TRUE	Empty	UTP--glucose-1-phosphate uridylyltransferase OS=Brassica napus OX=3708 GN=BnaAnng25620D PE=3 SV=1	A0A078JMA7_BRANA	BnaAnng25620D	33 kDa	TRUE	0.65	0.14	25.12	0	26.17	0	25.53	0	0	0	25.74	0	0	0
1582	TRUE	Empty	hypothetical protein OS=Brassica napus OX=3708 GN=BnaA03g00350D PE=3 SV=1	tr|A0A078FE27|A0A078FE27_BRANA	BnaA03g00350D	44 kDa		--	-23.58	23.58	0	0	0	0	0	0	0	0	0	0	0
1583	TRUE	Empty	BnaA07g02430D protein OS=Brassica napus OX=3708 GN=BnaA07g02430D PE=4 SV=1	A0A078HI51_BRANA	BnaA07g02430D	25 kDa		0.083	0.26	0	0	24.68	0	24.5	0	0	0	24.87	0.458722	24.83	0
1584	TRUE	Empty	Peptidylprolyl isomerase OS=Brassica napus OX=3708 GN=BnaA03g48100D PE=4 SV=1	A0A078HZF0_BRANA	BnaA03g48100D	22 kDa		0.22	1.52	24.15	0	20.86	0	0	0	0	0	24.99	0	0	0
1585	TRUE	Empty	hypothetical protein OS=Brassica napus OX=3708 GN=BnaA07g02500D PE=4 SV=1	tr|A0A078GCW3|A0A078GCW3_BRANA	BnaA07g02500D	17 kDa		0.12	1.13	26.26	0	0	0	25.38	0	0	0	27.14	0	26.78	0
1586	TRUE	Empty	hypothetical protein OS=Brassica napus OX=3708 GN=BnaC02g45730D PE=4 SV=1	tr|A0A078IPJ1|A0A078IPJ1_BRANA	BnaC02g45730D	11 kDa		0.44	-1.37	24.84	0	0	0	27.37	0	25.62	0	24.63	0	0	0
1587	TRUE	Empty	hypothetical protein OS=Brassica napus OX=3708 GN=BnaA04g05950D PE=3 SV=1	tr|A0A078GCU6|A0A078GCU6_BRANA	BnaA04g05950D	48 kDa		1	0.01	0	0	23.97	0	0	0	23.82	0	0	0	24.14	0
1588	TRUE	Empty	hypothetical protein OS=Brassica napus OX=3708 GN=BnaA04g15550D PE=4 SV=1	tr|A0A078IDX6|A0A078IDX6_BRANA	BnaA04g15550D	21 kDa	TRUE	0.22	-2.01	25.96	0	0	0	0	0	23.75	0	0	0	24.15	0
1589	TRUE	Empty	BnaC05g36950D protein OS=Brassica napus OX=3708 GN=BnaC05g36950D PE=3 SV=1	A0A078GY56_BRANA (+1)	BnaC05g36950D	38 kDa		--	-23.31	23.42	0	23.08	0.505208	23.7	0.981737	0	0	0	0	0	0
1590	TRUE	Empty	Translocon-associated protein subunit beta OS=Brassica napus OX=3708 GN=BnaC09g43160D PE=3 SV=1	A0A078F5V5_BRANA	BnaC09g43160D	21 kDa		0.32	-0.55	25.18	0	0	0	0	0	0	0	0	0	24.63	0
1591	TRUE	Empty	hypothetical protein OS=Brassica napus OX=3708 GN=BnaC08g44860D PE=3 SV=1	tr|A0A078F654|A0A078F654_BRANA	BnaC08g44860D	41 kDa		--	-22.9	23.37	0	0	0	22.39	0	0	0	0	0	0	0
1592	TRUE	Empty	BnaC03g75090D protein OS=Brassica napus OX=3708 GN=BnaC03g75090D PE=4 SV=1	A0A078HI18_BRANA	BnaC03g75090D	23 kDa		--	24.16	0	0	0	0	0	0	0	0	24.18	1.39968	24.16	0
1593	TRUE	Empty	BnaA08g07540D protein OS=Brassica napus OX=3708 GN=BnaA08g07540D PE=3 SV=1	A0A078GP80_BRANA	BnaA08g07540D	31 kDa	TRUE	1	0.03	0	0	26.29	0	0	0	26.13	0	0	0	26.52	0
1594	TRUE	Empty	hypothetical protein OS=Brassica napus OX=3708 GN=BnaCnng37740D PE=4 SV=1	tr|A0A078J812|A0A078J812_BRANA	BnaCnng37740D	71 kDa		0.32	0.1	0	0	25.27	0	0	0	25.36	0	0	0	0	0
1595	TRUE	Empty	CCT-alpha OS=Brassica napus OX=3708 GN=BnaA01g25680D PE=3 SV=1	A0A078HWM8_BRANA	BnaA01g25680D	59 kDa		--	24.13	0	0	0	0	0	0	0	0	0	0	24.13	0
1596	TRUE	Empty	Translation initiation factor IF-3 OS=Brassica napus OX=3708 GN=BnaA03g50490D PE=3 SV=1	A0A078HMY9_BRANA	BnaA03g50490D	32 kDa	TRUE	--	24.09	0	0	0	0	0	0	24.4	0	23.86	0.696981	0	0
1597	TRUE	Empty	BnaA02g23780D protein OS=Brassica napus OX=3708 GN=BnaA02g23780D PE=4 SV=1	A0A078GMF8_BRANA	BnaA02g23780D	91 kDa		--	-22.54	0	0	22.54	0	0	0	0	0	0	0	0	0
1598	TRUE	Empty	BnaA06g34100D protein OS=Brassica napus OX=3708 GN=BnaA06g34100D PE=3 SV=1	A0A078I5M0_BRANA	BnaA06g34100D	135 kDa		--	23.24	0	0	0	0	0	0	0	0	0	0	23.24	0
1599	TRUE	Empty	BnaA02g05560D protein OS=Brassica napus OX=3708 GN=BnaA02g05560D PE=3 SV=1	A0A078F3R0_BRANA (+1)	BnaA02g05560D	39 kDa		0.65	-0.56	23.05	0	23.8	0.737854	22.63	1.19364	23.5	0	21.73	0	22.65	0
1600	TRUE	Empty	Small ubiquitin-related modifier OS=Brassica napus OX=3708 GN=BnaA10g09410D PE=3 SV=1	A0A078FX44_BRANA (+1)	BnaA10g09410D	12 kDa		--	0	0	0	0	0	0	0	0	0	0	0	0	0
1601	TRUE	Empty	BnaC09g41220D protein OS=Brassica napus OX=3708 GN=BnaC09g41220D PE=4 SV=1	A0A078IJR9_BRANA	BnaC09g41220D	17 kDa		0.56	0.56	26.4	0	24.26	1.47538	25.75	0	23.52	0	26.75	3.23848	26.62	0
1602	TRUE	Empty	Carbonic anhydrase OS=Brassica napus OX=3708 GN=BnaA07g38790D PE=3 SV=1	A0A078J2S3_BRANA (+1)	BnaA07g38790D	31 kDa	TRUE	0.28	-0.38	24.35	0	23.64	0	23.6	0	23.17	0	23.42	0	23.83	0
1603	TRUE	Empty	hypothetical protein OS=Brassica napus OX=3708 GN=BnaC03g23850D PE=4 SV=1	tr|A0A078HYT1|A0A078HYT1_BRANA	BnaC03g23850D	16 kDa		0.05	0.56	26.07	0	26.17	0	25.61	0	26.41	0	26.71	0	26.44	0
1604	TRUE	Empty	BnaAnng12330D protein OS=Brassica napus OX=3708 GN=BnaAnng12330D PE=4 SV=1	A0A078IQD0_BRANA	BnaAnng12330D	79 kDa		0.083	1.01	20.34	0	21.16	0	21.41	0	0	0	22.1	0	21.96	0
1605	TRUE	Empty	BnaA09g29890D protein (Fragment) OS=Brassica napus OX=3708 GN=BnaA09g29890D PE=3 SV=1	A0A078JB23_BRANA	BnaA09g29890D	61 kDa	TRUE	0.05	-0.46	25.01	0	24.91	0	24.74	0	24.18	0	24.68	0	24.42	0
1606	TRUE	Empty	hypothetical protein (Fragment) OS=Brassica napus OX=3708 GN=BnaAnng22990D PE=3 SV=1	tr|A0A078JGU8|A0A078JGU8_BRANA	BnaAnng22990D	22 kDa	TRUE	0.05	1.25	24.18	0	21.63	0	25.02	0	25.64	0	25.55	0	25.2	0
1607	TRUE	Empty	hypothetical protein OS=Brassica napus OX=3708 GN=BnaA04g13340D PE=3 SV=1	tr|A0A078GKG5|A0A078GKG5_BRANA	BnaA04g13340D	34 kDa		0.83	0.07	22.6	0	22.88	0	21.2	0	22.52	0	23.19	0	21.23	0
1608	TRUE	Empty	Homoserine kinase OS=Brassica napus OX=3708 GN=BnaA09g09000D PE=3 SV=1	A0A078ICC2_BRANA	BnaA09g09000D	38 kDa		0.67	-0.93	24.71	0	23.99	2.90383	22.14	0	23.49	1.57921	23.2	1.63279	22.8	1.24392
1609	TRUE	Empty	Glucose-1-phosphate adenylyltransferase OS=Brassica napus OX=3708 GN=BnaC09g54280D PE=3 SV=1	A0A078JN33_BRANA	BnaC09g54280D	57 kDa	TRUE	0.28	-0.26	25.19	0	25.08	0	24.86	0	24.55	0	24.9	0	24.89	0
1610	TRUE	Empty	hypothetical protein OS=Brassica napus OX=3708 GN=BnaC01g19250D PE=3 SV=1	tr|A0A078GXC1|A0A078GXC1_BRANA	BnaC01g19250D	20 kDa		0.51	-0.18	26.74	0	0	0	26.18	3.10045	26.6	0	26.27	0	26.27	0
1611	TRUE	Empty	Pyridoxal phosphate homeostasis protein OS=Brassica napus OX=3708 GN=BnaA08g25030D PE=3 SV=1	A0A078G7P8_BRANA	BnaA08g25030D	28 kDa		0.56	-0.14	25.05	0	24.85	0	24.63	0	24.91	0	0	0	24.49	0
1612	TRUE	Empty	BnaA07g24570D protein OS=Brassica napus OX=3708 GN=BnaA07g24570D PE=3 SV=1	A0A078F6U7_BRANA	BnaA07g24570D	98 kDa	TRUE	--	26.2	0	0	0	0	0	0	23.35	0	0	0	26.96	0
1613	TRUE	Empty	BnaA01g26140D protein OS=Brassica napus OX=3708 GN=BnaA01g26140D PE=3 SV=1	A0A078ILD3_BRANA	BnaA01g26140D	48 kDa		0.083	-0.78	25.56	0	24.92	0	25.27	0	0	0	24.66	0	24.29	0
1614	TRUE	Empty	hypothetical protein OS=Brassica napus OX=3708 GN=BnaA10g08390D PE=3 SV=1	tr|A0A078I080|A0A078I080_BRANA	BnaA10g08390D	22 kDa	TRUE	0.05	-0.53	21.1	0	21.52	0	21.08	0	20.78	0	20.84	0	20.5	0
1615	TRUE	Empty	40S ribosomal protein S4 OS=Brassica napus OX=3708 GN=BnaA03g55550D PE=3 SV=1	A0A078J6M9_BRANA	BnaA03g55550D	32 kDa	TRUE	0.083	1.2	25.38	0	0	0	24.97	0	26.74	0	25.98	0	26.39	0
1616	TRUE	Empty	hypothetical protein OS=Brassica napus OX=3708 GN=BnaCnng33760D PE=3 SV=1	tr|A0A078J6U3|A0A078J6U3_BRANA	BnaCnng33760D	54 kDa		0.44	-0.17	24.49	1.15351	24.35	1.11455	24.13	1.31113	0	0	23.73	1.32977	24.39	0
1617	TRUE	Empty	Non-reducing end alpha-L-arabinofuranosidase OS=Brassica napus OX=3708 GN=BnaA01g31470D PE=3 SV=1	A0A078HES6_BRANA	BnaA01g31470D	75 kDa		0.56	0.09	22.68	0	22.33	0	23.07	0	22.83	0	0	0	22.75	0
1618	TRUE	Empty	Phosphoribosyl-AMP cyclohydrolase OS=Brassica napus OX=3708 GN=BnaC05g29230D PE=3 SV=1	A0A078GZ86_BRANA (+1)	BnaC05g29230D	31 kDa		0.35	-0.77	23.55	0	23.69	0	23	0.553975	21.52	0	23.32	0	0	0
1619	TRUE	Empty	hypothetical protein OS=Brassica napus OX=3708 GN=BnaA06g24970D PE=3 SV=1	tr|A0A078F6K2|A0A078F6K2_BRANA (+2)	BnaA06g24970D	20 kDa	TRUE	--	-21.55	0	0	0	0	21.55	0	0	0	0	0	0	0
1620	TRUE	Empty	Ubiquitin thioesterase OTU1 OS=Brassica napus OX=3708 GN=BnaC03g21000D PE=4 SV=1	A0A078FJ74_BRANA	BnaC03g21000D	25 kDa		0.56	0.61	24.69	0	24.16	0	0	0	25.37	0	23.9	0	25.26	0
1621	TRUE	Empty	BnaC06g18320D protein OS=Brassica napus OX=3708 GN=BnaC06g18320D PE=3 SV=1	A0A078GF53_BRANA	BnaC06g18320D	51 kDa		0.083	-0.57	23.12	0	23.26	0	23.55	0	22.99	0	22.47	0	0	0
1622	TRUE	Empty	2-isopropylmalate synthase OS=Brassica napus OX=3708 GN=BnaA06g12630D PE=3 SV=1	A0A078GLN7_BRANA	BnaA06g12630D	68 kDa		0.65	-0.79	24.27	0	21.47	0	24.02	0	0	0	0	0	23.07	0
1623	TRUE	Empty	BnaA06g12580D protein OS=Brassica napus OX=3708 GN=BnaA06g12580D PE=3 SV=1	A0A078GLP3_BRANA	BnaA06g12580D	49 kDa		0.25	-0.21	22.56	0	22.73	0	22.87	0	0	0	22.69	0	22.33	0
1624	TRUE	Empty	hypothetical protein OS=Brassica napus OX=3708 GN=BnaAnng21340D PE=4 SV=1	tr|A0A078JGY9|A0A078JGY9_BRANA	BnaAnng21340D	15 kDa		0.083	-0.65	26.67	0	27.01	0	26.07	0	25.89	0	0	0	26.01	0
1625	TRUE	Empty	hypothetical protein OS=Brassica napus OX=3708 GN=BnaA03g48450D PE=3 SV=1	tr|A0A078IBQ8|A0A078IBQ8_BRANA	BnaA03g48450D	22 kDa		0.51	-0.08	25.21	0	24.92	0	25.06	0	0	0	24.94	0.447403	25.07	0
1626	TRUE	Empty	hypothetical protein OS=Brassica napus OX=3708 GN=BnaA05g28550D PE=4 SV=1	tr|A0A078F6E4|A0A078F6E4_BRANA	BnaA05g28550D	27 kDa		1	1.01	22.23	0	0	0	0	0	0	0	20.66	0	23.91	0
1627	TRUE	Empty	hypothetical protein OS=Brassica napus OX=3708 GN=BnaC03g72780D PE=3 SV=1	tr|A0A078J920|A0A078J920_BRANA	BnaC03g72780D	26 kDa		0.083	0.93	23.68	0.476779	0	0	23.55	0	24.39	0	24.73	0	0	0
1628	TRUE	Empty	4-diphosphocytidyl-2C-methyl-D-erythritol synthase OS=Brassica napus OX=3708 GN=BnaA02g26450D PE=3 SV=1	A0A078F4E2_BRANA	BnaA02g26450D	34 kDa		0.56	0.13	24.45	0	24.45	0	23.9	0	24.34	0	24.48	0	0	0
1629	TRUE	Empty	hypothetical protein OS=Brassica napus OX=3708 GN=BnaA04g20180D PE=3 SV=1	tr|A0A078I3I7|A0A078I3I7_BRANA	BnaA04g20180D	30 kDa		0.48	-0.4	24.36	0.450884	26.02	0	23.27	0	23.98	0	0	0	0	0
1630	TRUE	Empty	hypothetical protein OS=Brassica napus OX=3708 GN=BnaA09g34930D PE=3 SV=1	tr|A0A078HR88|A0A078HR88_BRANA	BnaA09g34930D	36 kDa		0.18	-1.59	22.55	0	21.95	0	22.96	0	0	0	20.93	0	0	0
1631	TRUE	Empty	40S ribosomal protein S3a OS=Brassica napus OX=3708 GN=BnaC03g65890D PE=3 SV=1	A0A078FWF3_BRANA	BnaC03g65890D	28 kDa	TRUE	0.22	-0.45	24.37	0	0	0	0	0	23.65	0	24.18	0	0	0
1632	TRUE	Empty	hypothetical protein OS=Brassica napus OX=3708 GN=BnaC02g20030D PE=3 SV=1	tr|A0A078F7W7|A0A078F7W7_BRANA (+1)	BnaC02g20030D	16 kDa		0.18	-1.15	26.94	0	26.72	0	26.78	0	25.66	0	0	0	0	0
1633	TRUE	Empty	hypothetical protein OS=Brassica napus OX=3708 GN=BnaAnng41520D PE=4 SV=1	tr|A0A078JY17|A0A078JY17_BRANA	BnaAnng41520D	47 kDa		0.65	0.11	0	0	0	0	21.62	0	22.73	0	21.67	0	20.32	0
1634	TRUE	Empty	hypothetical protein OS=Brassica napus OX=3708 GN=BnaCnng52300D PE=4 SV=1	tr|A0A078JGR9|A0A078JGR9_BRANA	BnaCnng52300D	20 kDa	TRUE	0.65	0.09	24.97	0	20.04	0	24.11	0	0	0	0	0	24.28	0
1635	TRUE	Empty	hypothetical protein OS=Brassica napus OX=3708 GN=BnaC02g00140D PE=4 SV=1	tr|A0A078HR20|A0A078HR20_BRANA	BnaC02g00140D	52 kDa		0.18	-1.95	23.05	0	23.11	0	21.85	0	0	0	20.85	0	0	0
1636	TRUE	Empty	BnaAnng03650D protein OS=Brassica napus OX=3708 GN=BnaAnng03650D PE=4 SV=1	A0A078GVU5_BRANA	BnaAnng03650D	205 kDa		--	-21.11	21.35	0	17.24	0	21.29	0	0	0	0	0	0	0
1637	TRUE	Empty	hypothetical protein OS=Brassica napus OX=3708 GN=BnaA02g18070D PE=3 SV=1	tr|A0A078CL77|A0A078CL77_BRANA	BnaA02g18070D	23 kDa		0.77	0.06	24.16	0	0	0	0	0	23.37	2.07193	24.47	0	24.4	0.468006
1638	TRUE	Empty	Alkyl transferase OS=Brassica napus OX=3708 GN=BnaCnng56890D PE=3 SV=1	A0A078JM60_BRANA	BnaCnng56890D	42 kDa		0.25	-0.48	22.43	0	22.42	0.766986	0	0	0	0	21.95	0.533836	0	0
1639	TRUE	Empty	hypothetical protein OS=Brassica napus OX=3708 GN=BnaC05g49020D PE=3 SV=1	tr|A0A078J7N9|A0A078J7N9_BRANA	BnaC05g49020D	42 kDa		0.16	-1.02	24.55	0	24.78	0.69067	25.34	0	23.86	0	0	0	0	0
1640	TRUE	Empty	BnaAnng39810D protein (Fragment) OS=Brassica napus OX=3708 GN=BnaAnng39810D PE=3 SV=1	A0A078JWP2_BRANA	BnaAnng39810D	22 kDa		0.51	-0.44	25.17	0	0	0	23.67	0.535213	0	0	23.46	0	23.87	1.1679
1641	TRUE	Empty	hypothetical protein OS=Brassica napus OX=3708 GN=BnaC04g44790D PE=4 SV=1	tr|A0A078H3P0|A0A078H3P0_BRANA	BnaC04g44790D	29 kDa		1	-0.42	24.49	0	24.39	0	0	0	22.98	0	24.8	0	0	0
1642	TRUE	Empty	hypothetical protein OS=Brassica napus OX=3708 GN=BnaC03g58190D PE=4 SV=1	tr|A0A078FFL7|A0A078FFL7_BRANA	BnaC03g58190D	20 kDa		0.65	0.11	25.6	0	25.55	0	25.04	0	25.52	0	0	0	0	0
1643	TRUE	Empty	hypothetical protein OS=Brassica napus OX=3708 GN=BnaC09g41890D PE=4 SV=1	tr|A0A078GMM9|A0A078GMM9_BRANA	BnaC09g41890D	7 kDa		0.65	0.42	0	0	24.38	0.457239	0	0	25.56	0	23.96	0	24.78	0
1644	TRUE	Empty	hypothetical protein OS=Brassica napus OX=3708 GN=BnaC04g55460D PE=3 SV=1	tr|A0A078IQC1|A0A078IQC1_BRANA	BnaC04g55460D	36 kDa		0.65	0.21	25.11	0	23.25	0	25.07	0	0	0	25.02	0	0	0
1645	TRUE	Empty	Eukaryotic translation initiation factor 3 subunit E OS=Brassica napus OX=3708 GN=BnaC04g24310D PE=3 SV=1	A0A078H2A9_BRANA	BnaC04g24310D	52 kDa		0.18	-0.66	0	0	23.98	0	0	0	0	0	23.39	0	23.17	1.24311
1646	TRUE	Empty	BnaA05g35500D protein OS=Brassica napus OX=3708 GN=BnaA05g35500D PE=3 SV=1	A0A078INQ5_BRANA	BnaA05g35500D	60 kDa		0.22	1.52	0	0	21.89	0	0	0	23.48	0	23.36	0	0	0
1647	TRUE	Empty	hypothetical protein OS=Brassica napus OX=3708 GN=BnaA02g36040D PE=3 SV=1	tr|A0A078DE16|A0A078DE16_BRANA	BnaA02g36040D	17 kDa		0.32	0.06	0	0	0	0	24.06	0	0	0	0	0	24.13	0
1648	TRUE	Empty	hypothetical protein OS=Brassica napus OX=3708 GN=BnaC08g43300D PE=4 SV=1	tr|A0A078GBF1|A0A078GBF1_BRANA	BnaC08g43300D	44 kDa	TRUE	0.22	1.31	22.37	0	0	0	23.34	0	0	0	0	0	24.19	0
1649	TRUE	Empty	BnaA06g14650D protein OS=Brassica napus OX=3708 GN=BnaA06g14650D PE=3 SV=1	A0A078GSP2_BRANA	BnaA06g14650D	20 kDa		0.22	0.37	0	0	24.02	0	23.83	0	24.29	0	0	0	0	0
1650	TRUE	Empty	hypothetical protein OS=Brassica napus OX=3708 GN=BnaA05g29880D PE=3 SV=1	tr|A0A078HDS6|A0A078HDS6_BRANA	BnaA05g29880D	91 kDa	TRUE	--	-22.99	22.48	0	0	0	23.25	1.04322	0	0	0	0	0	0
1651	TRUE	Empty	BnaA10g06760D protein OS=Brassica napus OX=3708 GN=BnaA10g06760D PE=4 SV=1	A0A078FN96_BRANA (+1)	BnaA10g06760D	96 kDa		0.32	0.31	0	0	0	0	19.69	0	0	0	0	0	20	0
1652	TRUE	Empty	hypothetical protein OS=Brassica napus OX=3708 GN=BnaC09g36720D PE=4 SV=1	tr|A0A078FUD9|A0A078FUD9_BRANA	BnaC09g36720D	24 kDa		0.32	-0.18	24.95	0	0	0	0	0	24.77	0	0	0	0	0
1653	TRUE	Empty	Pyruvate kinase OS=Brassica napus OX=3708 GN=BnaA06g22820D PE=3 SV=1	A0A078HW05_BRANA	BnaA06g22820D	53 kDa		0.32	0.23	23.9	0	0	0	0	0	0	0	24.13	0	0	0
1654	TRUE	Empty	DNA helicase OS=Brassica napus OX=3708 GN=BnaCnng34010D PE=3 SV=1	A0A078J769_BRANA	BnaCnng34010D	87 kDa		--	26.59	0	0	0	0	0	0	0	0	25.74	0	27.33	0
1655	TRUE	Empty	hypothetical protein OS=Brassica napus OX=3708 GN=BnaC01g20640D PE=4 SV=1	tr|A0A078G0I5|A0A078G0I5_BRANA	BnaC01g20640D	33 kDa		--	23.91	0	0	0	0	0	0	23.91	0	0	0	0	0
1656	TRUE	Empty	Phosphoserine aminotransferase OS=Brassica napus OX=3708 GN=BnaA08g14930D PE=3 SV=1	A0A078GI09_BRANA	BnaA08g14930D	48 kDa	TRUE	--	-24.24	0	0	24.24	0	0	0	0	0	0	0	0	0
1657	TRUE	Empty	BnaA07g07610D protein OS=Brassica napus OX=3708 GN=BnaA07g07610D PE=3 SV=1	A0A078I259_BRANA	BnaA07g07610D	13 kDa	TRUE	--	23.9	0	0	0	0	0	0	23.68	0	24.11	0	0	0
1658	TRUE	Empty	Sulfate adenylyltransferase OS=Brassica napus OX=3708 GN=BnaA06g36560D PE=2 SV=1	E1U690_BRANA	BnaA06g36560D	52 kDa	TRUE	--	0	0	0	0	0	0	0	0	0	0	0	0	0
1659	TRUE	Empty	BnaC08g08450D protein OS=Brassica napus OX=3708 GN=BnaC08g08450D PE=3 SV=1	A0A078FD95_BRANA	BnaC08g08450D	67 kDa		0.05	0.65	22.58	0	22.72	0	22.61	0	23.15	0	23.46	0	23.25	0
1660	TRUE	Empty	BnaA02g36200D protein OS=Brassica napus OX=3708 GN=BnaA02g36200D PE=4 SV=1	A0A078IXW8_BRANA	BnaA02g36200D	46 kDa		0.05	-0.55	25.74	0	25.76	0	25.77	0	25.69	0	25.25	0	24.59	0
1661	TRUE	Empty	Cysteine synthase OS=Brassica napus OX=3708 GN=BnaA04g25390D PE=3 SV=1	A0A078H0T9_BRANA	BnaA04g25390D	41 kDa	TRUE	0.05	-0.41	25.92	0	26.02	0	26.29	0	25.78	0	25.64	0	25.59	0
1662	TRUE	Empty	BnaAnng33440D protein OS=Brassica napus OX=3708 GN=BnaAnng33440D PE=4 SV=1	A0A078JUA6_BRANA	BnaAnng33440D	13 kDa		0.083	-0.4	26.11	0	25.98	0	0	0	24.36	0	25.98	0	25.88	0
1663	TRUE	Empty	hypothetical protein OS=Brassica napus OX=3708 GN=BnaC03g22080D PE=3 SV=1	tr|A0A078GI41|A0A078GI41_BRANA	BnaC03g22080D	17 kDa	TRUE	0.83	0.02	25.72	0	25.12	0	25.22	0	25.07	0	25.46	0	25.56	0
1664	TRUE	Empty	hypothetical protein OS=Brassica napus OX=3708 GN=BnaA09g18530D PE=3 SV=1	tr|A0A078HUQ7|A0A078HUQ7_BRANA	BnaA09g18530D	28 kDa	TRUE	0.44	0.38	26.33	0	25.9	0	0	0	0	0	26.07	0	26.9	0
1665	TRUE	Empty	hypothetical protein OS=Brassica napus OX=3708 GN=BnaA07g10560D PE=3 SV=1	tr|A0A078I6X6|A0A078I6X6_BRANA	BnaA07g10560D	29 kDa	TRUE	0.13	0.14	25.2	0	25.35	0	25.14	0	25.46	0	25.32	0	25.35	0
1666	TRUE	Empty	hypothetical protein OS=Brassica napus OX=3708 GN=BnaC04g56030D PE=4 SV=1	tr|A0A078JIB6|A0A078JIB6_BRANA	BnaC04g56030D	33 kDa		0.18	-1.25	22.96	0	21.73	0	22.76	0	0	0	21.33	0	0	0
1667	TRUE	Empty	hypothetical protein OS=Brassica napus OX=3708 GN=BnaA05g20720D PE=3 SV=1	tr|A0A078II47|A0A078II47_BRANA	BnaA05g20720D	41 kDa		0.15	0.58	21.81	0	22.2	0	21.82	2.29877	22.45	0	22.52	0	22.62	0.691323
1668	TRUE	Empty	hypothetical protein OS=Brassica napus OX=3708 GN=BnaC01g21920D PE=3 SV=1	tr|A0A078H9L4|A0A078H9L4_BRANA	BnaC01g21920D	41 kDa		0.05	-1.28	26.65	0	26.64	0	25.72	0	25.08	0	25.35	0	24.95	0
1669	TRUE	Empty	hypothetical protein OS=Brassica napus OX=3708 GN=BnaC03g57110D PE=4 SV=1	tr|A0A078GFM0|A0A078GFM0_BRANA	BnaC03g57110D	15 kDa	TRUE	0.83	0.11	23.29	0	23.18	0	23.27	0	23.21	0	23.65	0	23.22	0
1670	TRUE	Empty	hypothetical protein OS=Brassica napus OX=3708 GN=BnaA06g23230D PE=3 SV=1	tr|A0A078I116|A0A078I116_BRANA	BnaA06g23230D	18 kDa		0.05	-0.53	27.64	0	27.51	0	27.42	0	27.09	0	27.06	0	26.85	0
1671	TRUE	Empty	hypothetical protein OS=Brassica napus OX=3708 GN=BnaA09g35750D PE=4 SV=1	tr|A0A078GPV3|A0A078GPV3_BRANA	BnaA09g35750D	20 kDa		1	0.01	0	0	26.62	0	26.6	0.616699	0	0	26.63	0	26.61	0
1672	TRUE	Empty	BnaC06g15480D protein OS=Brassica napus OX=3708 GN=BnaC06g15480D PE=3 SV=1	A0A078F2D4_BRANA	BnaC06g15480D	20 kDa		0.64	0.43	22.14	0	22.06	0	22.23	1.26949	23.03	0	0	0	22.03	0
1673	TRUE	Empty	hypothetical protein OS=Brassica napus OX=3708 GN=BnaC04g49110D PE=4 SV=1	tr|A0A078GFI8|A0A078GFI8_BRANA (+1)	BnaC04g49110D	27 kDa		0.56	0.34	0	0	24.26	0	23.06	0	24.3	0	23.33	0	24.25	0
1674	TRUE	Empty	hypothetical protein OS=Brassica napus OX=3708 GN=BnaA08g13720D PE=4 SV=1	tr|A0A078FM97|A0A078FM97_BRANA	BnaA08g13720D	16 kDa		0.25	1.17	23.32	0	0	0	21.99	0	24.15	0	24.18	0	22.33	0
1675	TRUE	Empty	hypothetical protein OS=Brassica napus OX=3708 GN=BnaC02g00130D PE=3 SV=1	tr|A0A078HQL8|A0A078HQL8_BRANA	BnaC02g00130D	50 kDa		0.56	-0.3	23.66	0	23.17	0	24.05	0	0	0	23.27	0	23.4	0
1676	TRUE	Empty	hypothetical protein OS=Brassica napus OX=3708 GN=BnaA02g35600D PE=4 SV=1	tr|A0A078JCW7|A0A078JCW7_BRANA	BnaA02g35600D	24 kDa		--	26.27	0	0	0	0	0	0	0	0	0	0	26.27	0
1677	TRUE	Empty	(3R)-hydroxymyristoyl-[acyl-carrier-protein] dehydratase OS=Brassica napus OX=3708 GN=BnaA09g42770D PE=3 SV=1	A0A078FH69_BRANA	BnaA09g42770D	20 kDa	TRUE	0.083	-0.75	25.33	0	25.35	0	25.29	0	24.29	0	24.85	0	0	0
1678	TRUE	Empty	hypothetical protein OS=Brassica napus OX=3708 GN=BnaA09g26520D PE=3 SV=1	tr|A0A078GLS6|A0A078GLS6_BRANA	BnaA09g26520D	15 kDa		0.65	-1.02	0	0	24.55	0	0	0	24.55	1.44967	20.43	0	0	0
1679	TRUE	Empty	hypothetical protein OS=Brassica napus OX=3708 GN=BnaA05g30770D PE=4 SV=1	tr|A0A078EVI7|A0A078EVI7_BRANA	BnaA05g30770D	13 kDa		0.083	1.13	17.96	0	0	0	17.88	0	18.43	0	21.63	0	18.1	0
1680	TRUE	Empty	Complex III subunit 9 OS=Brassica napus OX=3708 GN=BnaA04g05280D PE=3 SV=1	A0A078GCX1_BRANA	BnaA04g05280D	8 kDa		1	-0.24	23.59	0	22.46	0	0	0	0	0	22.87	0	22.79	0
1681	TRUE	Empty	hypothetical protein OS=Brassica napus OX=3708 GN=BnaA05g14040D PE=4 SV=1	tr|A0A078F159|A0A078F159_BRANA	BnaA05g14040D	39 kDa	TRUE	0.28	-0.37	25.98	0	25.64	0	26.02	0	0	0	25.78	0	25.07	2.7428
1682	TRUE	Empty	Ribulose bisphosphate carboxylase small subunit OS=Brassica napus OX=3708 GN=BnaC02g17140D PE=3 SV=1	A0A078HWZ0_BRANA	BnaC02g17140D	20 kDa	TRUE	--	0	0	0	0	0	0	0	0	0	0	0	0	0
1683	TRUE	Empty	BnaC02g13690D protein OS=Brassica napus OX=3708 GN=BnaC02g13690D PE=3 SV=1	A0A078HVC6_BRANA	BnaC02g13690D	43 kDa		0.12	-0.56	0	0	27.82	0	27.79	0	27.42	0	27.07	0	0	0
1684	TRUE	Empty	hypothetical protein OS=Brassica napus OX=3708 GN=BnaA07g24530D PE=3 SV=1	tr|A0A078F332|A0A078F332_BRANA	BnaA07g24530D	18 kDa	TRUE	0.25	-1.4	25.53	0	24.13	0	0	0	24.32	0	23.31	0	22.97	0
1685	TRUE	Empty	hypothetical protein OS=Brassica napus OX=3708 GN=BnaA07g28460D PE=4 SV=1	tr|A0A078HN30|A0A078HN30_BRANA	BnaA07g28460D	28 kDa		--	0	0	0	0	0	0	0	0	0	0	0	0	0
1686	TRUE	Empty	BnaC07g16720D protein OS=Brassica napus OX=3708 GN=BnaC07g16720D PE=4 SV=1	A0A078GZV5_BRANA	BnaC07g16720D	28 kDa	TRUE	0.22	0.79	23.12	0	0	0	0	0	23.66	0	24.15	0	0	0
1687	TRUE	Empty	hypothetical protein OS=Brassica napus OX=3708 GN=BnaCnng11060D PE=3 SV=1	tr|A0A078I250|A0A078I250_BRANA	BnaCnng11060D	70 kDa		0.083	-0.22	29.43	0	29.46	0	29.25	0	29.09	0	29.23	0	0	0
1688	TRUE	Empty	Proteasome subunit beta OS=Brassica napus OX=3708 GN=BnaC08g09900D PE=3 SV=1	A0A078HGB1_BRANA (+2)	BnaC08g09900D	23 kDa		0.12	-0.43	24.62	0	0	0	24.43	0	24.35	0	23.83	0	0	0
1689	TRUE	Empty	Cysteine synthase OS=Brassica napus OX=3708 GN=BnaCnng62620D PE=3 SV=1	A0A078JQZ5_BRANA	BnaCnng62620D	34 kDa	TRUE	0.22	0.76	0	0	0	0	23.45	0	24.15	0	0	0	24.27	0
1690	TRUE	Empty	Prolyl-tRNA synthetase OS=Brassica napus OX=3708 GN=BnaA02g10820D PE=3 SV=1	A0A078GPF4_BRANA	BnaA02g10820D	61 kDa		0.16	-1.52	23	0	22.93	0.53345	22.23	0	0	0	0	0	21.28	0
1691	TRUE	Empty	BnaA09g54000D protein OS=Brassica napus OX=3708 GN=BnaA09g54000D PE=4 SV=1	A0A078J512_BRANA	BnaA09g54000D	57 kDa		1	0.13	23.51	0	0	0	22.39	0	22.73	0	0	0	23.46	0
1692	TRUE	Empty	40S ribosomal protein S3a OS=Brassica napus OX=3708 GN=BnaA01g33400D PE=3 SV=1	A0A078G6S8_BRANA (+1)	BnaA01g33400D	30 kDa	TRUE	--	-23.73	23.87	0	23.6	0	0	0	0	0	0	0	0	0
1693	TRUE	Empty	BnaCnng19090D protein OS=Brassica napus OX=3708 GN=BnaCnng19090D PE=4 SV=1	A0A078IKD8_BRANA	BnaCnng19090D	70 kDa		0.13	-1.31	23.52	1.01776	23.33	1.10751	23.54	0	0	0	0	0	22.18	0
1694	TRUE	Empty	Signal sequence receptor subunit alpha OS=Brassica napus OX=3708 GN=BnaA04g11990D PE=3 SV=1	A0A078FSS5_BRANA	BnaA04g11990D	28 kDa		1	-0.35	0	0	23.49	0	25.13	0	0	0	24.05	0	0	0
1695	TRUE	Empty	hypothetical protein OS=Brassica napus OX=3708 GN=BnaA08g04210D PE=4 SV=1	tr|A0A078FWH4|A0A078FWH4_BRANA (+1)	BnaA08g04210D	24 kDa		0.48	-0.22	23.78	0.901231	24.83	0	24.59	0	0	0	0	0	24.18	0
1696	TRUE	Empty	hypothetical protein OS=Brassica napus OX=3708 GN=BnaC07g07040D PE=4 SV=1	tr|A0A078HPP7|A0A078HPP7_BRANA	BnaC07g07040D	33 kDa		0.18	-0.5	23.68	0	23.6	0	23.45	0	0	0	23.07	0	0	0
1697	TRUE	Empty	Carboxypeptidase OS=Brassica napus OX=3708 GN=BnaA04g07190D PE=3 SV=1	A0A078HQ25_BRANA	BnaA04g07190D	57 kDa		0.12	-2.81	27.33	0	27.21	0	0	0	24.23	0	24.69	0	0	0
1698	TRUE	Empty	Methionine--tRNA ligase OS=Brassica napus OX=3708 GN=BnaC08g26210D PE=3 SV=1	A0A078HTQ0_BRANA	BnaC08g26210D	66 kDa		0.65	0.18	23.25	0	23.58	0	23.87	0	23.76	0	0	0	0	0
1699	TRUE	Empty	BnaA02g04600D protein OS=Brassica napus OX=3708 GN=BnaA02g04600D PE=4 SV=1	A0A078I287_BRANA	BnaA02g04600D	37 kDa		0.22	-0.96	27.14	0	27.19	0	0	0	26.21	0	0	0	0	0
1700	TRUE	Empty	BnaC08g09650D protein OS=Brassica napus OX=3708 GN=BnaC08g09650D PE=4 SV=1	A0A078HGD4_BRANA	BnaC08g09650D	90 kDa		0.48	-1.06	24.12	0	23.61	0.926185	24.35	0	22.97	0	0	0	0	0
1701	TRUE	Empty	hypothetical protein OS=Brassica napus OX=3708 GN=BnaC03g59060D PE=4 SV=1	tr|A0A078I150|A0A078I150_BRANA	BnaC03g59060D	90 kDa	TRUE	0.32	3.99	18.05	0	0	0	0	0	22.04	0	0	0	0	0
1702	TRUE	Empty	Protein-methionine-S-oxide reductase OS=Brassica napus OX=3708 GN=BnaC09g47890D PE=3 SV=1	A0A078JHR9_BRANA	BnaC09g47890D	23 kDa		--	25.86	0	0	0	0	0	0	25.77	0	25.75	0	26.07	0
1703	TRUE	Empty	BnaC07g13150D protein OS=Brassica napus OX=3708 GN=BnaC07g13150D PE=3 SV=1	A0A078FDL8_BRANA (+1)	BnaC07g13150D	13 kDa		0.16	-0.93	26.68	0.671875	26.92	0	26.87	0	0	0	25.88	0	0	0
1704	TRUE	Empty	hypothetical protein OS=Brassica napus OX=3708 GN=BnaC05g18870D PE=3 SV=1	tr|A0A078ICP6|A0A078ICP6_BRANA	BnaC05g18870D	41 kDa	TRUE	1	-0.15	0	0	26.56	0	25.65	0	0	0	25.97	0	0	0
1705	TRUE	Empty	hypothetical protein OS=Brassica napus OX=3708 GN=BnaC02g17620D PE=3 SV=1	tr|A0A078H579|A0A078H579_BRANA	BnaC02g17620D	48 kDa		--	-21.16	0	0	20.8	0	21.47	0	0	0	0	0	0	0
1706	TRUE	Empty	BnaAnng05210D protein OS=Brassica napus OX=3708 GN=BnaAnng05210D PE=4 SV=1	A0A078HLQ3_BRANA	BnaAnng05210D	35 kDa		--	-24.71	24.67	0	24.75	0	0	0	0	0	0	0	0	0
1707	TRUE	Empty	hypothetical protein OS=Brassica napus OX=3708 GN=BnaA06g36380D PE=4 SV=1	tr|A0A078GA97|A0A078GA97_BRANA	BnaA06g36380D	31 kDa		0.22	-0.12	25.2	0	24.96	0	0	0	24.96	0	0	0	0	0
1708	TRUE	Empty	NADH-quinone oxidoreductase subunit I OS=Brassica napus OX=3708 GN=ndhI PE=3 SV=1	D1L8U3_BRANA	ndhI	19 kDa		0.18	-0.29	0	0	0	0	25.33	0	24.44	0	0	0	25.27	0.434006
1709	TRUE	Empty	hypothetical protein OS=Brassica napus OX=3708 GN=BnaA09g47860D PE=3 SV=1	tr|A0A078H8N9|A0A078H8N9_BRANA	BnaA09g47860D	41 kDa	TRUE	--	23.7	0	0	0	0	0	0	0	0	23.32	0.732013	24.28	0
1710	TRUE	Empty	Annexin OS=Brassica napus OX=3708 GN=BnaA08g06260D PE=3 SV=1	A0A078HYS1_BRANA	BnaA08g06260D	36 kDa	TRUE	--	-24.15	22.25	0	24.93	0	0	0	0	0	0	0	0	0
1711	TRUE	Empty	hypothetical protein OS=Brassica napus OX=3708 GN=BnaA09g34890D PE=4 SV=1	tr|A0A078HQU0|A0A078HQU0_BRANA	BnaA09g34890D	32 kDa		0.22	-0.31	24.17	0	24.48	0	0	0	0	0	0	0	24.01	0
1712	TRUE	Empty	Xyloglucan endotransglucosylase/hydrolase OS=Brassica napus OX=3708 GN=BnaA03g50060D PE=3 SV=1	A0A078HP66_BRANA	BnaA03g50060D	32 kDa	TRUE	--	24.46	0	0	0	0	0	0	24.78	0.445789	24.23	0	23.99	0
1713	TRUE	Empty	hypothetical protein OS=Brassica napus OX=3708 GN=BnaC09g46970D PE=3 SV=1	tr|A0A078G561|A0A078G561_BRANA	BnaC09g46970D	102 kDa	TRUE	--	-23.83	23.26	0	0	0	24.33	0	0	0	0	0	0	0
1714	TRUE	Empty	hypothetical protein OS=Brassica napus OX=3708 GN=BnaA05g15240D PE=4 SV=1	tr|A0A078I2V1|A0A078I2V1_BRANA	BnaA05g15240D	22 kDa		--	-24.14	24.56	0	24.21	0	23.57	0	0	0	0	0	0	0
1715	TRUE	Empty	hypothetical protein OS=Brassica napus OX=3708 GN=BnaA10g07110D PE=4 SV=1	tr|A0A078FN67|A0A078FN67_BRANA (+1)	BnaA10g07110D	48 kDa		0.32	-0.34	22.51	0	0	0	0	0	22.16	0	0	0	0	0
1716	TRUE	Empty	BnaC03g13470D protein OS=Brassica napus OX=3708 GN=BnaC03g13470D PE=3 SV=1	A0A078FF63_BRANA	BnaC03g13470D	61 kDa	TRUE	0.22	-1.54	0	0	0	0	23.07	0	20.2	0	0	0	22.27	0
1717	TRUE	Empty	Nucleolar protein 10 OS=Brassica napus OX=3708 GN=BnaA09g10290D PE=3 SV=1	A0A078HPJ5_BRANA	BnaA09g10290D	7 kDa	TRUE	--	25.68	0	0	0	0	0	0	0	0	25.19	0.793904	26.42	0
1718	TRUE	Empty	hypothetical protein OS=Brassica napus OX=3708 GN=BnaC03g73490D PE=3 SV=1	tr|A0A078JTQ4|A0A078JTQ4_BRANA	BnaC03g73490D	37 kDa		--	24.54	0	0	0	0	0	0	24.66	0	22.44	0	25.01	0
1719	TRUE	Empty	hypothetical protein OS=Brassica napus OX=3708 GN=BnaC03g58730D PE=3 SV=1	tr|A0A078HD44|A0A078HD44_BRANA	BnaC03g58730D	48 kDa		--	23.06	0	0	0	0	0	0	23.72	0	0	0	22.27	0
1720	TRUE	Empty	hypothetical protein OS=Brassica napus OX=3708 GN=BnaC09g29820D PE=4 SV=1	tr|A0A078HB85|A0A078HB85_BRANA	BnaC09g29820D	30 kDa	TRUE	--	-26.02	0	0	0	0	26.02	0	0	0	0	0	0	0
1721	TRUE	Empty	BnaC02g16880D protein OS=Brassica napus OX=3708 GN=BnaC02g16880D PE=4 SV=1	A0A078IKR9_BRANA	BnaC02g16880D	51 kDa		--	0	0	0	0	0	0	0	0	0	0	0	0	0
1722	TRUE	Empty	BnaA10g10610D protein OS=Brassica napus OX=3708 GN=BnaA10g10610D PE=4 SV=1	A0A078H7F5_BRANA	BnaA10g10610D	12 kDa		--	26.95	0	0	0	0	0	0	0	0	0	0	26.95	0
1723	TRUE	Empty	60S ribosomal protein L27 OS=Brassica napus OX=3708 GN=BnaAnng10340D PE=3 SV=1	A0A078IH64_BRANA	BnaAnng10340D	13 kDa	TRUE	--	27.78	0	0	0	0	0	0	27.78	0	0	0	0	0
1724	TRUE	Empty	hypothetical protein OS=Brassica napus OX=3708 GN=BnaA02g30400D PE=3 SV=1	tr|A0A078F1F5|A0A078F1F5_BRANA	BnaA02g30400D	24 kDa	TRUE	0.05	0.55	26.37	0	25.67	0	26.05	0	26.52	0	26.66	0	26.57	0
1725	TRUE	Empty	Non-specific lipid-transfer protein OS=Brassica napus OX=3708 GN=BnaA02g07110D PE=3 SV=1	A0A078EQE4_BRANA	BnaA02g07110D	11 kDa		0.05	1.65	26.91	0	26.98	0	26.58	0	28.44	0	28.68	0	28.31	0
1726	TRUE	Empty	60S ribosomal protein L13 OS=Brassica napus OX=3708 GN=BnaA06g16250D PE=3 SV=1	A0A078F439_BRANA	BnaA06g16250D	24 kDa	TRUE	0.83	0.02	24.22	0	24.18	0	24.29	0	24.21	0	24.19	0	24.32	0
1727	TRUE	Empty	Small ubiquitin-related modifier OS=Brassica napus OX=3708 GN=BnaC01g19050D PE=3 SV=1	A0A078GXA8_BRANA	BnaC01g19050D	12 kDa	TRUE	0.05	0.5	24.13	0	24.15	0	24.31	0	24.93	0	24.59	0	24.57	0
1728	TRUE	Empty	BnaA03g48230D protein OS=Brassica napus OX=3708 GN=BnaA03g48230D PE=4 SV=1	A0A078I713_BRANA	BnaA03g48230D	10 kDa		0.083	-1.21	28.38	0	29.63	0	29.41	0	28.01	0	0	0	28.06	0
1729	TRUE	Empty	BnaCnng54370D protein OS=Brassica napus OX=3708 GN=BnaCnng54370D PE=4 SV=1	A0A078JKM0_BRANA	BnaCnng54370D	39 kDa	TRUE	0.05	-0.45	25.44	0	25.46	0	25.43	0	25.37	0	23.6	0	25.18	0
1730	TRUE	Empty	hypothetical protein OS=Brassica napus OX=3708 GN=BnaA10g29290D PE=3 SV=1	tr|A0A078JAC9|A0A078JAC9_BRANA	BnaA10g29290D	22 kDa		0.13	-0.33	23.81	0	23.38	0	23.21	0	23.03	0	23.1	0	23.25	0
1731	TRUE	Empty	BnaC01g10130D protein OS=Brassica napus OX=3708 GN=BnaC01g10130D PE=4 SV=1	A0A078HM09_BRANA (+1)	BnaC01g10130D	24 kDa	TRUE	0.28	0.08	23.88	0	24.16	0	24.17	0	24.22	0	24.21	0	24.02	0
1732	TRUE	Empty	BnaCnng62950D protein OS=Brassica napus OX=3708 GN=BnaCnng62950D PE=4 SV=1	A0A078JUZ3_BRANA (+1)	BnaCnng62950D	68 kDa		0.13	0.36	23.69	0	23.7	0	22.33	0	23.69	0	23.8	0	23.79	0
1733	TRUE	Empty	hypothetical protein OS=Brassica napus OX=3708 GN=BnaA04g29570D PE=4 SV=1	tr|A0A078IVK1|A0A078IVK1_BRANA	BnaA04g29570D	18 kDa		0.05	-0.43	26.86	0	26.95	0	26.87	0	26.43	0	26.3	0	26.68	0
1734	TRUE	Empty	hypothetical protein OS=Brassica napus OX=3708 GN=BnaA04g15980D PE=3 SV=1	tr|A0A078GVP7|A0A078GVP7_BRANA	BnaA04g15980D	11 kDa		0.16	0.28	27.83	0	26.88	2.71708	27.8	0	0	0	27.82	0	27.93	0
1735	TRUE	Empty	hypothetical protein OS=Brassica napus OX=3708 GN=BnaA05g28080D PE=3 SV=1	tr|A0A078F657|A0A078F657_BRANA	BnaA05g28080D	29 kDa		--	22.67	0	0	0	0	0	0	22.76	0	23.06	0	22.43	0.505213
1736	TRUE	Empty	hypothetical protein OS=Brassica napus OX=3708 GN=BnaA01g05890D PE=4 SV=1	tr|A0A078GNX8|A0A078GNX8_BRANA	BnaA01g05890D	20 kDa		0.12	1.6	19	0	19.03	0	0	0	21.28	0	19.47	0	0	0
1737	TRUE	Empty	BnaA10g10320D protein OS=Brassica napus OX=3708 GN=BnaA10g10320D PE=4 SV=1	A0A078FYH4_BRANA	BnaA10g10320D	16 kDa		0.22	0.77	0	0	0	0	23.29	0	24.34	0	0	0	23.78	0
1738	TRUE	Empty	hypothetical protein OS=Brassica napus OX=3708 GN=BnaC04g55720D PE=4 SV=1	tr|A0A078IR95|A0A078IR95_BRANA	BnaC04g55720D	43 kDa		1	0.18	21.07	0	21.05	0	21.33	0	21.96	0	20.5	0	0	0
1739	TRUE	Empty	hypothetical protein OS=Brassica napus OX=3708 GN=BnaC07g27410D PE=4 SV=1	tr|A0A078DAZ5|A0A078DAZ5_BRANA	BnaC07g27410D	62 kDa		0.56	-0.26	23.23	0	21.62	0	23.3	0	0	0	22.66	0	22.74	0
1740	TRUE	Empty	hypothetical protein OS=Brassica napus OX=3708 GN=BnaA03g13090D PE=4 SV=1	tr|A0A078HK26|A0A078HK26_BRANA (+1)	BnaA03g13090D	19 kDa		0.28	-1.02	25.16	0	25.21	0	23.99	0	0	0	24.26	0	23.29	1.57647
1741	TRUE	Empty	Xyloglucan endotransglucosylase/hydrolase OS=Brassica napus OX=3708 GN=BnaA01g06750D PE=3 SV=1	A0A078GSK1_BRANA	BnaA01g06750D	32 kDa	TRUE	0.56	-0.55	26.56	0	26.35	0	26.19	0	25.05	0	0	0	26.52	0
1742	TRUE	Empty	Clathrin light chain OS=Brassica napus OX=3708 GN=BnaC04g05360D PE=3 SV=1	A0A078G7B3_BRANA	BnaC04g05360D	53 kDa	TRUE	0.083	1.16	23.46	0	22.29	0	0	0	24.14	0	24.13	0	23.98	0
1743	TRUE	Empty	Reticulon-like protein OS=Brassica napus OX=3708 GN=BnaC09g11820D PE=4 SV=1	A0A078GKB0_BRANA	BnaC09g11820D	28 kDa		0.083	-0.07	24.24	0	24.32	0	0	0	24.17	0	24.23	0	24.22	0
1744	TRUE	Empty	Acyl carrier protein OS=Brassica napus OX=3708 GN=BnaA02g12050D PE=3 SV=1	A0A078FTP4_BRANA	BnaA02g12050D	15 kDa		0.56	0.38	24.29	0	24.08	0	0	0	23.29	0	24.85	0	24.84	0
1745	TRUE	Empty	BnaA01g14100D protein OS=Brassica napus OX=3708 GN=BnaA01g14100D PE=4 SV=1	A0A078H9H5_BRANA	BnaA01g14100D	83 kDa		0.44	0.36	0	0	23.78	0	25.56	0	25.61	0	24.65	0	0	0
1746	TRUE	Empty	hypothetical protein OS=Brassica napus OX=3708 GN=BnaA01g32080D PE=4 SV=1	tr|A0A078HUD5|A0A078HUD5_BRANA	BnaA01g32080D	30 kDa		0.56	0.6	0	0	21.18	0	22.25	0	21.44	0	22.23	0	25.77	0
1747	TRUE	Empty	hypothetical protein OS=Brassica napus OX=3708 GN=BnaC08g48840D PE=4 SV=1	tr|A0A078IYW7|A0A078IYW7_BRANA	BnaC08g48840D	29 kDa		--	24.23	0	0	0	0	0	0	0	0	0	0	24.23	0
1748	TRUE	Empty	N-acetyl-glutamate semialdehyde dehydrogenase OS=Brassica napus OX=3708 GN=BnaA09g12570D PE=3 SV=1	A0A078I5L3_BRANA	BnaA09g12570D	43 kDa	TRUE	0.25	-0.55	25.38	0	24.66	0	25.43	0	0	0	24.71	0	24.56	0
1749	TRUE	Empty	hypothetical protein OS=Brassica napus OX=3708 GN=BnaC01g35080D PE=4 SV=1	tr|A0A078GUM0|A0A078GUM0_BRANA	BnaC01g35080D	48 kDa		0.25	-0.63	22.49	0	21.32	0	20.98	0	0	0	21.07	0	20.79	0
1750	TRUE	Empty	Glutathione transferase OS=Brassica napus OX=3708 GN=BnaCnng47740D PE=3 SV=1	A0A078JFT9_BRANA	BnaCnng47740D	24 kDa		0.25	-0.08	25.1	0	25.08	0	25.01	0	24.9	0	0	0	25.07	0
1751	TRUE	Empty	hypothetical protein OS=Brassica napus OX=3708 GN=BnaA09g10600D PE=3 SV=1	tr|A0A078HST1|A0A078HST1_BRANA	BnaA09g10600D	54 kDa		0.18	-0.4	26.64	0	26.54	0	26.53	0	0	0	0	0	26.17	0
1752	TRUE	Empty	hypothetical protein OS=Brassica napus OX=3708 GN=BnaA09g55760D PE=4 SV=1	tr|A0A078IX79|A0A078IX79_BRANA	BnaA09g55760D	9 kDa		0.18	1.84	25.23	0	0	0	0	0	27.63	0	27.03	0	26.59	0
1753	TRUE	Empty	hypothetical protein OS=Brassica napus OX=3708 GN=BnaC06g02160D PE=4 SV=1	tr|A0A078HPX6|A0A078HPX6_BRANA	BnaC06g02160D	48 kDa		1	-0.21	24.45	5.08591	24.58	4.88513	24.54	5.27944	0	0	24.31	0	0	0
1754	TRUE	Empty	Peptidylprolyl isomerase OS=Brassica napus OX=3708 GN=BnaC03g41190D PE=4 SV=1	A0A078G953_BRANA	BnaC03g41190D	13 kDa		0.65	-0.6	27.5	0	26.54	0	27.38	0	0	0	26.6	0	0	0
1755	TRUE	Empty	snRNP core protein D2 OS=Brassica napus OX=3708 GN=BnaA09g40180D PE=3 SV=1	A0A078FEM4_BRANA	BnaA09g40180D	43 kDa		0.62	0.82	24.33	0	0	0	0	0	24.95	1.32806	25.28	0.970633	25.04	1.67541
1756	TRUE	Empty	hypothetical protein OS=Brassica napus OX=3708 GN=BnaC07g50480D PE=4 SV=1	tr|A0A078JM39|A0A078JM39_BRANA	BnaC07g50480D	52 kDa		0.64	0.42	0	0	24.61	0.661557	0	0	24.95	0	24.99	4.22769	25.14	0
1757	TRUE	Empty	hypothetical protein OS=Brassica napus OX=3708 GN=BnaA03g48640D PE=4 SV=1	tr|A0A078GZ27|A0A078GZ27_BRANA	BnaA03g48640D	68 kDa		--	0	0	0	0	0	0	0	0	0	0	0	0	0
1758	TRUE	Empty	Acetyltransferase component of pyruvate dehydrogenase complex OS=Brassica napus OX=3708 GN=BnaA06g00560D PE=3 SV=1	A0A078GHH0_BRANA	BnaA06g00560D	60 kDa	TRUE	--	-24.95	25.09	0	24.53	0	25.17	0	0	0	0	0	0	0
1759	TRUE	Empty	BnaC04g40340D protein OS=Brassica napus OX=3708 GN=BnaC04g40340D PE=4 SV=1	A0A078IGW7_BRANA	BnaC04g40340D	79 kDa		0.44	-0.41	24.1	0	24.67	0	0	0	23.81	0	24.15	0	0	0
1760	TRUE	Empty	hypothetical protein OS=Brassica napus OX=3708 GN=BnaA05g32500D PE=4 SV=1	tr|A0A078HZY9|A0A078HZY9_BRANA	BnaA05g32500D	18 kDa		0.56	0.66	0	0	21.46	0	21.78	0	22.13	0.986453	22.44	0	0	0
1761	TRUE	Empty	hypothetical protein OS=Brassica napus OX=3708 GN=BnaC03g41670D PE=4 SV=1	tr|A0A078HE30|A0A078HE30_BRANA	BnaC03g41670D	21 kDa		0.18	0.53	23.02	0	23.09	0	22.28	0	0	0	23.37	0	0	0
1762	TRUE	Empty	hypothetical protein OS=Brassica napus OX=3708 GN=BnaC04g50130D PE=3 SV=1	tr|A0A078GQB6|A0A078GQB6_BRANA (+1)	BnaC04g50130D	27 kDa		0.12	0.34	22.9	0	23.01	0	0	0	0	0	23.21	0	23.39	0
1763	TRUE	Empty	BnaA09g17730D protein OS=Brassica napus OX=3708 GN=BnaA09g17730D PE=3 SV=1	A0A078FJA0_BRANA (+1)	BnaA09g17730D	83 kDa		0.65	-0.95	24.13	0	24.36	0	22.53	0	0	0	0	0	23	0
1764	TRUE	Empty	Transcription initiation factor IIF subunit beta OS=Brassica napus OX=3708 GN=BnaC02g24370D PE=3 SV=1	A0A078G4S6_BRANA (+1)	BnaC02g24370D	29 kDa		0.32	-0.3	0	0	0	0	23.96	0	0	0	0	0	23.66	0
1765	TRUE	Empty	BnaC03g64850D protein OS=Brassica napus OX=3708 GN=BnaC03g64850D PE=4 SV=1	A0A078GLH5_BRANA	BnaC03g64850D	25 kDa		--	-25.38	25.56	0	0	0	25.2	0	0	0	0	0	0	0
1766	TRUE	Empty	BnaA02g04520D protein OS=Brassica napus OX=3708 GN=BnaA02g04520D PE=4 SV=1	A0A078I4I0_BRANA	BnaA02g04520D	51 kDa		0.12	-1.54	0	0	25.11	0	25.62	0	0	0	22.77	0	24.59	0
1767	TRUE	Empty	BnaA07g08920D protein OS=Brassica napus OX=3708 GN=BnaA07g08920D PE=4 SV=1	A0A078FRE7_BRANA (+1)	BnaA07g08920D	14 kDa	TRUE	0.22	-1.71	0	0	25.41	0	24.81	0	0	0	23.41	0	0	0
1768	TRUE	Empty	50S ribosomal protein L22, chloroplastic OS=Brassica napus OX=3708 GN=BnaA06g19340D PE=3 SV=1	A0A078GTV5_BRANA	BnaA06g19340D	18 kDa		0.18	1.2	19.65	0	0	0	0	0	20.66	0	21.12	0	20.77	0
1769	TRUE	Empty	hypothetical protein OS=Brassica napus OX=3708 GN=BnaA09g47210D PE=4 SV=1	tr|A0A078GMN6|A0A078GMN6_BRANA	BnaA09g47210D	16 kDa	TRUE	0.22	0.14	23.92	0	0	0	23.91	1.22199	0	0	24.06	0	0	0
1770	TRUE	Empty	Aldose 1-epimerase OS=Brassica napus OX=3708 GN=BnaA06g17140D PE=3 SV=1	A0A078HHR9_BRANA	BnaA06g17140D	40 kDa		0.32	-1.04	0	0	25.76	0	0	0	0	0	0	0	24.72	0
1771	TRUE	Empty	Cysteine desulfurase OS=Brassica napus OX=3708 GN=BnaC09g50970D PE=3 SV=1	A0A078J7F6_BRANA	BnaC09g50970D	50 kDa		--	23.25	0	0	0	0	0	0	0	0	23.11	0	23.37	0
1772	TRUE	Empty	BnaC05g52030D protein OS=Brassica napus OX=3708 GN=BnaC05g52030D PE=3 SV=1	A0A078IS25_BRANA	BnaC05g52030D	78 kDa		--	-22.48	22.75	0	0	0	22.2	0	0	0	0	0	0	0
1773	TRUE	Empty	hypothetical protein OS=Brassica napus OX=3708 GN=BnaCnng73290D PE=4 SV=1	tr|A0A078K0T8|A0A078K0T8_BRANA	BnaCnng73290D	26 kDa		1	-0.09	24.24	0	0	0	24.6	0	23.23	0	25.14	0	0	0
1774	TRUE	Empty	Lysyl-tRNA synthetase OS=Brassica napus OX=3708 GN=BnaAnng09520D PE=4 SV=1	A0A078IAJ9_BRANA	BnaAnng09520D	38 kDa	TRUE	1	0.03	0	0	23.13	0	20.68	0	0	0	22.46	0	22.31	0
1775	TRUE	Empty	hypothetical protein OS=Brassica napus OX=3708 GN=BnaA06g37040D PE=4 SV=1	tr|A0A078GBC7|A0A078GBC7_BRANA	BnaA06g37040D	15 kDa		--	26.15	0	0	0	0	0	0	0	0	26.15	0	0	0
1776	TRUE	Empty	BnaA05g34440D protein OS=Brassica napus OX=3708 GN=BnaA05g34440D PE=4 SV=1	A0A078IYS0_BRANA	BnaA05g34440D	27 kDa	TRUE	0.32	3.24	0	0	0	0	22.95	0	0	0	0	0	26.19	0
1777	TRUE	Empty	hypothetical protein OS=Brassica napus OX=3708 GN=BnaC01g00240D PE=4 SV=1	tr|A0A078HXP0|A0A078HXP0_BRANA	BnaC01g00240D	38 kDa	TRUE	1	0.37	25.25	0	0	0	24.07	0	25.07	0	0	0	25.03	0
1778	TRUE	Empty	BnaC04g04280D protein OS=Brassica napus OX=3708 GN=BnaC04g04280D PE=4 SV=1	A0A078G1Q5_BRANA	BnaC04g04280D	295 kDa		0.22	-4.85	23.93	0	0	0	24.47	0	0	0	0	0	19.36	0
1779	TRUE	Empty	hypothetical protein OS=Brassica napus OX=3708 GN=BnaC05g07890D PE=3 SV=1	tr|A0A078HHV9|A0A078HHV9_BRANA (+1)	BnaC05g07890D	25 kDa		0.48	0.31	24.48	0	0	0	0	0	0	0	25.09	0.456661	23.95	1.4772
1780	TRUE	Empty	hypothetical protein OS=Brassica napus OX=3708 GN=BnaC03g71340D PE=3 SV=1	tr|A0A078JBT1|A0A078JBT1_BRANA	BnaC03g71340D	105 kDa		1	-0.02	0	0	0	0	27.62	0	0	0	27.93	0	27.26	0
1781	TRUE	Empty	Methylenetetrahydrofolate reductase OS=Brassica napus OX=3708 GN=BnaC04g03400D PE=3 SV=1	A0A078FXH9_BRANA	BnaC04g03400D	67 kDa	TRUE	0.32	-0.3	0	0	0	0	23.28	0	0	0	22.97	0	0	0
1782	TRUE	Empty	BnaA06g02050D protein OS=Brassica napus OX=3708 GN=BnaA06g02050D PE=4 SV=1	A0A078GCU9_BRANA	BnaA06g02050D	100 kDa	TRUE	0.32	3.63	0	0	20.67	0	0	0	0	0	24.3	0	0	0
1783	TRUE	Empty	hypothetical protein OS=Brassica napus OX=3708 GN=BnaA08g00150D PE=4 SV=1	tr|A0A078HYI0|A0A078HYI0_BRANA	BnaA08g00150D	82 kDa		--	0	0	0	0	0	0	0	0	0	0	0	0	0
1784	TRUE	Empty	BnaA06g35090D protein OS=Brassica napus OX=3708 GN=BnaA06g35090D PE=4 SV=1	A0A078FT27_BRANA	BnaA06g35090D	78 kDa		--	20.06	0	0	0	0	0	0	20.57	0	19.37	0	0	0
1785	TRUE	Empty	Coatomer subunit gamma OS=Brassica napus OX=3708 GN=BnaC03g66090D PE=3 SV=1	A0A078IAL6_BRANA	BnaC03g66090D	98 kDa		0.32	-1.9	0	0	23.3	0	0	0	0	0	21.4	0	0	0
1786	TRUE	Empty	Xyloglucan endotransglucosylase/hydrolase OS=Brassica napus OX=3708 GN=BnaC04g08400D PE=3 SV=1	A0A078H6P7_BRANA	BnaC04g08400D	34 kDa		1	0.16	22.97	0	24.67	0	0	0	0	0	24.08	0	0	0
1787	TRUE	Empty	BnaAnng41430D protein (Fragment) OS=Brassica napus OX=3708 GN=BnaAnng41430D PE=4 SV=1	A0A078K0S5_BRANA	BnaAnng41430D	28 kDa	TRUE	0.32	1.45	24.12	0	0	0	0	0	0	0	0	0	25.57	0
1788	TRUE	Empty	hypothetical protein OS=Brassica napus OX=3708 GN=BnaA04g11570D PE=4 SV=1	tr|A0A078FSQ7|A0A078FSQ7_BRANA	BnaA04g11570D	18 kDa		--	-22.73	22.56	0	22.9	0	0	0	0	0	0	0	0	0
1789	TRUE	Empty	hypothetical protein OS=Brassica napus OX=3708 GN=BnaC06g29630D PE=4 SV=1	tr|A0A078H7Y4|A0A078H7Y4_BRANA	BnaC06g29630D	63 kDa		--	-23.35	23.81	0.886178	22.2	0	23.04	0	0	0	0	0	0	0
1790	TRUE	Empty	Inorganic diphosphatase OS=Brassica napus OX=3708 GN=BnaC04g27080D PE=3 SV=1	A0A078H1Z4_BRANA	BnaC04g27080D	59 kDa	TRUE	--	-24.92	24.84	0	25.39	0	24.55	0	0	0	0	0	0	0
1791	TRUE	Empty	hypothetical protein OS=Brassica napus OX=3708 GN=BnaC08g13830D PE=4 SV=1	tr|A0A078G2D0|A0A078G2D0_BRANA	BnaC08g13830D	47 kDa	TRUE	--	-21.72	21.64	0	21.8	0	0	0	0	0	0	0	0	0
1792	TRUE	Empty	Ferredoxin--NADP reductase, chloroplastic OS=Brassica napus OX=3708 GN=BnaC05g23490D PE=3 SV=1	A0A078F572_BRANA	BnaC05g23490D	43 kDa	TRUE	--	23.8	0	0	0	0	0	0	24	0	22.07	0	24.17	0
1793	TRUE	Empty	Protein-serine/threonine phosphatase OS=Brassica napus OX=3708 GN=BnaA03g12470D PE=3 SV=1	A0A078JCU3_BRANA	BnaA03g12470D	53 kDa		--	21.82	0	0	0	0	0	0	21.82	0	0	0	0	0
1794	TRUE	Empty	ABC-type xenobiotic transporter OS=Brassica napus OX=3708 GN=BnaC01g38010D PE=3 SV=1	A0A078GFS6_BRANA	BnaC01g38010D	118 kDa		--	-26.14	0	0	25.9	0	26.37	0	0	0	0	0	0	0
1795	TRUE	Empty	hypothetical protein OS=Brassica napus OX=3708 GN=BnaAnng33370D PE=4 SV=1	tr|A0A078JXZ8|A0A078JXZ8_BRANA	BnaAnng33370D	13 kDa	TRUE	--	0	0	0	0	0	0	0	0	0	0	0	0	0
1796	TRUE	Empty	hypothetical protein OS=Brassica napus OX=3708 GN=BnaC03g58350D PE=3 SV=1	tr|A0A078FI31|A0A078FI31_BRANA	BnaC03g58350D	28 kDa		--	-23.79	24	0.593501	0	0	23.43	0	0	0	0	0	0	0
1797	TRUE	Empty	Beta-amylase OS=Brassica napus OX=3708 GN=BnaA05g10780D PE=3 SV=1	A0A078IE50_BRANA	BnaA05g10780D	67 kDa		--	22.37	0	0	0	0	0	0	20.29	0	0	0	23.08	0
1798	TRUE	Empty	1-phosphatidylinositol-4-phosphate 5-kinase OS=Brassica napus OX=3708 GN=BnaC05g00540D PE=4 SV=1	A0A078FL52_BRANA	BnaC05g00540D	48 kDa		--	25.78	0	0	0	0	0	0	0	0	0	0	25.78	0
1799	TRUE	Empty	BnaC09g31250D protein OS=Brassica napus OX=3708 GN=BnaC09g31250D PE=4 SV=1	A0A078G356_BRANA (+1)	BnaC09g31250D	45 kDa		--	-24.35	24.35	0	0	0	0	0	0	0	0	0	0	0
1800	TRUE	Empty	hypothetical protein OS=Brassica napus OX=3708 GN=BnaC03g64040D PE=4 SV=1	tr|A0A078GY35|A0A078GY35_BRANA	BnaC03g64040D	66 kDa		--	22.51	0	0	0	0	0	0	21.51	0	0	0	23.23	0
1801	TRUE	Empty	BnaC09g09230D protein OS=Brassica napus OX=3708 GN=BnaC09g09230D PE=4 SV=1	A0A078GN74_BRANA	BnaC09g09230D	56 kDa	TRUE	--	-23.35	23.44	0	23.26	0	0	0	0	0	0	0	0	0
1802	TRUE	Empty	hypothetical protein OS=Brassica napus OX=3708 GN=BnaA04g17710D PE=3 SV=1	tr|A0A078GVX6|A0A078GVX6_BRANA	BnaA04g17710D	28 kDa	TRUE	--	-23.72	23.42	4.7808	24.06	0	0	0	0	0	0	0	0	0
1803	TRUE	Empty	hypothetical protein OS=Brassica napus OX=3708 GN=BnaA07g03150D PE=3 SV=1	tr|A0A078GXZ8|A0A078GXZ8_BRANA	BnaA07g03150D	40 kDa	TRUE	0.32	-0.2	0	0	23.72	0	0	0	0	0	0	0	23.52	0
1804	TRUE	Empty	hypothetical protein OS=Brassica napus OX=3708 GN=BnaC04g05020D PE=4 SV=1	tr|A0A078IGF7|A0A078IGF7_BRANA	BnaC04g05020D	51 kDa		0.32	-1.81	0	0	25.8	0	0	0	0	0	24	0	0	0
1805	TRUE	Empty	Clathrin heavy chain OS=Brassica napus OX=3708 GN=BnaA01g31170D PE=3 SV=1	A0A078HEV4_BRANA	BnaA01g31170D	190 kDa	TRUE	--	26.22	0	0	0	0	0	0	0	0	26.22	0	0	0
1806	TRUE	Empty	BnaA05g12850D protein OS=Brassica napus OX=3708 GN=BnaA05g12850D PE=3 SV=1	A0A078HLU5_BRANA (+1)	BnaA05g12850D	53 kDa		--	23.18	0	0	0	0	0	0	0	0	0	0	23.18	0.641537
1807	TRUE	Empty	BnaA01g35040D protein OS=Brassica napus OX=3708 GN=BnaA01g35040D PE=4 SV=1	A0A078JU12_BRANA (+1)	BnaA01g35040D	59 kDa		--	-23.67	0	0	0	0	23.67	0	0	0	0	0	0	0
1808	TRUE	Empty	hypothetical protein OS=Brassica napus OX=3708 GN=BnaCnng18610D PE=4 SV=1	tr|A0A078IL13|A0A078IL13_BRANA	BnaCnng18610D	41 kDa		0.29	-0.19	22.22	0	22.52	0	22.54	0	21.92	0	22.14	0	22.64	0.873718
1809	TRUE	Empty	hypothetical protein OS=Brassica napus OX=3708 GN=BnaA08g28720D PE=4 SV=1	tr|A0A078FTG4|A0A078FTG4_BRANA	BnaA08g28720D	41 kDa		0.28	0.68	21.01	0	21.96	0	22.74	0	22.97	0	22.22	0	22.74	0
1810	TRUE	Empty	40S ribosomal protein S6 OS=Brassica napus OX=3708 GN=BnaA08g30710D PE=3 SV=1	A0A078JG43_BRANA	BnaA08g30710D	28 kDa	TRUE	0.05	-0.47	29.47	0	29.63	0	29.09	0	28.95	0	29.07	0	28.77	0
1811	TRUE	Empty	Chalcone-flavonone isomerase family protein OS=Brassica napus OX=3708 GN=BnaAnng37160D PE=3 SV=1	A0A078K0E0_BRANA	BnaAnng37160D	10 kDa		0.83	0.03	22.9	0	22.68	0	23.2	0	23.35	0	22.81	0	22.71	0
1812	TRUE	Empty	hypothetical protein OS=Brassica napus OX=3708 GN=BnaC08g43520D PE=3 SV=1	tr|A0A078GDJ9|A0A078GDJ9_BRANA	BnaC08g43520D	17 kDa		0.083	1.02	23.74	0	23.3	0	24.02	0	24.55	0	0	0	24.88	0
1813	TRUE	Empty	hypothetical protein OS=Brassica napus OX=3708 GN=BnaC04g00600D PE=4 SV=1	tr|A0A078HUS6|A0A078HUS6_BRANA	BnaC04g00600D	19 kDa		0.05	-0.58	26.3	0	26.41	0	25.95	0	25.83	0	25.46	0	25.65	0
1814	TRUE	Empty	40S ribosomal protein S12 OS=Brassica napus OX=3708 GN=BnaCnng70680D PE=3 SV=1	A0A078JX32_BRANA	BnaCnng70680D	13 kDa	TRUE	0.05	0.17	27.08	0	26.9	0	27.08	0	27.26	0	27.11	0	27.21	0
1815	TRUE	Empty	BnaC03g45040D protein OS=Brassica napus OX=3708 GN=BnaC03g45040D PE=3 SV=1	A0A078ILZ0_BRANA	BnaC03g45040D	40 kDa	TRUE	0.05	0.81	22.46	0	21.78	0	22.55	0	23.23	0	23.42	0	22.58	0
1816	TRUE	Empty	hypothetical protein OS=Brassica napus OX=3708 GN=BnaA02g04260D PE=3 SV=1	tr|A0A078I4W4|A0A078I4W4_BRANA	BnaA02g04260D	24 kDa	TRUE	0.51	-0.67	26.08	0	25.99	0	25.73	0	25.21	0	26.44	0	24.48	0
1817	TRUE	Empty	SKP1-like protein OS=Brassica napus OX=3708 GN=BnaA02g17620D PE=3 SV=1	A0A078HQM9_BRANA	BnaA02g17620D	18 kDa		0.28	0.32	24.22	0	24.53	0	24.31	0	25.31	0	24.55	0	24.26	0
1818	TRUE	Empty	BnaC09g50550D protein OS=Brassica napus OX=3708 GN=BnaC09g50550D PE=4 SV=1	A0A078I1V3_BRANA	BnaC09g50550D	36 kDa	TRUE	0.12	-0.44	0	0	23.46	0	23.36	0	23.15	0	22.78	0	0	0
1819	TRUE	Empty	hypothetical protein OS=Brassica napus OX=3708 GN=BnaC01g30540D PE=4 SV=1	tr|A0A078F7G0|A0A078F7G0_BRANA	BnaC01g30540D	26 kDa	TRUE	0.25	0.15	23.94	0	24.26	0	23.99	0	23.99	0	24.42	0	0	0
1820	TRUE	Empty	Protein phosphatase OS=Brassica napus OX=3708 GN=BnaC07g16590D PE=3 SV=1	A0A078GZY1_BRANA	BnaC07g16590D	43 kDa		0.44	-0.63	0	0	24.15	0	24.38	0	0	0	24.25	0	20.04	0
1821	TRUE	Empty	hypothetical protein OS=Brassica napus OX=3708 GN=BnaA08g28020D PE=3 SV=1	tr|A0A078FTB8|A0A078FTB8_BRANA	BnaA08g28020D	37 kDa		0.32	-0.33	0	0	23.43	0	0	0	0	0	23.11	0	0	0
1822	TRUE	Empty	hypothetical protein OS=Brassica napus OX=3708 GN=BnaA09g07240D PE=4 SV=1	tr|A0A078G071|A0A078G071_BRANA	BnaA09g07240D	29 kDa		0.083	-0.75	25.42	0	25.15	0	25.13	0	24.69	0	0	0	24.26	0
1823	TRUE	Empty	hypothetical protein OS=Brassica napus OX=3708 GN=BnaA07g31810D PE=4 SV=1	tr|A0A078I659|A0A078I659_BRANA	BnaA07g31810D	17 kDa		0.56	-0.12	25.48	0	25.5	0	25.53	0	0	0	25.25	0	25.5	0
1824	TRUE	Empty	hypothetical protein OS=Brassica napus OX=3708 GN=BnaC09g42850D PE=4 SV=1	tr|A0A078F915|A0A078F915_BRANA	BnaC09g42850D	20 kDa		0.51	-0.54	25.53	0	25.11	3.0961	0	0	25.19	0	24.57	0	24.8	0
1825	TRUE	Empty	hypothetical protein OS=Brassica napus OX=3708 GN=BnaC03g30910D PE=4 SV=1	tr|A0A078FY34|A0A078FY34_BRANA	BnaC03g30910D	33 kDa	TRUE	1	0.01	26.43	0	26.33	0	26.62	0	0	0	26.39	0	26.56	0
1826	TRUE	Empty	hypothetical protein OS=Brassica napus OX=3708 GN=BnaA05g33140D PE=3 SV=1	tr|A0A078IHA7|A0A078IHA7_BRANA	BnaA05g33140D	17 kDa	TRUE	0.25	0.3	27.63	0	28.22	0	27.92	0	0	0	28.16	0	28.29	0
1827	TRUE	Empty	Protein-L-isoaspartate O-methyltransferase OS=Brassica napus OX=3708 GN=BnaC03g27690D PE=3 SV=1	A0A078H8C6_BRANA (+1)	BnaC03g27690D	33 kDa		0.083	0.86	22.14	0	23.17	0	0	0	23.2	0	23.75	0	23.62	0
1828	TRUE	Empty	BnaC06g23380D protein OS=Brassica napus OX=3708 GN=BnaC06g23380D PE=4 SV=1	A0A078FCN8_BRANA	BnaC06g23380D	41 kDa		0.25	0.14	0	0	24.02	0	23.87	0	24.04	0	24.31	0	23.89	0
1829	TRUE	Empty	hypothetical protein OS=Brassica napus OX=3708 GN=BnaA05g10000D PE=4 SV=1	tr|A0A078FXV3|A0A078FXV3_BRANA (+1)	BnaA05g10000D	32 kDa		--	23.48	0	0	0	0	0	0	23.95	0	21.07	0	23.61	0
1830	TRUE	Empty	Peroxidase OS=Brassica napus OX=3708 GN=BnaC05g03300D PE=3 SV=1	A0A078IKF4_BRANA	BnaC05g03300D	35 kDa	TRUE	1	-0.49	0	0	30.68	0	0	0	30.19	6.40957	0	0	0	0
1831	TRUE	Empty	Pyruvate dehydrogenase E1 component subunit beta OS=Brassica napus OX=3708 GN=BnaA09g26420D PE=4 SV=1	A0A078GLR5_BRANA	BnaA09g26420D	35 kDa		1	0.34	24.12	0	25.44	0	0	0	25.03	0	25.26	0	0	0
1832	TRUE	Empty	hypothetical protein OS=Brassica napus OX=3708 GN=BnaC09g42490D PE=4 SV=1	tr|A0A078GMG9|A0A078GMG9_BRANA	BnaC09g42490D	18 kDa		0.18	0.46	0	0	0	0	26.37	0	26.93	0	26.73	0	26.83	0
1833	TRUE	Empty	4-alpha-glucanotransferase OS=Brassica napus OX=3708 GN=BnaA09g07040D PE=3 SV=1	A0A078G085_BRANA	BnaA09g07040D	64 kDa		0.25	-0.28	23.97	0	23.55	0	0	0	23.56	0	23.46	0	23.45	0
1834	TRUE	Empty	Plasma membrane ATPase OS=Brassica napus OX=3708 GN=BnaA09g09830D PE=3 SV=1	A0A078GYR3_BRANA (+1)	BnaA09g09830D	104 kDa	TRUE	1	0.1	24.13	0	23.8	0	0	0	24.08	0	24.06	0	0	0
1835	TRUE	Empty	Pyrophosphate--fructose 6-phosphate 1-phosphotransferase subunit alpha OS=Brassica napus OX=3708 GN=BnaC05g50320D PE=3 SV=1	A0A078JNQ8_BRANA	BnaC05g50320D	68 kDa		0.12	0.36	22.7	0	0	0	23.19	0	23.44	0	0	0	23.2	0
1836	TRUE	Empty	BnaC04g48680D protein OS=Brassica napus OX=3708 GN=BnaC04g48680D PE=4 SV=1	A0A078FNZ1_BRANA	BnaC04g48680D	51 kDa		0.16	-1.49	23.44	0.486241	23.15	0	23.3	0	0	0	21.85	0	0	0
1837	TRUE	Empty	BnaAnng38950D protein OS=Brassica napus OX=3708 GN=BnaAnng38950D PE=4 SV=1	A0A078JZQ5_BRANA	BnaAnng38950D	33 kDa		0.22	0.51	0	0	0	0	19.6	0	20.39	0	0	0	19.79	0
1838	TRUE	Empty	BnaA01g34490D protein OS=Brassica napus OX=3708 GN=BnaA01g34490D PE=4 SV=1	A0A078JD87_BRANA	BnaA01g34490D	41 kDa		--	-22.85	23	0	22.89	0	22.65	0.888709	0	0	0	0	0	0
1839	TRUE	Empty	BnaCnng05050D protein OS=Brassica napus OX=3708 GN=BnaCnng05050D PE=4 SV=1	A0A078GMV6_BRANA	BnaCnng05050D	33 kDa		0.22	3.02	23.16	0	0	0	0	0	0	0	26.2	0	26.16	0
1840	TRUE	Empty	BnaAnng25460D protein OS=Brassica napus OX=3708 GN=BnaAnng25460D PE=4 SV=1	A0A078JQD0_BRANA	BnaAnng25460D	29 kDa		0.18	-0.76	24.31	0	24.46	0	23.93	0	23.48	0	0	0	0	0
1841	TRUE	Empty	Glyceraldehyde-3-phosphate dehydrogenase OS=Brassica napus OX=3708 GN=BnaC05g09880D PE=3 SV=1	A0A078GXV7_BRANA	BnaC05g09880D	43 kDa	TRUE	--	0	0	0	0	0	0	0	0	0	0	0	0	0
1842	TRUE	Empty	hypothetical protein OS=Brassica napus OX=3708 GN=BnaCnng03590D PE=4 SV=1	tr|A0A078FEB8|A0A078FEB8_BRANA	BnaCnng03590D	27 kDa	TRUE	0.22	3.96	0	0	0	0	19.87	0	24.38	0	23.23	0	0	0
1843	TRUE	Empty	Peptidyl-prolyl cis-trans isomerase OS=Brassica napus OX=3708 GN=BnaA08g07170D PE=3 SV=1	A0A078HVA3_BRANA	BnaA08g07170D	31 kDa	TRUE	0.18	2.52	0	0	21.99	0	0	0	24.91	0	24.7	0	23.58	0
1844	TRUE	Empty	hypothetical protein OS=Brassica napus OX=3708 GN=BnaA03g01190D PE=4 SV=1	tr|A0A078FGT1|A0A078FGT1_BRANA	BnaA03g01190D	33 kDa		0.12	0.37	22.68	0	22.71	0	0	0	0	0	23.2	0	22.92	0
1845	TRUE	Empty	BnaA07g10030D protein OS=Brassica napus OX=3708 GN=BnaA07g10030D PE=4 SV=1	A0A078GKI4_BRANA	BnaA07g10030D	11 kDa		0.12	-1.28	28.1	0	0	0	28.07	0	0	0	26.65	0	26.95	0
1846	TRUE	Empty	hypothetical protein OS=Brassica napus OX=3708 GN=BnaC09g50740D PE=3 SV=1	tr|A0A078I603|A0A078I603_BRANA	BnaC09g50740D	57 kDa		0.22	-0.5	23.68	0	0	0	24.06	0	23.37	0	0	0	0	0
1847	TRUE	Empty	Lactoylglutathione lyase OS=Brassica napus OX=3708 GN=BnaA08g25110D PE=3 SV=1	A0A078G6I2_BRANA	BnaA08g25110D	32 kDa	TRUE	0.44	0.14	23.88	0	0	0	23.59	0	23.84	0	23.9	0	0	0
1848	TRUE	Empty	BnaA09g00410D protein OS=Brassica napus OX=3708 GN=BnaA09g00410D PE=3 SV=1	A0A078GAI6_BRANA (+1)	BnaA09g00410D	26 kDa		--	-22.87	22.76	0	22.55	0	23.3	0	0	0	0	0	0	0
1849	TRUE	Empty	Glycerophosphodiester phosphodiesterase OS=Brassica napus OX=3708 GN=BnaCnng38120D PE=4 SV=1	A0A078J5G4_BRANA	BnaCnng38120D	83 kDa	TRUE	0.12	-0.24	22.65	0	22.75	0	0	0	22.28	0	0	0	22.64	0
1850	TRUE	Empty	hypothetical protein OS=Brassica napus OX=3708 GN=BnaC01g30550D PE=4 SV=1	tr|A0A078F6M3|A0A078F6M3_BRANA	BnaC01g30550D	26 kDa	TRUE	0.44	1.17	0	0	21.49	0	23.7	0	0	0	23.68	0	24.5	0
1851	TRUE	Empty	hypothetical protein OS=Brassica napus OX=3708 GN=BnaA04g18850D PE=4 SV=1	tr|A0A078FXN1|A0A078FXN1_BRANA	BnaA04g18850D	26 kDa	TRUE	--	-22.85	23.19	0	22.48	0	22.84	0	0	0	0	0	0	0
1852	TRUE	Empty	BnaC03g13440D protein OS=Brassica napus OX=3708 GN=BnaC03g13440D PE=3 SV=1	A0A078FIJ5_BRANA	BnaC03g13440D	63 kDa	TRUE	0.32	-1.15	0	0	0	0	22.43	0	21.28	0	0	0	0	0
1853	TRUE	Empty	BnaA01g32730D protein OS=Brassica napus OX=3708 GN=BnaA01g32730D PE=4 SV=1	A0A078HAZ7_BRANA	BnaA01g32730D	21 kDa		0.12	0.87	21.93	0	0	0	21.74	0	23.14	0	22.22	0	0	0
1854	TRUE	Empty	BnaC09g31630D protein OS=Brassica napus OX=3708 GN=BnaC09g31630D PE=3 SV=1	A0A078G4K0_BRANA	BnaC09g31630D	43 kDa		0.65	0.4	23.16	0	21.94	0	23.57	0	0	0	23.45	0	0	0
1855	TRUE	Empty	BnaA01g31400D protein OS=Brassica napus OX=3708 GN=BnaA01g31400D PE=3 SV=1	A0A078HHJ2_BRANA (+3)	BnaA01g31400D	8 kDa		0.12	0.23	0	0	28.2	0	27.81	0	28.27	0	0	0	28.21	0
1856	TRUE	Empty	hypothetical protein OS=Brassica napus OX=3708 GN=BnaA01g13280D PE=3 SV=1	tr|A0A078HZS1|A0A078HZS1_BRANA	BnaA01g13280D	47 kDa	TRUE	0.44	0.49	0	0	17.05	0	18.68	0	18.82	0	18.43	0	0	0
1857	TRUE	Empty	BnaA08g13880D protein OS=Brassica napus OX=3708 GN=BnaA08g13880D PE=4 SV=1	A0A078FMX3_BRANA	BnaA08g13880D	190 kDa	TRUE	0.12	-1.54	19.67	0	20.16	0	0	0	0	0	18.57	0	18.19	0
1858	TRUE	Empty	BnaA09g05580D protein OS=Brassica napus OX=3708 GN=BnaA09g05580D PE=4 SV=1	A0A078FUV3_BRANA	BnaA09g05580D	24 kDa		0.12	-0.49	24.11	0	24.32	0	0	0	23.77	0	0	0	23.68	0
1859	TRUE	Empty	Transaldolase OS=Brassica napus OX=3708 GN=BnaC05g09650D PE=3 SV=1	A0A078GUB1_BRANA	BnaC05g09650D	51 kDa		0.22	-0.52	0	0	0	0	25.4	0	24.71	0	25.05	0	0	0
1860	TRUE	Empty	Anamorsin homolog OS=Brassica napus OX=3708 GN=BnaA03g07090D PE=3 SV=1	A0A078IP96_BRANA	BnaA03g07090D	29 kDa		0.18	0.38	22.41	0	22.21	0	22.45	0	0	0	0	0	22.75	0
1861	TRUE	Empty	hypothetical protein OS=Brassica napus OX=3708 GN=BnaA07g02190D PE=4 SV=1	tr|A0A078HLF1|A0A078HLF1_BRANA (+1)	BnaA07g02190D	19 kDa		0.22	-0.17	0	0	24.75	0	0	0	0	0	24.63	0	24.54	0
1862	TRUE	Empty	hypothetical protein OS=Brassica napus OX=3708 GN=BnaA09g07690D PE=3 SV=1	tr|A0A078G029|A0A078G029_BRANA	BnaA09g07690D	61 kDa		0.22	-0.42	0	0	24.68	0	24.94	0	24.4	0	0	0	0	0
1863	TRUE	Empty	BnaCnng11970D protein OS=Brassica napus OX=3708 GN=BnaCnng11970D PE=4 SV=1	A0A078I4P0_BRANA	BnaCnng11970D	192 kDa		0.22	-0.55	22.51	0	22.61	0	0	0	0	0	0	0	22.01	0
1864	TRUE	Empty	BnaAnng12520D protein OS=Brassica napus OX=3708 GN=BnaAnng12520D PE=3 SV=1	A0A078IV01_BRANA	BnaAnng12520D	59 kDa		--	23.43	0	0	0	0	0	0	23.37	0	22.38	0	25.1	0
1865	TRUE	Empty	hypothetical protein OS=Brassica napus OX=3708 GN=BnaC03g17510D PE=4 SV=1	tr|A0A078GBU7|A0A078GBU7_BRANA	BnaC03g17510D	8 kDa		1	0.16	27.57	0	18.33	0	0	0	0	0	0	0	27.37	0
1866	TRUE	Empty	BnaC05g37050D protein OS=Brassica napus OX=3708 GN=BnaC05g37050D PE=4 SV=1	A0A078GY49_BRANA	BnaC05g37050D	46 kDa		--	24.46	0	0	0	0	0	0	24.09	0	0	0	24.81	0
1867	TRUE	Empty	Tubulin beta chain OS=Brassica napus OX=3708 GN=BnaA05g12490D PE=3 SV=1	A0A078I5S9_BRANA (+1)	BnaA05g12490D	51 kDa	TRUE	0.18	-0.57	23.46	0	23.64	0	24.28	0	0	0	0	0	23.21	0
1868	TRUE	Empty	L-ascorbate oxidase OS=Brassica napus OX=3708 GN=BnaA02g05240D PE=3 SV=1	A0A078FB76_BRANA	BnaA02g05240D	63 kDa		0.22	-0.64	24.98	0	0	0	24.9	0	0	0	0	0	24.3	0
1869	TRUE	Empty	SAICAR synthetase OS=Brassica napus OX=3708 GN=BnaA01g25350D PE=3 SV=1	A0A078HG25_BRANA	BnaA01g25350D	46 kDa		--	22.28	0	0	0	0	0	0	22.28	0	0	0	0	0
1870	TRUE	Empty	BnaC05g21880D protein OS=Brassica napus OX=3708 GN=BnaC05g21880D PE=3 SV=1	A0A078GZZ5_BRANA	BnaC05g21880D	16 kDa	TRUE	--	22.29	0	0	0	0	0	0	22.48	0	22.39	0	21.96	0
1871	TRUE	Empty	Dynamin GTPase OS=Brassica napus OX=3708 GN=BnaC01g28250D PE=3 SV=1	A0A078I907_BRANA	BnaC01g28250D	100 kDa		0.32	1.3	0	0	0	0	21.5	0	0	0	22.8	0	0	0
1872	TRUE	Empty	hypothetical protein OS=Brassica napus OX=3708 GN=BnaA04g05980D PE=4 SV=1	tr|A0A078GCQ3|A0A078GCQ3_BRANA	BnaA04g05980D	42 kDa		0.32	-0.1	0	0	21.53	0	0	0	0	0	21.43	0	0	0
1873	TRUE	Empty	hypothetical protein OS=Brassica napus OX=3708 GN=BnaC05g47390D PE=3 SV=1	tr|A0A078HYE1|A0A078HYE1_BRANA	BnaC05g47390D	17 kDa	TRUE	--	0	0	0	0	0	0	0	0	0	0	0	0	0
1874	TRUE	Empty	BnaA09g44120D protein OS=Brassica napus OX=3708 GN=BnaA09g44120D PE=3 SV=1	A0A078G8E8_BRANA	BnaA09g44120D	56 kDa		1	0.1	0	0	21.31	0	23.54	1.85032	22.13	0.606839	0	0	0	0
1875	TRUE	Empty	Glucan endo-1,3-beta-D-glucosidase OS=Brassica napus OX=3708 GN=BnaA05g30280D PE=3 SV=1	A0A078GH68_BRANA	BnaA05g30280D	51 kDa		1	0.48	22.46	0	24.52	0	0	0	0	0	0	0	24.18	0
1876	TRUE	Empty	Ribose-5-phosphate isomerase OS=Brassica napus OX=3708 GN=BnaA02g27010D PE=3 SV=1	A0A078HRC0_BRANA	BnaA02g27010D	29 kDa		0.22	-0.56	22.12	0	0	0	22.9	0	0	0	0	0	21.97	0
1877	TRUE	Empty	BnaA01g23420D protein OS=Brassica napus OX=3708 GN=BnaA01g23420D PE=4 SV=1	A0A078FYN9_BRANA	BnaA01g23420D	89 kDa		--	-19.76	19.59	0	19.34	0	20.25	0	0	0	0	0	0	0
1878	TRUE	Empty	hypothetical protein OS=Brassica napus OX=3708 GN=BnaC05g48820D PE=3 SV=1	tr|A0A078II61|A0A078II61_BRANA	BnaC05g48820D	25 kDa	TRUE	0.22	-0.5	0	0	0	0	23.8	0	23.48	0	0	0	23.11	0
1879	TRUE	Empty	hypothetical protein OS=Brassica napus OX=3708 GN=BnaC09g21500D PE=4 SV=1	tr|A0A078I448|A0A078I448_BRANA	BnaC09g21500D	19 kDa		0.32	-2.17	0	0	23.38	0	0	0	0	0	21.21	0	0	0
1880	TRUE	Empty	Pectate lyase OS=Brassica napus OX=3708 GN=BnaA05g30530D PE=3 SV=1	A0A078GH88_BRANA	BnaA05g30530D	46 kDa		0.22	-0.41	0	0	24.22	0	24.23	0	0	0	0	0	23.82	0
1881	TRUE	Empty	hypothetical protein OS=Brassica napus OX=3708 GN=BnaCnng42570D PE=4 SV=1	tr|A0A078JEP9|A0A078JEP9_BRANA	BnaCnng42570D	21 kDa		--	-24.38	23.89	0	24.41	0	24.8	0	0	0	0	0	0	0
1882	TRUE	Empty	hypothetical protein OS=Brassica napus OX=3708 GN=BnaA05g09520D PE=4 SV=1	tr|A0A078FWC1|A0A078FWC1_BRANA	BnaA05g09520D	14 kDa		--	-27.47	27.09	0	27.84	0	0	0	0	0	0	0	0	0
1883	TRUE	Empty	hypothetical protein OS=Brassica napus OX=3708 GN=BnaC03g41130D PE=4 SV=1	tr|A0A078GC55|A0A078GC55_BRANA (+4)	BnaC03g41130D	46 kDa	TRUE	--	22.62	0	0	0	0	0	0	0	0	0	0	22.62	0
1884	TRUE	Empty	hypothetical protein OS=Brassica napus OX=3708 GN=BnaA07g02890D PE=4 SV=1	tr|A0A078GGA3|A0A078GGA3_BRANA	BnaA07g02890D	33 kDa		1	-1.89	26.19	0	0	0	22.95	0	23.52	0.675121	0	0	0	0
1885	TRUE	Empty	Sulfurtransferase OS=Brassica napus OX=3708 GN=BnaA02g19200D PE=4 SV=1	A0A078GK22_BRANA	BnaA02g19200D	30 kDa	TRUE	0.32	-0.59	25.63	0	0	0	0	0	0	0	25.04	0	0	0
1886	TRUE	Empty	V-type proton ATPase subunit F OS=Brassica napus OX=3708 GN=BnaC03g30820D PE=3 SV=1	A0A078FU19_BRANA (+1)	BnaC03g30820D	14 kDa		--	23.48	0	0	0	0	0	0	23.66	0	0	0	23.3	0
1887	TRUE	Empty	hypothetical protein OS=Brassica napus OX=3708 GN=BnaCnng62920D PE=4 SV=1	tr|A0A078JSD0|A0A078JSD0_BRANA	BnaCnng62920D	66 kDa		--	-19.88	19.88	0	0	0	0	0	0	0	0	0	0	0
1888	TRUE	Empty	hypothetical protein OS=Brassica napus OX=3708 GN=BnaA07g02490D PE=3 SV=1	tr|A0A078GG56|A0A078GG56_BRANA	BnaA07g02490D	39 kDa		--	25.31	0	0	0	0	0	0	0	0	25.59	0	25.02	0
1889	TRUE	Empty	BnaAnng34370D protein OS=Brassica napus OX=3708 GN=BnaAnng34370D PE=4 SV=1	A0A078JUW2_BRANA	BnaAnng34370D	37 kDa		--	-23.59	0	0	23.95	0	23.22	0	0	0	0	0	0	0
1890	TRUE	Empty	hypothetical protein OS=Brassica napus OX=3708 GN=BnaA01g26250D PE=4 SV=1	tr|A0A078FVZ3|A0A078FVZ3_BRANA	BnaA01g26250D	48 kDa	TRUE	--	0	0	0	0	0	0	0	0	0	0	0	0	0
[truncated: 1,051 more rows]
